# Supplementary material for: Crystal structure and Hirshfeld surface analysis of bis­(μ-4-tert-but­oxy-4-oxobut-2-en-2-olato)bis­[(4-tert-but­oxy-4-oxobut-2-en-2-olato)ethano­lzinc(II)]
Source: Acta Crystallogr E Crystallogr Commun. 2023 Apr 21;79(Pt 5):478–81. doi: 10.1107/S2056989023003377 (PMC10162079; doi:10.1107/S2056989023003377)
Supplement: Supplementary file 1 [file e-79-00478-sup1.cif]

##############################################################################
#                                                                            #
# This CIF contains the data in a paper accepted for publication in          #
# Acta Crystallographica Section E. It conforms to the requirements of       #
# Notes for Authors for Acta Crystallographica Section E, and has been       #
# peer reviewed under the auspices of the IUCr Commission on Journals.       #
#                                                                            #
# Full details of the Crystallographic Information File format               #
# are given in the paper "The Crystallographic Information File (CIF):       #
# a New Standard Archive File for Crystallography" by S. R. Hall, F. H.      #
# Allen and I. D. Brown [Acta Cryst. (1991), A47, 655-685].                  #
#                                                                            #
# The current version of the core CIF dictionary is obtainable from          #
# ftp://ftp.iucr.org/pub/cif_core.dic.                                       #
#                                                                            #
# Software is freely available for graphical display of the structure(s)     #
# in this CIF. For information consult the CIF software page                 #
# http://www.iucr.org/resources/cif/software.                                #
#                                                                            #
# This file may be used for bona fide research purposes within the           #
# scientific community so long as proper attribution is given to the journal # 
# article from which it was obtained.                                        #
#                                                                            #
##############################################################################
data_global
_audit_creation_method
;
Olex2 1.5
(compiled 2023.03.06 svn.rbb2c1857 for OlexSys, GUI svn.r6748)
;
_journal_date_recd_electronic     2023-03-10
_journal_date_accepted     2023-04-12
_journal_name_full     'Acta Crystallographica, Section E'
_journal_year     2023
_journal_volume     79
_journal_issue      5
_journal_page_first     0
_journal_page_last     0
_journal_paper_category     GM
_journal_paper_doi     10.1107/S2056989023003377
_journal_coeditor_code     YZ2031
_publ_contact_author_name     'Shtokvysh, Olherd O.'
_publ_contact_author_address
;
V. I. Vernadskii Institute of General and Inorganic Chemistry
National Academy of Sciences of Ukraine, Akad. Palladin Ave 32/34, 03680 Kyiv,
Ukraine
;
_publ_contact_author_email     'Olej@meta.ua'
_publ_contact_author_fax     ?
_publ_contact_author_phone     ?
_publ_section_title
;\
Crystal structure and Hirshfeld surface analysis of
bis(\m-4-<i>tert</i>-butoxy-4-oxobut-2-en-2-olato)bis[(4-<i>tert</i>-butoxy-\
4-oxobut-2-en-2-olato)ethanolzinc(II)]
;
_publ_section_title_footnote     .
loop_
    _publ_author_name
    _publ_author_footnote
    _publ_author_address
    'Shtokvysh, Olherd O.' .
;
V. I. Vernadskii Institute of General and Inorganic Chemistry
National Academy of Sciences of Ukraine, Akad. Palladin Ave 32/34, Kyiv 03142,
Ukraine
;
    'Dyakonenko, Viktoriya V.' .
;
SSI "Institute for Single Crystals" National Academy of Sciences of Ukraine,
Nauki Ave 60, Kharkiv 61001,
Ukraine
V. I. Vernadskii Institute of General and Inorganic Chemistry
National Academy of Sciences of Ukraine, Akad. Palladin Ave 32/34, Kyiv 03142,
Ukraine
;
    'Koval, Lyudmila I.' .
;
V. I. Vernadskii Institute of General and Inorganic Chemistry
National Academy of Sciences of Ukraine, Akad. Palladin Ave 32/34, Kyiv 03142,
Ukraine
;
    'Pekhnyo, Vasyl I.' .
;
V. I. Vernadskii Institute of General and Inorganic Chemistry
National Academy of Sciences of Ukraine, Akad. Palladin Ave 32/34, Kyiv 03142,
Ukraine
;
_publ_section_synopsis
;\
The crystal structure of
bis(\m-4-<i>tert</i>-butoxy-4-oxobut-2-en-2-olato)bis[(4-<i>tert</i>-butoxy-\
4-oxobut-2-en-2-olato)ethanolzinc(II)] is reported and discussed.
;
data_I
_chemical_name_systematic
;\
Bis(\m-4-<i>tert</i>-butoxy-4-oxobut-2-en-2-olato)bis[(4-<i>tert</i>-\
butoxy-4-oxobut-2-en-2-olato)ethanolzinc(II)]
;
_chemical_name_common     ?
_chemical_formula_moiety     'C36 H64 O14 Zn2'
_chemical_formula_sum     'C36 H64 O14 Zn2'
_chemical_formula_iupac     '[Zn2 (C8 H13 O3)4 (C2 H6 O1)2]'
_chemical_formula_weight     851.61
_chemical_melting_point     ?
_space_group_crystal_system     monoclinic
_space_group_name_H-M_alt     'P 1 21/c 1'
_space_group_name_Hall     '-P 2ybc'
loop_
    _space_group_symop_operation_xyz
    'x, y, z'
    '-x, y+1/2, -z+1/2'
    '-x, -y, -z'
    'x, -y-1/2, z-1/2'
_cell_length_a     9.1689(5)
_cell_length_b     22.8882(10)
_cell_length_c     11.0743(5)
_cell_angle_alpha     90
_cell_angle_beta     103.043(5)
_cell_angle_gamma     90
_cell_volume     2264.10(19)
_cell_formula_units_Z     2
_cell_measurement_reflns_used     2231
_cell_measurement_theta_min     3.7160
_cell_measurement_theta_max     21.8270
_cell_measurement_temperature     295.0
_exptl_crystal_description     block
_exptl_crystal_colour     colourless
_exptl_crystal_size_max     0.5
_exptl_crystal_size_mid     0.4
_exptl_crystal_size_min     0.2
_exptl_crystal_density_diffrn     1.249
_exptl_crystal_density_meas     ?
_exptl_crystal_density_method     ?
_exptl_crystal_F_000     904
_exptl_absorpt_coefficient_mu     1.116
_exptl_absorpt_correction_type     multi-scan
_exptl_absorpt_process_details
;
(CrysAlisPro; Rigaku OD, 2018)
;
_exptl_absorpt_correction_T_min     0.46038
_exptl_absorpt_correction_T_max     1.00000
_diffrn_ambient_temperature     295.00
_diffrn_source     ?
_diffrn_radiation_type     MoK\a
_diffrn_radiation_wavelength     0.71073
_diffrn_measurement_device_type     'Xcalibur, Sapphire3'
_diffrn_measurement_device     'four-circle diffractometer'
_diffrn_measurement_method     '\w scans'
_diffrn_detector_area_resol_mean     16.1827
_diffrn_reflns_number     18037
_diffrn_reflns_av_R_equivalents     0.0509
_diffrn_reflns_av_unetI/netI     0.0469
_diffrn_reflns_theta_min     3.161
_diffrn_reflns_theta_max     26.371
_diffrn_reflns_theta_full     26.000
_diffrn_measured_fraction_theta_max     0.998
_diffrn_measured_fraction_theta_full     0.998
_diffrn_reflns_limit_h_min     -11
_diffrn_reflns_limit_h_max     11
_diffrn_reflns_limit_k_min     -28
_diffrn_reflns_limit_k_max     28
_diffrn_reflns_limit_l_min     -8
_diffrn_reflns_limit_l_max     13
_refine_special_details     ?
_reflns_number_total     4622
_reflns_number_gt     3257
_reflns_threshold_expression     'I > 2\s(I)'
_refine_ls_structure_factor_coef     Fsqd
_refine_ls_matrix_type     full
_refine_ls_R_factor_all     0.0902
_refine_ls_R_factor_gt     0.0605
_refine_ls_wR_factor_gt     0.1361
_refine_ls_wR_factor_ref     0.1535
_refine_ls_goodness_of_fit_ref     1.089
_refine_ls_restrained_S_all     1.119
_refine_ls_number_reflns     4622
_refine_ls_number_parameters     268
_refine_ls_number_restraints     53
_refine_ls_hydrogen_treatment     mixed
_refine_ls_weighting_scheme     calc
_refine_ls_weighting_details
              'w=1/[\s^2^(Fo^2^)+(0.0617P)^2^+0.6818P] where P=(Fo^2^+2Fc^2^)/3'
_atom_sites_solution_hydrogens     mixed
_atom_sites_solution_primary     iterative
_atom_sites_solution_secondary     ?
_refine_ls_shift/su_max     0.000
_refine_ls_shift/su_mean     0.000
_refine_diff_density_max     0.561
_refine_diff_density_min     -0.343
_refine_ls_extinction_method     none
_refine_ls_extinction_coef     .
loop_
    _atom_type_symbol
    _atom_type_description
    _atom_type_scat_dispersion_real
    _atom_type_scat_dispersion_imag
    _atom_type_scat_source
    'C' 'C' 0.0033 0.0016
                         'International Tables Vol C Tables 4.2.6.8 and 6.1.1.4'
    'H' 'H' 0.0000 0.0000
                         'International Tables Vol C Tables 4.2.6.8 and 6.1.1.4'
    'O' 'O' 0.0106 0.0060
                         'International Tables Vol C Tables 4.2.6.8 and 6.1.1.4'
    'Zn' 'Zn' 0.2839 1.4301
                         'International Tables Vol C Tables 4.2.6.8 and 6.1.1.4'
_computing_data_collection
;
CrysAlisPro 1.171.39.46 (Rigaku OD, 2018)
;
_computing_cell_refinement
;
CrysAlisPro 1.171.39.46 (Rigaku OD, 2018)
;
_computing_data_reduction
;
CrysAlisPro 1.171.39.46 (Rigaku OD, 2018)
;
_computing_structure_solution
;
<i>olex2.solve</i> 1.5 (Bourhis <i>et al.</i>,  2015)
;
_computing_structure_refinement
;
<i>SHELXL2019/3</i> (Sheldrick, 2015)
;
_computing_molecular_graphics
;
Olex2 1.5 (Dolomanov <i>et al.</i>,  2009), Mercury 2022.3.0
(Macrae et al., 2020)
;
_computing_publication_material
;
Olex2 1.5 (Dolomanov <i>et al.</i>,  2009)
;
loop_
    _atom_site_type_symbol
    _atom_site_label
    _atom_site_fract_x
    _atom_site_fract_y
    _atom_site_fract_z
    _atom_site_U_iso_or_equiv
    _atom_site_adp_type
    _atom_site_calc_flag
    _atom_site_occupancy
    _atom_site_disorder_assembly
    _atom_site_disorder_group
    Zn Zn1 0.54544(5) 0.44504(2) 0.42445(4) 0.0662(2) Uani d 1 . .
    O O1 0.3922(3) 0.47158(13) 0.2720(3) 0.0764(8) Uani d 1 . .
    O O2 0.6833(3) 0.41548(12) 0.3169(2) 0.0671(7) Uani d 1 . .
    O O3 0.7330(3) 0.38286(15) 0.1401(3) 0.0882(9) Uani d 1 . .
    O O4 0.3987(3) 0.46505(12) 0.5364(2) 0.0672(7) Uani d 1 . .
    O O5 0.4756(3) 0.35898(12) 0.4248(3) 0.0772(8) Uani d 1 . .
    O O6 0.3134(3) 0.28661(12) 0.4379(2) 0.0738(7) Uani d 1 . .
    O O7 0.7190(4) 0.43704(14) 0.5970(3) 0.0911(9) Uani d 1 . .
    C C1 0.2636(5) 0.4793(2) 0.0629(4) 0.0938(15) Uani d 1 . .
    H H1A 0.172653 0.468769 0.086530 0.141 Uiso calc 1 . .
    H H1B 0.266070 0.461221 -0.014835 0.141 Uiso calc 1 . .
    H H1C 0.267881 0.521015 0.054530 0.141 Uiso calc 1 . .
    C C2 0.3957(4) 0.45897(18) 0.1606(4) 0.0672(10) Uani d 1 . .
    C C3 0.5095(4) 0.42909(19) 0.1243(4) 0.0706(11) Uani d 1 . .
    H H3 0.496600 0.421072 0.040242 0.085 Uiso calc 1 . .
    C C4 0.6431(4) 0.40970(17) 0.2033(4) 0.0666(10) Uani d 1 . .
    C C5 0.8841(5) 0.3624(2) 0.1982(5) 0.0897(14) Uani d 1 . .
    C C6 0.9817(5) 0.4121(3) 0.2556(6) 0.1108(18) Uani d 1 . .
    H H6A 0.963480 0.445332 0.201407 0.166 Uiso calc 1 . .
    H H6B 1.084927 0.400825 0.268616 0.166 Uiso calc 1 . .
    H H6C 0.959237 0.422025 0.333682 0.166 Uiso calc 1 . .
    C C7 0.8762(7) 0.3149(3) 0.2906(7) 0.131(2) Uani d 1 . .
    H H7A 0.845972 0.331407 0.360811 0.197 Uiso calc 1 . .
    H H7B 0.972864 0.297042 0.317296 0.197 Uiso calc 1 . .
    H H7C 0.804662 0.285930 0.252621 0.197 Uiso calc 1 . .
    C C8 0.9363(7) 0.3385(4) 0.0867(6) 0.155(3) Uani d 1 . .
    H H8A 0.862961 0.311646 0.042344 0.233 Uiso calc 1 . .
    H H8B 1.030025 0.318583 0.114494 0.233 Uiso calc 1 . .
    H H8C 0.948707 0.370145 0.033114 0.233 Uiso calc 1 . .
    C C9 0.1984(7) 0.4577(2) 0.6368(6) 0.123(2) Uani d 1 . .
    H H9A 0.256051 0.467295 0.717969 0.184 Uiso calc 1 . .
    H H9B 0.120541 0.430766 0.643732 0.184 Uiso calc 1 . .
    H H9C 0.154656 0.492652 0.596048 0.184 Uiso calc 1 . .
    C C10 0.2986(5) 0.43028(19) 0.5624(4) 0.0705(11) Uani d 1 . .
    C C11 0.2793(5) 0.37331(19) 0.5304(4) 0.0739(11) Uani d 1 . .
    H H11 0.203184 0.353451 0.556179 0.089 Uiso calc 1 . .
    C C12 0.3643(5) 0.34110(17) 0.4612(3) 0.0652(10) Uani d 1 . .
    C C13 0.3831(5) 0.24431(19) 0.3696(4) 0.0776(12) Uani d 1 . .
    C C14 0.2860(7) 0.1908(2) 0.3683(5) 0.1141(19) Uani d 1 . .
    H H14A 0.285700 0.179792 0.451860 0.171 Uiso calc 1 . .
    H H14B 0.325115 0.159240 0.327984 0.171 Uiso calc 1 . .
    H H14C 0.185651 0.199405 0.324153 0.171 Uiso calc 1 . .
    C C15 0.3773(8) 0.2664(3) 0.2393(4) 0.122(2) Uani d 1 . .
    H H15A 0.275191 0.274108 0.198153 0.183 Uiso calc 1 . .
    H H15B 0.418317 0.237424 0.193851 0.183 Uiso calc 1 . .
    H H15C 0.434563 0.301784 0.243508 0.183 Uiso calc 1 . .
    C C16 0.5409(6) 0.2315(2) 0.4396(5) 0.1051(17) Uani d 1 . .
    H H16A 0.601067 0.265992 0.441878 0.158 Uiso calc 1 . .
    H H16B 0.581885 0.200646 0.398803 0.158 Uiso calc 1 . .
    H H16C 0.540080 0.219781 0.522665 0.158 Uiso calc 1 . .
    C C17A 0.7360(17) 0.3935(4) 0.6946(9) 0.120(2) Uani d 0.502(9) A 1
    H H17A 0.640986 0.375180 0.695965 0.144 Uiso calc 0.502(9) A 1
    H H17B 0.777579 0.410583 0.775206 0.144 Uiso calc 0.502(9) A 1
    C C17B 0.7398(17) 0.3790(2) 0.6508(10) 0.119(2) Uani d 0.498(9) A 2
    H H17C 0.758504 0.352034 0.588523 0.142 Uiso calc 0.498(9) A 2
    H H17D 0.647661 0.367100 0.672769 0.142 Uiso calc 0.498(9) A 2
    C C18A 0.8418(16) 0.3510(6) 0.6591(14) 0.151(3) Uani d 0.502(9) A 1
    H H18A 0.939453 0.368299 0.671692 0.226 Uiso calc 0.502(9) A 1
    H H18B 0.807363 0.340685 0.573319 0.226 Uiso calc 0.502(9) A 1
    H H18C 0.846888 0.316516 0.709264 0.226 Uiso calc 0.502(9) A 1
    C C18B 0.8644(15) 0.3742(6) 0.7627(12) 0.142(3) Uani d 0.498(9) A 2
    H H18D 0.941201 0.349365 0.744778 0.212 Uiso calc 0.498(9) A 2
    H H18E 0.827299 0.357902 0.829736 0.212 Uiso calc 0.498(9) A 2
    H H18F 0.905194 0.412323 0.785632 0.212 Uiso calc 0.498(9) A 2
    H H7 0.692(4) 0.4672(10) 0.633(3) 0.079(14) Uiso d 1 . .
loop_
    _atom_site_aniso_label
    _atom_site_aniso_U_11
    _atom_site_aniso_U_22
    _atom_site_aniso_U_33
    _atom_site_aniso_U_12
    _atom_site_aniso_U_13
    _atom_site_aniso_U_23
    Zn1 0.0695(3) 0.0780(3) 0.0560(3) 0.0014(2) 0.0247(2) 0.0122(2)
    O1 0.0709(18) 0.101(2) 0.0607(17) 0.0149(15) 0.0226(14) 0.0153(15)
    O2 0.0607(15) 0.0879(18) 0.0556(16) 0.0049(13) 0.0193(13) 0.0093(14)
    O3 0.0650(18) 0.133(3) 0.0683(19) 0.0093(17) 0.0196(15) -0.0132(18)
    O4 0.0752(17) 0.0740(16) 0.0594(16) -0.0039(14) 0.0297(14) 0.0126(13)
    O5 0.0866(19) 0.0788(18) 0.0735(19) -0.0078(16) 0.0333(16) 0.0084(14)
    O6 0.0857(19) 0.0751(18) 0.0636(17) -0.0105(15) 0.0233(15) -0.0032(14)
    O7 0.110(2) 0.090(2) 0.073(2) 0.0219(18) 0.0186(18) 0.0182(16)
    C1 0.067(3) 0.141(4) 0.072(3) 0.006(3) 0.012(2) 0.020(3)
    C2 0.058(2) 0.086(3) 0.059(2) -0.008(2) 0.015(2) 0.016(2)
    C3 0.058(2) 0.106(3) 0.050(2) -0.004(2) 0.0160(19) 0.002(2)
    C4 0.062(2) 0.081(3) 0.063(3) -0.009(2) 0.026(2) -0.001(2)
    C5 0.067(3) 0.120(4) 0.085(3) 0.015(3) 0.023(3) -0.001(3)
    C6 0.063(3) 0.155(5) 0.113(4) -0.004(3) 0.019(3) 0.009(4)
    C7 0.114(5) 0.112(4) 0.171(7) 0.034(4) 0.039(5) 0.020(4)
    C8 0.090(4) 0.257(9) 0.123(5) 0.050(5) 0.032(4) -0.049(5)
    C9 0.135(5) 0.100(4) 0.169(6) -0.036(3) 0.108(5) -0.027(4)
    C10 0.074(3) 0.086(3) 0.058(2) -0.010(2) 0.027(2) 0.008(2)
    C11 0.078(3) 0.084(3) 0.067(3) -0.020(2) 0.031(2) -0.002(2)
    C12 0.075(3) 0.073(3) 0.046(2) -0.003(2) 0.0083(19) 0.0114(18)
    C13 0.097(3) 0.084(3) 0.053(2) -0.007(3) 0.020(2) -0.001(2)
    C14 0.144(5) 0.089(3) 0.113(4) -0.024(3) 0.037(4) -0.018(3)
    C15 0.186(6) 0.125(4) 0.056(3) 0.002(4) 0.030(4) -0.001(3)
    C16 0.109(4) 0.107(4) 0.103(4) 0.005(3) 0.032(4) -0.001(3)
    C17A 0.140(4) 0.111(4) 0.095(4) 0.033(4) -0.005(4) -0.002(3)
    C17B 0.138(4) 0.109(4) 0.095(4) 0.038(4) -0.003(4) 0.000(3)
    C18A 0.159(6) 0.139(6) 0.132(6) 0.027(6) -0.014(6) 0.004(6)
    C18B 0.157(6) 0.135(6) 0.114(6) 0.032(5) -0.008(6) 0.006(5)
_geom_special_details
;
 All esds (except the esd in the dihedral angle between two l.s. planes)
 are estimated using the full covariance matrix.  The cell esds are taken
 into account individually in the estimation of esds in distances, angles
 and torsion angles; correlations between esds in cell parameters are only
 used when they are defined by crystal symmetry.  An approximate (isotropic)
 treatment of cell esds is used for estimating esds involving l.s. planes.
;
loop_
    _geom_bond_atom_site_label_1
    _geom_bond_atom_site_label_2
    _geom_bond_site_symmetry_2
    _geom_bond_distance
    _geom_bond_publ_flag
    Zn1 O1 . 2.031(3) y
    Zn1 O2 . 2.039(3) y
    Zn1 O4 3_666 2.141(3) y
    Zn1 O4 . 2.076(2) y
    Zn1 O5 . 2.072(3) y
    Zn1 O7 . 2.201(3) y
    O1 C2 . 1.273(5) ?
    O2 C4 . 1.235(5) ?
    O3 C4 . 1.345(5) ?
    O3 C5 . 1.467(5) ?
    O4 C10 . 1.295(4) ?
    O5 C12 . 1.248(5) ?
    O6 C12 . 1.336(5) ?
    O6 C13 . 1.461(5) ?
    O7 C17A . 1.452(2) ?
    O7 C17B . 1.450(2) ?
    O7 H7 . 0.860(2) ?
    C1 H1A . 0.9600 ?
    C1 H1B . 0.9600 ?
    C1 H1C . 0.9600 ?
    C1 C2 . 1.505(6) ?
    C2 C3 . 1.381(5) ?
    C3 H3 . 0.9300 ?
    C3 C4 . 1.407(6) ?
    C5 C6 . 1.498(7) ?
    C5 C7 . 1.506(7) ?
    C5 C8 . 1.522(7) ?
    C6 H6A . 0.9600 ?
    C6 H6B . 0.9600 ?
    C6 H6C . 0.9600 ?
    C7 H7A . 0.9600 ?
    C7 H7B . 0.9600 ?
    C7 H7C . 0.9600 ?
    C8 H8A . 0.9600 ?
    C8 H8B . 0.9600 ?
    C8 H8C . 0.9600 ?
    C9 H9A . 0.9600 ?
    C9 H9B . 0.9600 ?
    C9 H9C . 0.9600 ?
    C9 C10 . 1.503(6) ?
    C10 C11 . 1.352(6) ?
    C11 H11 . 0.9300 ?
    C11 C12 . 1.417(6) ?
    C13 C14 . 1.512(6) ?
    C13 C15 . 1.519(6) ?
    C13 C16 . 1.508(6) ?
    C14 H14A . 0.9600 ?
    C14 H14B . 0.9600 ?
    C14 H14C . 0.9600 ?
    C15 H15A . 0.9600 ?
    C15 H15B . 0.9600 ?
    C15 H15C . 0.9600 ?
    C16 H16A . 0.9600 ?
    C16 H16B . 0.9600 ?
    C16 H16C . 0.9600 ?
    C17A H17A . 0.9700 ?
    C17A H17B . 0.9700 ?
    C17A C18A . 1.489(2) ?
    C17B H17C . 0.9700 ?
    C17B H17D . 0.9700 ?
    C17B C18B . 1.487(2) ?
    C18A H18A . 0.9600 ?
    C18A H18B . 0.9600 ?
    C18A H18C . 0.9600 ?
    C18B H18D . 0.9600 ?
    C18B H18E . 0.9600 ?
    C18B H18F . 0.9600 ?
loop_
    _geom_angle_atom_site_label_1
    _geom_angle_atom_site_label_2
    _geom_angle_atom_site_label_3
    _geom_angle_site_symmetry_1
    _geom_angle_site_symmetry_3
    _geom_angle
    _geom_angle_publ_flag
    O1 Zn1 O2 . . 90.99(11) y
    O1 Zn1 O4 . 3_666 88.27(12) ?
    O1 Zn1 O4 . . 90.61(11) y
    O1 Zn1 O5 . . 97.46(12) y
    O1 Zn1 O7 . . 167.36(12) ?
    O2 Zn1 O4 . . 173.35(10) ?
    O2 Zn1 O4 . 3_666 106.60(10) ?
    O2 Zn1 O5 . . 85.30(11) y
    O2 Zn1 O7 . . 93.30(12) y
    O4 Zn1 O4 . 3_666 79.90(10) ?
    O4 Zn1 O7 3_666 . 79.11(11) ?
    O4 Zn1 O7 . . 86.49(12) y
    O5 Zn1 O4 . . 88.08(11) y
    O5 Zn1 O4 . 3_666 166.76(10) ?
    O5 Zn1 O7 . . 94.74(12) y
    C2 O1 Zn1 . . 125.0(3) ?
    C4 O2 Zn1 . . 123.2(3) ?
    C4 O3 C5 . . 123.2(3) ?
    Zn1 O4 Zn1 . 3_666 100.10(10) ?
    C10 O4 Zn1 . 3_666 134.0(3) ?
    C10 O4 Zn1 . . 125.8(3) ?
    C12 O5 Zn1 . . 126.0(3) ?
    C12 O6 C13 . . 123.0(3) ?
    Zn1 O7 H7 . . 96(3) ?
    C17A O7 Zn1 . . 129.7(7) ?
    C17A O7 H7 . . 102(3) ?
    C17B O7 Zn1 . . 115.8(5) ?
    C17B O7 H7 . . 125(3) ?
    H1A C1 H1B . . 109.5 ?
    H1A C1 H1C . . 109.5 ?
    H1B C1 H1C . . 109.5 ?
    C2 C1 H1A . . 109.5 ?
    C2 C1 H1B . . 109.5 ?
    C2 C1 H1C . . 109.5 ?
    O1 C2 C1 . . 115.7(4) ?
    O1 C2 C3 . . 125.4(4) ?
    C3 C2 C1 . . 118.8(4) ?
    C2 C3 H3 . . 117.1 ?
    C2 C3 C4 . . 125.7(4) ?
    C4 C3 H3 . . 117.1 ?
    O2 C4 O3 . . 120.1(4) ?
    O2 C4 C3 . . 128.1(4) ?
    O3 C4 C3 . . 111.7(4) ?
    O3 C5 C6 . . 111.0(4) ?
    O3 C5 C7 . . 110.1(4) ?
    O3 C5 C8 . . 101.4(4) ?
    C6 C5 C7 . . 112.0(5) ?
    C6 C5 C8 . . 110.5(5) ?
    C7 C5 C8 . . 111.4(5) ?
    C5 C6 H6A . . 109.5 ?
    C5 C6 H6B . . 109.5 ?
    C5 C6 H6C . . 109.5 ?
    H6A C6 H6B . . 109.5 ?
    H6A C6 H6C . . 109.5 ?
    H6B C6 H6C . . 109.5 ?
    C5 C7 H7A . . 109.5 ?
    C5 C7 H7B . . 109.5 ?
    C5 C7 H7C . . 109.5 ?
    H7A C7 H7B . . 109.5 ?
    H7A C7 H7C . . 109.5 ?
    H7B C7 H7C . . 109.5 ?
    C5 C8 H8A . . 109.5 ?
    C5 C8 H8B . . 109.5 ?
    C5 C8 H8C . . 109.5 ?
    H8A C8 H8B . . 109.5 ?
    H8A C8 H8C . . 109.5 ?
    H8B C8 H8C . . 109.5 ?
    H9A C9 H9B . . 109.5 ?
    H9A C9 H9C . . 109.5 ?
    H9B C9 H9C . . 109.5 ?
    C10 C9 H9A . . 109.5 ?
    C10 C9 H9B . . 109.5 ?
    C10 C9 H9C . . 109.5 ?
    O4 C10 C9 . . 114.6(4) ?
    O4 C10 C11 . . 126.3(4) ?
    C11 C10 C9 . . 119.1(4) ?
    C10 C11 H11 . . 117.0 ?
    C10 C11 C12 . . 126.0(4) ?
    C12 C11 H11 . . 117.0 ?
    O5 C12 O6 . . 121.2(4) ?
    O5 C12 C11 . . 126.4(4) ?
    O6 C12 C11 . . 112.3(4) ?
    O6 C13 C14 . . 102.5(4) ?
    O6 C13 C15 . . 110.2(4) ?
    O6 C13 C16 . . 110.1(4) ?
    C14 C13 C15 . . 111.5(4) ?
    C16 C13 C14 . . 110.0(4) ?
    C16 C13 C15 . . 112.2(4) ?
    C13 C14 H14A . . 109.5 ?
    C13 C14 H14B . . 109.5 ?
    C13 C14 H14C . . 109.5 ?
    H14A C14 H14B . . 109.5 ?
    H14A C14 H14C . . 109.5 ?
    H14B C14 H14C . . 109.5 ?
    C13 C15 H15A . . 109.5 ?
    C13 C15 H15B . . 109.5 ?
    C13 C15 H15C . . 109.5 ?
    H15A C15 H15B . . 109.5 ?
    H15A C15 H15C . . 109.5 ?
    H15B C15 H15C . . 109.5 ?
    C13 C16 H16A . . 109.5 ?
    C13 C16 H16B . . 109.5 ?
    C13 C16 H16C . . 109.5 ?
    H16A C16 H16B . . 109.5 ?
    H16A C16 H16C . . 109.5 ?
    H16B C16 H16C . . 109.5 ?
    O7 C17A H17A . . 111.2 ?
    O7 C17A H17B . . 111.2 ?
    O7 C17A C18A . . 102.6(8) ?
    H17A C17A H17B . . 109.2 ?
    C18A C17A H17A . . 111.2 ?
    C18A C17A H17B . . 111.2 ?
    O7 C17B H17C . . 108.6 ?
    O7 C17B H17D . . 108.6 ?
    O7 C17B C18B . . 114.5(8) ?
    H17C C17B H17D . . 107.6 ?
    C18B C17B H17C . . 108.6 ?
    C18B C17B H17D . . 108.6 ?
    C17A C18A H18A . . 109.5 ?
    C17A C18A H18B . . 109.5 ?
    C17A C18A H18C . . 109.5 ?
    H18A C18A H18B . . 109.5 ?
    H18A C18A H18C . . 109.5 ?
    H18B C18A H18C . . 109.5 ?
    C17B C18B H18D . . 109.5 ?
    C17B C18B H18E . . 109.5 ?
    C17B C18B H18F . . 109.5 ?
    H18D C18B H18E . . 109.5 ?
    H18D C18B H18F . . 109.5 ?
    H18E C18B H18F . . 109.5 ?
loop_
    _geom_torsion_atom_site_label_1
    _geom_torsion_atom_site_label_2
    _geom_torsion_atom_site_label_3
    _geom_torsion_atom_site_label_4
    _geom_torsion_site_symmetry_1
    _geom_torsion_site_symmetry_2
    _geom_torsion_site_symmetry_3
    _geom_torsion_site_symmetry_4
    _geom_torsion
    _geom_torsion_publ_flag
    Zn1 O1 C2 C1 . . . . 175.2(3) ?
    Zn1 O1 C2 C3 . . . . -5.2(6) ?
    Zn1 O2 C4 O3 . . . . -171.2(3) ?
    Zn1 O2 C4 C3 . . . . 10.0(6) ?
    Zn1 O4 C10 C9 3_666 . . . -0.3(6) ?
    Zn1 O4 C10 C9 . . . . -174.9(4) ?
    Zn1 O4 C10 C11 3_666 . . . -179.5(3) ?
    Zn1 O4 C10 C11 . . . . 5.9(6) ?
    Zn1 O5 C12 O6 . . . . 168.2(3) ?
    Zn1 O5 C12 C11 . . . . -12.6(6) ?
    Zn1 O7 C17A C18A . . . . 95.5(12) ?
    Zn1 O7 C17B C18B . . . . 176.2(11) ?
    O1 C2 C3 C4 . . . . -2.8(7) ?
    O4 C10 C11 C12 . . . . -0.6(8) ?
    C1 C2 C3 C4 . . . . 176.8(4) ?
    C2 C3 C4 O2 . . . . 0.0(7) ?
    C2 C3 C4 O3 . . . . -178.9(4) ?
    C4 O3 C5 C6 . . . . -60.4(6) ?
    C4 O3 C5 C7 . . . . 64.2(6) ?
    C4 O3 C5 C8 . . . . -177.8(5) ?
    C5 O3 C4 O2 . . . . -3.7(6) ?
    C5 O3 C4 C3 . . . . 175.2(4) ?
    C9 C10 C11 C12 . . . . -179.8(5) ?
    C10 C11 C12 O5 . . . . 4.4(7) ?
    C10 C11 C12 O6 . . . . -176.3(4) ?
    C12 O6 C13 C14 . . . . -180.0(4) ?
    C12 O6 C13 C15 . . . . -61.2(5) ?
    C12 O6 C13 C16 . . . . 63.0(5) ?
    C13 O6 C12 O5 . . . . 0.2(6) ?
    C13 O6 C12 C11 . . . . -179.1(4) ?
loop_
    _geom_hbond_atom_site_label_D
    _geom_hbond_atom_site_label_H
    _geom_hbond_atom_site_label_A
    _geom_hbond_site_symmetry_A
    _geom_hbond_distance_DH
    _geom_hbond_distance_HA
    _geom_hbond_distance_DA
    _geom_hbond_angle_DHA
    _geom_hbond_publ_flag
    O7 H7 O1 3_666 0.860(2) 2.010(8) 2.861(4) 171(4) yes
_shelx_space_group_comment
;
The symmetry employed for this shelxl refinement is uniquely defined
by the following loop, which should always be used as a source of
symmetry information in preference to the above space-group names.
They are only intended as comments.
;
_shelx_estimated_absorpt_T_min     0.605
_shelx_estimated_absorpt_T_max     0.808
_shelx_hkl_file
;
   0   0   2 53049.4 1644.82   4
   0   0   3 879.691 384.804   4
   0   0   4 83754.4 2987.92   4
   0   0   5 262.043 304.891   4
   0   0   6 314736. 7347.24   4
   0   0   7 1576.05 817.328   4
   0   0   8 90629.7 4753.16   4
   0   0   9 665.523 612.220   4
   0   0  10 6897.29 1570.23   4
   0   0  10 8211.15 1700.01   3
   0   0  10 7215.30 1753.57   6
   0   0  11-890.813 442.231   3
   0   0  11 20.7358 400.506   4
   0   0  12 822.358 519.986   4
   0   0  12 2588.03 1205.40   3
   0   0  12 2014.69 1171.79   6
   0   0  13 1049.42 1010.23   3
   0   0  13-838.834 798.475   4
   0   0  13 829.120 868.654   6
   0   0  14-388.439 604.115   4
   0   0  14 760.504 603.783   6
   0   0  15-259.087 751.650   6
   0   0  15 304.592 515.240   3
   0   1   2 52721.7 1608.59   4
   0  -1   2 52931.0 1714.40   4
   0   1   3 58930.5 1210.94   7
   0   1   3 63691.8 2176.25   4
   0  -1   3 63989.7 2286.88   4
   0   1   4 155482. 4030.20   4
   0   1   4 151833. 2084.80   7
   0  -1   4 159658. 4212.68   4
   0   1   5 52618.3 2694.85   4
   0  -1   5 55400.8 2795.24   4
   0  -1   6 8604.96 1277.73   4
   0   1   6 9821.15 1319.83   4
   0  -1   7 213122. 6701.78   4
   0   1   7 218759. 6647.57   4
   0   1   8 4207.05 1316.16   6
   0   1   8 3702.57 1017.91   4
   0  -1   8 2088.61 965.511   4
   0   1   9 11337.9 2044.52   6
   0   1   9 14186.7 2224.38   3
   0  -1   9 11851.6 1871.73   4
   0   1   9 8637.13 1515.89   4
   0  -1  10 6523.67 1495.30   4
   0   1  10 7608.17 1775.89   6
   0   1  10 8373.91 1787.21   3
   0   1  10 5344.16 1329.97   4
   0   1  11 3102.26 1184.82   3
   0  -1  11 3191.72 1197.46   6
   0  -1  11 4346.91 1474.93   4
   0   1  11 3135.67 1041.54   4
   0  -1  11 3850.55 1208.56   3
   0   1  11 3061.02 1158.57   6
   0  -1  12 3397.93 1453.74   3
   0   1  12 1520.30 892.048   3
   0   1  12 1289.39 1124.75   6
   0  -1  12 172.409 561.074   4
   0   1  12-381.000 717.123   4
   0  -1  12 1230.05 1149.53   6
   0   1  13 4357.82 1555.04   3
   0  -1  13 2399.92 1414.49   6
   0   1  13 2120.43 1045.85   4
   0   1  13 2329.86 1281.07   6
   0  -1  13 3135.03 1362.78   3
   0  -1  13 1601.31 1059.12   4
   0   1  14 248.062 710.213   6
   0  -1  14 1820.20 1235.34   3
   0  -1  14-786.579 587.171   4
   0  -1  14 739.912 901.549   6
   0   1  14 394.809 755.803   3
   0  -1  15 481.908 797.764   3
   0   1  15 1233.33 1021.50   3
   0   1  15 62.3974 338.898   6
   0  -1  15-124.896 547.513   6
   0   2   2 58428.7 2003.55   6
   0  -2   2 60408.0 1964.63   4
   0   2   2 59576.1 2121.78   3
   0   2   2 58707.3 1722.80   4
   0   2   3 64387.3 2211.87   4
   0   2   3 61738.0 2569.64   3
   0   2   3 63986.8 2544.80   6
   0  -2   3 63479.0 2403.76   4
   0  -2   4 15607.1 1372.17   4
   0   2   4 14701.6 825.039   7
   0   2   4 15105.6 1249.40   4
   0   2   4 17590.6 1539.78   6
   0  -2   5 43940.0 2530.40   4
   0   2   5 45686.7 2793.25   6
   0   2   5 43556.9 2379.16   4
   0   2   5 38491.5 1390.53   7
   0  -2   6 49114.5 3010.19   4
   0   2   6 49281.4 3292.02   6
   0   2   6 51226.1 2906.00   4
   0   2   7 1218.20 885.356   6
   0   2   7 418.406 327.107   4
   0  -2   7 614.226 648.864   4
   0   2   7 2075.56 1129.98   3
   0  -2   8 31737.2 2841.92   4
   0   2   8 33502.6 3196.88   6
   0   2   8 39129.4 3296.32   3
   0   2   8 29961.2 2619.59   4
   0   2   9 23767.0 2536.73   4
   0  -2   9 24047.1 2782.73   4
   0   2   9 23593.8 2877.42   6
   0   2   9 24687.9 2839.36   3
   0   2  10 1115.51 629.583   4
   0   2  10 2254.56 1058.31   3
   0   2  10 1224.90 892.092   6
   0  -2  10 2237.52 1202.68   4
   0   2  11 4985.47 1391.30   6
   0   2  11 6178.78 1616.92   3
   0  -2  11 3896.77 1336.63   3
   0   2  11 5601.69 1372.78   4
   0  -2  11 3452.60 1245.55   4
   0   2  12 3763.16 1475.38   6
   0  -2  12 2861.36 1287.93   3
   0   2  12 2032.95 856.937   4
   0  -2  12 5630.87 1829.57   6
   0   2  12 3840.48 1297.80   3
   0  -2  12 3790.69 1428.32   4
   0   2  13 825.613 813.478   3
   0  -2  13 752.067 839.601   4
   0  -2  13 1367.93 1060.84   6
   0  -2  13 783.154 794.822   3
   0   2  13 352.724 516.986   6
   0  -2  14 706.245 359.280   4
   0  -2  14 2030.58 1229.95   6
   0   2  14 2131.74 1414.87   3
   0   2  14 27.4020 636.741   6
   0  -2  14 1090.13 1022.10   3
   0  -2  15 1894.29 1195.65   3
   0   2  15 361.086 746.189   3
   0   2  15-602.318 787.398   6
   0  -2  15 1282.06 1072.93   6
   0   3   1 69205.4 1971.06   3
   0   3   2 371258. 5149.32   6
   0  -3   2 392890. 5316.93   4
   0   3   2 393727. 5743.27   3
   0  -3   3 46606.5 2113.70   4
   0   3   3 47676.4 2222.21   6
   0   3   3 47909.7 2341.25   3
   0   3   4 15117.9 1468.33   3
   0  -3   4 14899.4 1386.20   4
   0   3   4 13745.0 1174.64   4
   0   3   4 13604.4 1361.75   6
   0   3   5 24277.4 2096.18   3
   0   3   5 25861.4 1811.07   4
   0   3   5 21417.4 1226.59   7
   0  -3   5 26578.7 1978.08   4
   0   3   5 25205.3 2071.01   6
   0  -3   6 22768.1 2146.93   4
   0   3   6 23158.2 2212.15   6
   0   3   6 23855.3 1938.81   4
   0   3   6 24760.0 2306.85   3
   0   3   6 19774.0 1170.23   7
   0   3   7 14861.7 1954.72   3
   0   3   7 12979.7 1524.41   4
   0   3   7 14848.7 1949.68   6
   0  -3   7 13340.3 1698.28   4
   0   3   8 48507.3 3825.40   6
   0  -3   8 49003.3 3549.32   4
   0   3   8 44943.7 3182.90   4
   0   3   8 54023.0 3892.75   3
   0   3   9 3467.47 1022.05   4
   0  -3   9 3376.28 1106.02   4
   0   3   9 2486.45 1167.09   3
   0   3   9 1816.10 911.398   6
   0   3  10 22712.8 2618.79   4
   0   3  10 31862.0 3368.54   3
   0   3  10 28409.1 3381.10   6
   0  -3  10 27568.7 3119.82   4
   0  -3  11 602.430 703.120   4
   0   3  11 744.503 903.489   6
   0   3  11 994.619 990.388   3
   0  -3  12 4833.26 1866.78   3
   0   3  12 86.8480 535.749   6
   0  -3  12 3677.71 1577.35   4
   0   3  12 570.065 927.516   3
   0  -3  12 2862.03 1598.95   6
   0  -3  13 2432.82 1294.98   3
   0   3  13 3238.09 1393.02   3
   0   3  13 5.39149 679.477   6
   0  -3  13 1211.52 880.428   4
   0  -3  13 2117.76 1240.97   6
   0  -3  14 1975.03 1259.50   3
   0  -3  14 3067.32 1500.07   6
   0  -3  14 376.412 536.094   4
   0   3  14 2878.58 1399.76   3
   0   3  14 773.008 547.337   6
   0  -3  15 1479.15 986.100   3
   0  -3  15 792.473 956.269   6
   0   3  15 1076.78 1078.45   3
   0  -3  15-1154.61 1006.95   4
   0  -4   0 25446.1 1047.03   4
   0   4   0 27491.1 1220.78   6
   0   4   0 27537.9 1254.83   3
   0   4   1 201746. 3720.39   3
   0   4   1 210760. 3492.79   5
   0   4   1 203357. 3344.68   6
   0  -4   1 201878. 3458.33   4
   0  -4   1 198546. 3760.13   1
   0   4   2 56807.0 2299.17   3
   0   4   2 57678.8 2194.16   5
   0  -4   2 57102.3 2349.74   1
   0   4   2 56641.5 2072.20   6
   0  -4   2 59887.6 2191.78   4
   0  -4   3 13162.8 1217.07   4
   0   4   3 13209.9 1282.79   3
   0   4   3 13720.3 1225.67   6
   0   4  -4 3185.76 334.285   7
   0  -4   4 3455.84 694.978   4
   0   4   4 3788.61 771.720   3
   0   4   4 3325.82 645.335   6
   0  -4   5 1348.27 546.851   4
   0   4   5 1134.09 521.271   3
   0   4   5 948.808 269.683   7
   0   4   5 960.839 521.820   6
   0  -4   6 37964.8 2660.66   4
   0   4   6 38028.0 2820.32   3
   0   4   6 36081.0 2742.97   6
   0   4   6 34593.7 2273.65   4
   0   4   6 33630.2 1679.93   7
   0   4   7 7052.56 1364.45   3
   0  -4   7 7021.71 1318.76   4
   0   4   7 3777.83 676.264   4
   0   4   7 4820.29 619.973   7
   0   4   7 5549.38 1237.67   6
   0   4   8 1015.45 580.289   6
   0   4   8 471.686 713.493   3
   0   4   8-1335.18 800.723   4
   0  -4   8-936.128 347.975   4
   0  -4   9 23906.0 2702.35   4
   0   4   9 21422.8 2727.40   6
   0   4   9 20503.9 2557.76   3
   0  -4  10 4677.37 1310.75   4
   0   4  10 3168.22 1041.14   6
   0   4  10 4690.82 1381.81   3
   0  -4  11 9643.48 2095.11   4
   0   4  11 4566.60 1531.14   6
   0   4  11 6880.82 1721.24   3
   0   4  12-38.4672 574.707   6
   0  -4  12 1413.36 852.703   4
   0   4  12 1134.12 698.810   3
   0   4  13-474.390 698.274   6
   0  -4  13 759.895 1030.41   4
   0   4  13-426.057 356.151   3
   0  -4  13 1506.60 1074.38   3
   0  -4  13 1347.34 1113.49   6
   0   4  14 591.439 847.401   3
   0   4  14-296.112 455.585   6
   0  -4  14 1373.14 1058.20   3
   0  -4  14 563.243 333.744   4
   0  -4  14 104.876 566.140   6
   0  -4  15 1964.57 1212.48   3
   0  -4  15-760.948 1040.67   4
   0  -4  15 826.009 793.979   6
   0   4  15 1581.24 1074.52   3
   0   5   0 670.961 337.673   3
   0   5   0 206.119 154.186   5
   0  -5   0 256.689 164.855   4
   0   5   0 752.097 266.198   6
   0   5   1 76882.5 2282.98   5
   0  -5   1 74174.0 2271.06   4
   0   5   1 74978.2 2233.77   6
   0   5   1 72633.0 2424.50   3
   0  -5   2 61155.3 2362.51   4
   0   5   2 64156.3 2402.19   5
   0  -5   2 62668.7 2562.56   1
   0   5   2 63420.7 2285.16   6
   0   5   2 62701.6 2571.07   3
   0   5   3 158.629 238.039   6
   0   5   3 234.495 323.752   3
   0  -5   3 487.103 402.376   4
   0   5   4 34932.1 2216.34   6
   0   5  -4 30630.5 1265.59   7
   0  -5   4 33124.8 2135.09   4
   0   5   4 34678.1 2296.03   3
   0   5   5 15211.6 1197.57   7
   0  -5   5 16655.5 1731.58   4
   0   5   5 16210.5 1689.94   3
   0   5   5 15296.2 1605.78   6
   0   5  -5 15753.2 849.699   7
   0   5   6 9159.27 1395.32   6
   0   5   6 9332.76 1427.31   3
   0  -5   6 7849.98 1307.10   4
   0   5   6 7992.62 923.065   7
   0  -5   7 1561.30 607.322   4
   0   5   7 1677.48 766.480   3
   0   5   7 268.540 380.041   6
   0   5   7 1756.08 452.178   7
   0   5   8 26624.7 2761.14   3
   0  -5   8 26183.9 2617.57   4
   0   5   8 25949.6 2720.20   6
   0  -5   9 370.424 434.905   4
   0   5   9 1211.30 632.344   6
   0  -5  10 18325.2 2646.13   4
   0   5  10 19064.5 2743.13   6
   0   5  10 22746.8 2888.76   3
   0  -5  11 5717.70 1533.40   4
   0   5  11 5819.59 1701.66   3
   0   5  11 3758.01 1342.01   6
   0   5  12 2427.67 1282.42   3
   0  -5  12 2455.37 1327.61   4
   0   5  12 1141.83 756.468   6
   0  -5  13 1719.94 1051.74   3
   0  -5  13-1138.80 987.927   4
   0   5  13 266.582 485.636   6
   0   5  13 1757.76 1234.59   3
   0  -5  14 982.047 1244.21   6
   0  -5  14-639.784 668.597   4
   0   5  14 1140.08 1057.72   3
   0  -5  14 854.738 770.942   3
   0  -5  15 447.184 449.306   3
   0  -5  15 870.941 1136.56   6
   0   5  15 810.215 1024.14   3
   0  -5  15-1152.33 885.173   4
   0  -6   0 360390. 4905.55   4
   0   6   0 363902. 5605.48   3
   0   6   0 356903. 4965.16   5
   0   6   0 365561. 5380.90   6
   0   6  -1 97389.7 2660.69   5
   0   6   1 100885. 2804.81   5
   0   6   1 98751.7 2803.31   6
   0  -6   1 95258.8 2776.95   4
   0   6   1 97602.7 3044.83   3
   0   6   2 19649.6 1502.42   3
   0  -6   2 22159.8 1500.85   4
   0   6   2 21384.0 1390.46   6
   0  -6   2 21070.1 1561.97   1
   0   6   2 21400.1 1458.29   5
   0   6   3 1778.01 276.825   2
   0  -6   3 2844.30 676.789   4
   0   6   3 1271.43 483.545   3
   0   6   3 2222.25 528.053   6
   0   6   3 2200.17 552.074   5
   0  -6   3 2601.56 732.949   1
   0   6   4 34388.6 2235.37   6
   0  -6   4 34373.2 2255.23   4
   0   6   4 33629.5 2354.87   3
   0   6   5 137763. 5047.61   3
   0   6   5 136003. 4902.95   6
   0   6  -5 131007. 2877.88   7
   0  -6   5 140058. 4954.03   4
   0   6   6 19109.2 2017.03   3
   0   6   6 17378.3 1437.70   7
   0  -6   6 17132.0 1909.07   4
   0   6   6 17125.9 1933.59   6
   0  -6   7 1846.64 781.503   4
   0   6   7 1307.01 778.447   3
   0   6   7 1883.98 702.607   6
   0   6   7 1242.96 411.901   7
   0  -6   8 4107.85 1074.45   4
   0   6   8 2044.45 527.873   7
   0   6   8 3986.57 1295.16   3
   0   6   8 2372.52 617.597   6
   0  -6   9 13005.4 2148.85   4
   0   6   9 16331.2 2305.82   3
   0   6   9 11168.7 1920.08   6
   0  -6  10 504.461 928.841   4
   0   6  10 1417.41 886.232   3
   0   6  10-132.981 298.112   6
   0   6  11 14709.5 2550.52   3
   0   6  11 11944.1 2329.45   6
   0  -6  11 13969.6 2392.36   4
   0   6  12 403.391 568.168   6
   0  -6  12 4307.21 1676.04   4
   0   6  12 3708.94 1540.70   3
   0  -6  13 1554.50 1147.24   4
   0   6  13-191.419 699.881   6
   0  -6  13 1450.42 1119.73   3
   0   6  13 266.701 848.483   3
   0  -6  14 125.389 675.435   4
   0  -6  14 445.097 1052.28   6
   0  -6  14 1500.54 1030.01   3
   0   6  14 625.714 514.233   3
   0  -6  15 1253.11 1158.51   6
   0  -6  15-710.931 881.642   4
   0   6  15 364.146 552.947   3
   0   7   0 334.000 241.472   5
   0   7   0 782.567 395.030   6
   0  -7   0 402.551 300.487   4
   0   7   1 137915. 3520.56   6
   0   7  -1 138267. 3383.91   5
   0   7   1 139042. 3853.69   3
   0  -7   1 138078. 3592.95   4
   0   7   1 141040. 3542.39   5
   0  -7   2 24330.3 1672.88   4
   0   7   2 27223.8 1671.38   6
   0   7   2 27713.8 1863.29   3
   0   7   2 26064.3 1673.95   5
   0  -7   2 25772.6 1807.21   1
   0  -7   3 1246.99 454.224   4
   0   7   3 992.396 327.256   5
   0   7   3 874.578 190.602   2
   0   7   3 1479.91 421.734   6
   0  -7   3 1615.59 527.785   1
   0   7   3 1806.55 544.709   3
   0   7   4 4539.58 902.702   3
   0   7   4 3797.55 707.235   6
   0   7   4 3310.88 470.299   2
   0  -7   4 3346.89 866.127   4
   0   7   5 58864.3 3439.33   3
   0   7   5 60520.6 3325.15   6
   0  -7   5 58956.2 3349.94   4
   0   7  -5 57350.2 2140.95   7
   0  -7   6 19995.4 2077.51   4
   0   7   6 16857.8 1501.43   7
   0   7   6 17932.4 1963.42   6
   0   7   6 19007.5 2084.37   3
   0   7  -6 17998.5 1128.03   7
   0   7   7 68192.0 4100.18   6
   0   7   7 58898.0 2884.33   7
   0  -7   7 69796.6 4147.50   4
   0   7   7 69430.0 4177.31   3
   0   7   8 12306.8 1854.87   6
   0  -7   8 13973.8 2093.34   4
   0   7   8 10609.3 1245.20   7
   0   7   8 14995.6 2068.32   3
   0  -7   9 8153.04 1724.20   4
   0   7   9 9966.46 1875.40   3
   0   7   9 8707.54 1754.03   6
   0   7  10 2156.64 909.966   6
   0   7  10 3488.07 1202.27   3
   0  -7  10 2741.01 1213.20   4
   0   7  11 8605.78 1983.94   6
   0   7  11 9000.90 2149.74   3
   0  -7  11 8275.52 2018.25   4
   0   7  12 2732.21 1282.66   3
   0   7  12 1023.80 915.308   6
   0  -7  12 1445.24 967.233   4
   0  -7  13 1520.19 1130.07   4
   0   7  13 2316.97 1276.00   6
   0   7  14-49.9765 553.461   3
   0  -7  14-206.409 430.234   4
   0  -7  14 1180.14 988.689   3
   0  -7  15 1162.10 1121.25   6
   0   7  15 520.061 579.586   3
   0  -7  15-489.406 790.484   4
   0  -8   0 322174. 5459.36   4
   0   8   0 320977. 5447.11   5
   0   8   1 2511.09 526.078   5
   0   8   1 2663.23 549.429   3
   0   8  -1 3424.25 594.488   5
   0   8   1 2151.50 513.640   6
   0  -8   1 2701.09 547.397   4
   0  -8   2 73597.1 3025.48   4
   0   8   2 76923.1 3027.55   5
   0   8   2 81273.6 3349.08   3
   0   8   2 81771.5 3012.10   6
   0  -8   2 77139.5 3335.59   1
   0   8   3 69748.2 3025.97   6
   0  -8   3 65272.3 3109.23   4
   0   8   3 68699.7 3341.52   3
   0   8   3 66389.2 3032.80   5
   0  -8   3 66055.6 3188.80   1
   0  -8   4 71826.7 3554.27   1
   0  -8   4 69250.1 3397.35   4
   0   8   4 68126.9 3578.60   3
   0   8   4 65917.7 1970.27   2
   0   8   4 71172.0 3347.70   6
   0   8   4 68048.6 3327.37   5
   0   8   5 20143.5 1944.23   6
   0   8   5 19007.3 2054.63   3
   0   8  -5 19403.0 1370.89   7
   0   8   5 17626.2 1223.78   2
   0  -8   5 18505.2 1840.13   4
   0   8   6 77011.4 3392.75   7
   0   8   6 79377.2 4403.16   3
   0  -8   6 77597.6 4282.48   4
   0   8   6 75936.8 4066.68   6
   0   8  -6 74347.0 2590.55   7
   0   8   7 539.779 325.964   7
   0   8   7 216.691 534.412   3
   0  -8   7 273.609 612.823   4
   0   8   7 530.536 408.068   6
   0   8   8 25718.8 2798.73   3
   0   8   8 19755.6 1777.94   7
   0   8   8 24401.0 2630.40   6
   0  -8   8 27401.9 2810.17   4
   0  -8   9 6403.97 1539.44   4
   0   8   9 3256.17 1279.90   3
   0   8   9 2787.07 1132.47   6
   0   8  10 1542.10 980.672   3
   0  -8  10 1333.54 759.552   4
   0   8  10 530.837 252.260   6
   0  -8  11 3384.29 1280.45   4
   0   8  11 4485.40 1538.29   3
   0   8  11 5788.18 1683.80   6
   0   8  12 3814.35 1506.34   3
   0  -8  12 5016.15 1784.07   4
   0   8  12 3832.25 1455.45   6
   0   8  13 2340.09 1167.18   3
   0  -8  13 1170.07 1090.35   4
   0  -8  14 139.256 588.152   4
   0   8  14 1730.48 1118.63   3
   0  -8  15 813.834 841.685   6
   0  -8  15 25.8459 416.683   4
   0   9   0 1161.98 447.151   5
   0  -9   0 946.474 542.577   4
   0   9   1 387330. 7303.14   3
   0  -9   1 390860. 6816.05   4
   0  -9  -1 395313. 6075.62   4
   0   9  -1 396780. 6462.13   5
   0   9   1 400979. 6727.43   5
   0   9   1 401416. 6782.01   6
   0   9   2 25344.3 1929.68   3
   0  -9   2 23863.4 1939.74   1
   0   9   2 25250.5 1795.71   5
   0  -9   2 23782.5 1812.74   4
   0   9   2 24903.5 1762.81   6
   0  -9   3 1517.63 589.031   1
   0  -9   3 1680.44 556.011   4
   0   9   3 1526.41 499.889   5
   0   9   3 631.306 283.200   6
   0   9   3 983.235 502.011   3
   0  -9   4 27743.5 2359.68   1
   0   9   4 27895.3 2153.04   6
   0   9   4 23139.2 1040.16   2
   0   9   4 27946.4 2178.18   5
   0   9   4 28118.3 2329.69   3
   0  -9   4 27293.4 2234.15   4
   0  -9   5 79362.5 4032.67   4
   0   9   5 81293.9 4024.27   6
   0   9  -5 72364.2 2867.71   7
   0   9   5 69272.9 2364.60   2
   0   9   5 77327.7 4160.28   3
   0   9   6 1429.99 375.030   2
   0   9   6 1940.37 761.828   6
   0   9   6 1793.84 1014.55   3
   0  -9   6 2200.84 754.840   4
   0   9   6 1789.95 681.302   7
   0   9  -6 1372.54 459.985   7
   0   9   7 51426.8 2636.15   2
   0   9   7 60173.7 3989.92   3
   0   9   7 55868.8 3806.06   6
   0   9  -7 54096.8 2270.00   7
   0  -9   7 65944.0 4243.69   4
   0   9   7 57842.1 3175.09   7
   0   9   8 5936.45 1001.19   2
   0   9   8 5797.97 1041.97   7
   0   9   8 5288.69 1256.69   6
   0  -9   8 8983.72 1673.09   4
   0   9   8 6910.54 1498.00   3
   0  -9   9 2253.13 716.655   4
   0   9   9 2380.13 898.032   6
   0   9   9 2705.12 988.157   3
   0  -9  10 505.404 761.956   4
   0   9  10 708.047 605.825   6
   0   9  10 417.828 342.479   3
   0   9  11 1277.04 797.447   6
   0   9  11 874.340 615.154   3
   0  -9  11 109.534 753.137   4
   0   9  12 1988.19 1186.22   3
   0  -9  12 1081.61 1013.48   4
   0   9  12 1011.62 828.075   6
   0   9  13 2512.06 1251.18   3
   0  -9  13 3921.99 1611.67   4
   0   9  14 921.837 736.755   3
   0  -9  14 760.603 949.118   4
   0  10   0 492477. 7595.98   5
   0 -10   0 481829. 7525.27   4
   0  10   1 2922.92 589.888   6
   0  10   1 2717.10 627.063   5
   0  10  -1 2679.38 573.780   5
   0 -10  -1 2711.52 545.218   4
   0  10   1 2913.28 730.186   3
   0 -10   1 2628.37 757.690   4
   0  10   2 220223. 6049.75   3
   0  10   2 214193. 5453.27   5
   0  10   2 214826. 5353.05   6
   0 -10   2 208457. 5598.69   4
   0 -10   2 216537. 6302.60   1
   0  10  -2 214917. 5266.11   5
   0  10   3 5133.92 857.002   6
   0 -10   3 5525.61 1006.34   1
   0  10   3 4203.41 833.759   5
   0 -10   3 3867.04 851.474   4
   0  10   3 5898.60 1061.15   3
   0  10   4 24832.5 2083.77   6
   0 -10   4 25790.9 2297.98   1
   0  10   4 18616.6 767.739   2
   0 -10   4 24782.2 2178.83   4
   0  10   4 23554.1 2038.32   5
   0  10   4 24231.9 2236.74   3
   0  10   5 51.2039 299.437   3
   0  10   5 417.422 199.932   2
   0 -10   5 1377.41 859.822   4
   0  10  -5 355.277 209.672   7
   0  10   5 550.315 486.822   6
   0 -10   6 78040.9 4351.68   4
   0  10   6 63599.7 2530.15   2
   0  10   6 78794.4 4426.55   3
   0  10   6 73610.0 4183.60   6
   0  10  -6 70885.6 3003.51   7
   0  10   6 73385.2 3659.36   7
   0  10   7 2042.50 529.035   2
   0  10  -7 1928.24 510.586   7
   0  10   7 1959.88 817.015   6
   0  10   7 2803.00 1117.50   3
   0  10   7 1992.26 768.288   7
   0 -10   7 2885.54 983.795   4
   0  10   8 12194.1 1925.42   6
   0  10   8 10491.1 1457.64   7
   0  10   8 12141.8 1950.25   3
   0 -10   8 11932.6 1966.35   4
   0  10   9 782.997 706.611   3
   0 -10   9 139.303 492.613   4
   0  10   9-175.519 402.338   6
   0  10  10 1022.23 658.178   3
   0 -10  10 1448.40 928.433   4
   0  10  10 788.814 657.894   6
   0  10  11 1876.88 1063.13   3
   0  10  11 91.4892 364.190   6
   0 -10  11 744.605 905.404   4
   0  10  12 3067.44 1312.44   3
   0 -10  12 4950.81 1807.80   4
   0  10  13 1372.16 1032.09   3
   0 -10  13 2106.78 1326.19   4
   0  10  14-381.929 343.551   3
   0 -10  14 1000.96 1050.31   4
   0  11   0 2721.18 762.965   5
   0 -11   0 3230.09 851.956   4
   0 -11   1 257403. 6149.50   4
   0  11   1 261086. 5963.67   5
   0 -11  -1 259715. 5611.26   4
   0  11  -1 262741. 5837.58   5
   0  11   1 259154. 6553.02   3
   0  11   1 258646. 6040.85   6
   0  11   2 46641.2 2970.61   3
   0  11   2 45524.1 2581.30   6
   0 -11   2 49575.9 3162.36   1
   0 -11   2 46316.3 2753.61   4
   0  11   2 48241.1 2686.18   5
   0  11  -2 47900.0 2555.49   5
   0  11   3 44158.8 2680.67   5
   0  11   3 42966.3 2641.97   6
   0  11   3 46613.8 3136.01   3
   0 -11   3 45419.4 2893.61   4
   0 -11   3 45687.1 3127.94   1
   0 -11   4 18994.7 2085.43   1
   0 -11   4 23671.2 2191.81   4
   0  11   4 22287.6 2243.47   3
   0  11   4 23054.2 2053.89   5
   0  11   4 23020.4 2082.28   6
   0  11   5 62462.1 3881.85   3
   0 -11   5 64412.6 3839.40   4
   0  11   5 64171.4 3680.98   6
   0  11  -5 55631.0 2836.24   7
   0  11   6 1262.77 384.625   2
   0  11   6 1978.54 662.968   7
   0  11  -6 1898.07 574.813   7
   0  11   6 1248.80 618.018   6
   0  11   6 865.061 426.782   3
   0 -11   6 992.247 447.096   4
   0  11   7 30343.2 2507.77   7
   0  11   7 32175.7 3043.82   3
   0  11  -7 26425.9 1940.13   7
   0 -11   7 31339.5 3042.85   4
   0  11   7 33397.5 3029.42   6
   0 -11   8 787.148 744.075   4
   0  11   8 1472.42 772.609   3
   0  11   8 1315.52 673.033   6
   0  11   8 904.172 488.272   7
   0  11   9 1095.32 659.726   6
   0 -11   9 921.034 674.286   4
   0  11   9 1675.29 1022.19   3
   0  11  10 2881.59 1226.41   3
   0 -11  10 3748.73 1233.21   4
   0  11  10 1838.02 893.385   6
   0  11  11 704.856 309.662   3
   0  11  11 601.141 665.071   6
   0 -11  11 336.877 602.445   4
   0  11  12 466.551 609.164   3
   0 -11  12-152.534 904.061   4
   0 -11  13 2327.12 1471.50   4
   0  11  13 1992.24 1083.63   3
   0  11  14 2090.74 1194.13   3
   0 -11  14 38.1687 515.410   4
   0  12   0 117499. 4115.28   5
   0 -12   0 111352. 4054.24   4
   0 -12  -1 4133.66 768.014   4
   0  12   1 4888.78 945.462   3
   0  12  -1 5899.57 954.548   5
   0  12   1 5662.78 979.884   5
   0 -12   1 5581.90 1114.75   4
   0  12   1 5558.54 945.920   6
   0 -12   2 52148.1 3037.14   4
   0 -12   2 55118.6 3480.29   1
   0  12  -2 51658.6 2765.42   5
   0  12   2 50709.2 2919.99   5
   0  12   2 54731.1 3275.50   3
   0  12   2 49999.5 2842.33   6
   0 -12   3 100483. 4813.38   1
   0 -12   3 99791.1 4452.61   4
   0  12   3 102804. 4705.15   3
   0  12   3 97160.7 4082.56   6
   0  12   3 100936. 4215.32   5
   0  12   4 97.6465 208.226   5
   0  12   4 25.8746 364.994   3
   0 -12   4 681.347 616.044   4
   0 -12   4 1461.73 770.033   1
   0  12   4 609.235 360.459   6
   0  12   5 19116.1 2285.38   3
   0  12   5 21492.1 2198.48   5
   0  12   5 18392.2 2033.66   6
   0 -12   5 19532.2 2293.85   4
   0 -12   5 19029.2 2225.82   1
   0  12  -5 18849.9 1762.59   7
   0  12   6 8005.50 1295.38   7
   0  12  -6 7006.53 1044.29   7
   0  12   6 8664.94 1503.40   3
   0 -12   6 6644.80 1333.14   4
   0  12   6 7518.58 1410.34   6
   0  12  -7 148.305 325.861   7
   0  12   7 281.198 471.165   3
   0 -12   7-332.335 723.769   4
   0  12   7-107.020 450.927   6
   0  12   7-308.142 398.342   7
   0 -12   8 6686.52 1601.58   4
   0  12   8 4431.36 1251.24   6
   0  12   8 6264.64 1525.87   3
   0  12   8 3162.51 848.033   7
   0  12   9 4673.25 1395.76   3
   0 -12   9 4403.61 1652.16   4
   0  12   9 3367.57 1112.47   6
   0  12  10 2449.74 1085.10   3
   0 -12  10 3893.82 1475.50   4
   0  12  10 1646.45 839.355   6
   0  12  11 2130.33 1066.21   3
   0 -12  11 2232.80 1127.40   4
   0  12  11 1157.41 786.404   6
   0 -12  12 1415.80 932.533   4
   0  12  12 1731.85 1096.83   3
   0  12  13 2173.59 1267.23   3
   0 -12  13 1223.58 1048.08   4
   0 -12  14 304.500 550.821   4
   0  12  14 378.701 756.036   3
   0 -13   0 625.546 524.131   4
   0  13   0 902.999 611.806   5
   0 -13  -1 1243.96 461.380   4
   0  13   1 929.738 306.362   3
   0  13   1 1132.65 463.482   5
   0 -13   1 401.262 345.062   4
   0  13  -1 433.614 280.077   5
   0  13   1 1293.79 502.839   6
   0  13   2 25101.7 2063.07   5
   0  13  -2 24514.3 1997.65   5
   0  13   2 25554.4 2098.94   6
   0 -13   2 24718.7 2182.63   4
   0  13   2 26938.8 2404.03   3
   0 -13  -2 23600.7 1834.08   4
   0 -13   2 27069.4 2480.84   1
   0  13  -3 6440.26 1197.32   5
   0  13   3 6466.63 1167.98   5
   0 -13   3 5777.63 1163.86   4
   0 -13   3 7495.45 1419.70   1
   0  13   3 6044.32 1337.86   3
   0  13   3 5846.34 1084.98   6
   0  13   4 122898. 4967.29   6
   0  13   4 128073. 5866.37   3
   0 -13   4 127919. 5642.18   1
   0 -13   4 124426. 5585.02   4
   0  13   4 115649. 5076.79   5
   0  13   5 475.342 396.518   3
   0  13   5 1314.89 578.563   6
   0 -13   5 1321.66 923.969   4
   0  13  -5 790.210 478.578   7
   0  13   5 765.446 584.035   5
   0 -13   5 1698.08 973.061   1
   0  13   6 6471.73 1296.58   3
   0  13  -6 6724.71 1118.45   7
   0  13   6 7433.30 1446.46   6
   0  13   6 5599.16 1130.23   7
   0 -13   6 4780.80 1041.39   4
   0  13   7 2863.67 986.137   6
   0 -13   7 1337.40 555.777   4
   0  13   7 2399.10 826.024   3
   0  13  -7 2518.52 740.427   7
   0  13   7 1331.13 551.770   7
   0  13   8 8100.20 1645.39   6
   0 -13   8 9451.36 1955.71   4
   0  13   8 9630.43 1949.51   3
   0  13   8 7171.87 1357.08   7
   0  13   9 392.230 581.869   3
   0 -13   9 895.830 702.387   4
   0  13   9 890.999 663.133   6
   0  13  10 14078.3 2602.33   3
   0  13  10 11445.1 2126.47   6
   0 -13  10 17284.2 2870.92   4
   0  13  11 1537.51 1100.60   3
   0 -13  11 257.161 568.606   4
   0 -13  12 1726.33 1187.57   4
   0  13  12 2158.01 1210.10   3
   0 -13  13-31.4766 822.728   4
   0  13  13 803.495 696.135   3
   0 -13  14 863.948 1034.26   4
   0  14   0 2306.96 647.457   5
   0 -14   0 3173.43 791.380   4
   0  14   1 126.341 359.499   5
   0  14  -1 475.435 372.635   5
   0 -14  -1 740.908 459.751   4
   0  14   1 20.3141 213.599   3
   0  14   1 613.122 435.212   6
   0 -14   1-109.507 471.136   4
   0 -14  -2 12842.0 1399.76   4
   0 -14   2 16150.4 1860.68   4
   0  14  -2 14969.6 1610.68   5
   0  14   2 14113.6 1643.99   6
   0  14   2 15393.1 1669.63   5
   0  14   2 14786.6 1892.91   3
   0 -14   2 13540.7 1803.07   1
   0  14  -3 82349.8 3951.22   5
   0  14   3 81582.4 3967.47   6
   0  14   3 86796.5 4674.18   3
   0 -14   3 80027.8 4434.57   4
   0  14   3 79478.4 3986.13   5
   0 -14   3 87481.3 4782.30   1
   0  14   4 3347.63 941.857   6
   0  14   4 3285.66 863.710   5
   0 -14   4 3587.17 1091.54   4
   0  14   4 3938.50 1170.30   3
   0 -14   4 3372.74 1162.89   1
   0  14   5 5747.87 1173.69   5
   0 -14   5 6764.39 1639.72   1
   0  14  -5 5003.48 1080.88   7
   0 -14   5 6931.82 1624.25   4
   0  14   5 5388.55 1244.14   3
   0  14   5 6642.89 1310.61   6
   0  14   6 11746.4 1801.68   6
   0  14   6 7850.56 1626.89   3
   0  14  -6 10775.4 1484.35   7
   0 -14   6 9048.27 1821.85   4
   0  14   6 9716.55 1519.06   7
   0 -14   7 1316.34 812.293   4
   0  14   7 836.527 613.667   3
   0  14   7 364.391 437.753   6
   0  14   7 962.606 590.318   7
   0  14   8 3767.15 1105.35   7
   0  14   8 3195.50 1355.75   3
   0 -14   8 4174.78 1468.74   4
   0  14   8 3502.49 1181.93   6
   0  14   9 5813.76 1484.37   6
   0  14   9 5924.07 1244.92   7
   0  14   9 6404.49 1713.23   3
   0 -14   9 9216.00 2080.52   4
   0  14  10 768.835 655.227   6
   0 -14  10 2174.85 992.994   4
   0  14  10 2125.56 878.991   3
   0 -14  11 5923.94 1925.58   4
   0  14  11 6251.42 1790.38   3
   0  14  12 1200.00 961.494   3
   0 -14  12 1014.84 717.305   4
   0  14  13 500.530 938.326   3
   0 -14  13-74.4781 507.941   4
   0 -15   0 568.335 540.290   4
   0  15   0-88.6611 243.377   5
   0  15  -1 29324.7 2312.93   5
   0 -15   1 30044.6 2497.06   4
   0  15   1 27087.7 2331.31   5
   0 -15  -1 27105.0 2250.99   4
   0  15   2 5954.53 1247.92   3
   0 -15   2 6543.44 1176.39   4
   0 -15  -2 7730.74 1130.72   4
   0  15   2 6261.96 1072.80   5
   0  15   2 6476.00 1127.25   6
   0  15  -2 6860.51 1135.96   5
   0 -15   3 249.649 418.517   1
   0 -15   3 1001.53 812.588   4
   0  15  -3 678.665 548.392   5
   0  15   3 299.837 489.669   5
   0  15   3-225.652 435.896   3
   0 -15  -3 66.5735 124.871   4
   0  15   3 454.823 352.321   6
   0  15  -4 29706.3 2703.44   5
   0 -15   4 26242.6 2675.94   4
   0 -15   4 27335.2 2844.98   1
   0  15   4 26038.4 2433.52   6
   0  15   4 25540.9 2430.04   5
   0  15   4 25780.5 2820.94   3
   0 -15   5 18805.7 2423.86   4
   0  15   5 19881.0 2241.98   5
   0  15  -5 16923.6 1901.15   7
   0  15   5 17413.7 2112.35   6
   0 -15   5 18661.5 2535.59   1
   0  15   5 16758.4 2362.82   3
   0  15   6 439.042 409.467   7
   0 -15   6 26.2522 437.515   4
   0  15   6 541.525 514.494   6
   0  15   6 672.341 808.474   3
   0  15  -6 94.2327 413.072   7
   0  15   7 8688.02 1680.56   6
   0 -15   7 9794.12 1999.26   4
   0  15   7 9500.44 1879.26   3
   0  15   7 7415.97 1467.88   7
   0 -15   8 8821.24 1998.15   4
   0  15   8 9292.93 2031.12   3
   0  15   8 5882.38 1403.69   6
   0  15   8 6170.04 1413.26   7
   0  15   9-13.9495 461.639   6
   0 -15   9 257.027 564.822   4
   0  15   9-32.7950 444.461   3
   0  15   9 119.731 389.778   7
   0  15  10 2694.04 1167.80   3
   0 -15  10 3326.28 1336.12   4
   0 -15  11 2778.97 1460.81   4
   0  15  11 1966.35 969.180   3
   0  15  12 1660.98 865.941   3
   0 -15  12 934.870 1189.29   4
   0  15  13 488.972 768.074   3
   0 -15  13 370.192 511.163   4
   0 -16   0 11886.9 1589.18   4
   0  16   0 11268.0 1545.54   5
   0  16   1 1043.78 565.073   5
   0 -16  -1 543.120 446.325   4
   0  16  -1 748.817 430.889   5
   0  16  -2 7753.70 1232.85   5
   0 -16   2 7613.67 1314.89   1
   0 -16   2 7619.67 1444.59   4
   0  16   2 8347.34 1461.46   3
   0  16   2 6265.24 1161.54   6
   0  16   2 8015.65 1309.34   5
   0 -16  -2 6989.67 1125.75   4
   0  16   3 7541.41 1337.70   6
   0  16   3 7455.35 1240.14   5
   0 -16   3 7553.59 1590.33   1
   0 -16   3 10310.9 1639.25   4
   0  16  -3 7522.90 1216.77   5
   0  16   3 8339.06 1598.10   3
   0 -16  -3 6990.44 1114.76   4
   0  16   4 28272.8 2720.57   5
   0  16   4 23924.0 2397.45   6
   0 -16   4 29704.1 2982.38   4
   0  16  -4 27602.9 2650.53   5
   0  16   4 29427.3 3133.05   3
   0  16  -4 25247.8 2464.41   7
   0 -16   4 27029.1 3060.56   1
   0  16   5 7121.58 1487.63   3
   0  16   5 4867.00 1322.11   5
   0  16   5 6207.72 1339.48   6
   0  16  -5 5266.05 1079.51   7
   0 -16   5 7321.92 1667.72   4
   0  16   5 6217.33 1333.46   7
   0 -16   5 7759.46 1709.60   1
   0  16   6 11991.2 2080.27   3
   0  16  -6 8222.21 1365.72   7
   0 -16   6 10362.7 1852.84   4
   0  16   6 9140.02 1679.55   6
   0  16   6 9499.73 1687.68   7
   0  16   7-279.755 399.713   6
   0  16   7 1030.00 691.537   7
   0  16   7 1403.01 956.622   3
   0 -16   7 1082.51 587.644   4
   0  16   8-355.778 725.393   3
   0 -16   8-467.543 529.027   4
   0  16   8-101.504 306.377   6
   0  16   8 309.752 484.798   7
   0  16   9 270.747 256.427   7
   0  16   9-230.076 461.294   3
   0 -16   9-205.455 463.395   4
   0  16   9 423.817 404.305   6
   0 -16  10 2746.68 1177.54   4
   0  16  10-1198.19 697.803   3
   0 -16  11 4609.68 1862.96   4
   0  16  11 2628.31 1206.38   3
   0 -16  12 1404.56 1148.24   4
   0  16  12 2134.17 1210.63   3
   0  16  13 9.31015 279.190   3
   0 -16  13-336.894 927.710   4
   0 -17   0 893.655 443.702   4
   0  17   0 459.360 279.812   5
   0 -17   1 7111.72 1348.91   4
   0  17   1 9080.09 1467.94   5
   0 -17  -1 7592.63 1334.80   4
   0  17  -1 7892.67 1288.25   5
   0 -17   2 1128.99 703.990   4
   0  17   2 1701.61 740.552   3
   0 -17  -2 1125.80 461.384   4
   0 -17   2-623.557 597.010   1
   0  17   2 929.038 436.107   6
   0  17  -2 661.571 490.237   5
   0  17   2 524.031 426.793   5
   0 -17   3-591.263 828.630   1
   0  17   3-231.731 173.117   6
   0  17  -3-687.938 483.752   5
   0  17   3-20.9147 215.915   3
   0 -17  -3 182.399 317.764   4
   0 -17   3 1255.35 767.061   4
   0  17   3 676.014 375.956   5
   0  17   4 27254.7 3040.83   3
   0  17   4 24963.5 2663.28   5
   0  17  -4 24505.0 2467.91   5
   0  17   4 24331.6 2483.74   6
   0 -17   4 26722.4 2942.67   4
   0 -17  -4 23013.0 2127.76   4
   0 -17   4 24820.4 2939.63   1
   0  17  -4 25945.7 2590.46   7
   0  17  -5 11813.5 1925.81   5
   0  17   5 9433.57 1633.10   5
   0 -17   5 11449.8 2094.94   1
   0  17   5 10926.2 2018.46   3
   0 -17   5 12982.9 2173.47   4
   0  17   5 6958.80 1630.32   7
   0  17   5 8256.74 1480.43   6
   0  17  -5 7129.96 1349.66   7
   0 -17   6 7392.87 1658.17   4
   0  17   6 5556.37 1339.27   7
   0  17  -6 4078.39 1071.91   7
   0  17   6 5309.79 1327.64   6
   0  17   6 6122.54 1564.57   3
   0 -17   6 8230.37 1891.22   1
   0  17   7 6810.17 1702.27   3
   0  17   7 5620.52 1468.18   7
   0  17   7 5648.48 1408.59   6
   0  17   8 42.8194 340.946   6
   0  17   8 874.661 508.605   7
   0  17   8-316.720 383.439   3
   0  17   9 914.359 779.943   3
   0 -17   9 448.057 590.775   4
   0  17   9 906.441 712.342   7
   0  17  10 558.172 708.629   3
   0 -17  10 543.666 717.882   4
   0  17  11 2317.09 1321.14   3
   0 -17  11 3058.90 1422.90   4
   0 -17  12-982.487 697.860   4
   0  17  12 246.707 874.774   3
   0 -18   0 4183.41 902.733   4
   0  18   0 4609.43 979.529   5
   0  18  -1 1577.36 746.552   5
   0 -18  -1 2390.06 839.135   4
   0  18   1 951.758 549.789   5
   0 -18   1 114.316 556.261   4
   0  18   2 19040.4 2165.64   6
   0  18  -2 24196.1 2341.44   5
   0  18   2 23607.3 2675.89   3
   0  18   2 20436.3 2313.42   5
   0 -18   2 24039.6 3071.72   1
   0 -18   2 22340.9 2666.64   4
   0 -18  -2 21447.6 2200.63   4
   0  18  -3 5084.07 1055.18   5
   0  18   3 6486.39 1294.62   5
   0 -18   3 5180.78 1419.06   4
   0  18   3 4080.31 1010.33   6
   0  18   3 5004.34 1266.02   3
   0 -18  -3 3756.95 928.683   4
   0 -18   3 3935.73 1223.85   1
   0 -18  -4 4798.40 971.173   4
   0  18   4 7335.24 1592.09   3
   0  18   4 6174.38 1272.45   6
   0 -18   4 6254.77 1642.46   4
   0  18   4 5974.34 1297.40   5
   0  18  -4 6365.92 1276.67   5
   0 -18   4 7190.64 1747.36   1
   0  18  -4 4734.48 1251.39   7
   0  18  -5 4705.73 1188.42   5
   0 -18   5 5657.50 1609.62   4
   0  18   5 4432.92 1272.89   3
   0  18   5 4229.91 1207.43   5
   0 -18   5 5742.98 1652.97   1
   0  18   5 4443.23 1237.50   7
   0  18   5 3459.89 1007.96   6
   0  18  -5 4070.73 1186.17   7
   0  18   6 10518.0 1904.52   7
   0 -18   6 10963.1 2135.87   4
   0  18   6 9654.60 1797.69   6
   0 -18   6 14551.2 2465.58   1
   0  18  -6 10653.4 1742.69   7
   0  18   6 12181.6 2277.19   3
   0  18   7 900.786 754.455   7
   0 -18   7 1722.73 1097.03   4
   0  18   7 1692.62 1015.69   3
   0  18   7 649.728 532.854   6
   0  18   8 1990.09 974.716   6
   0 -18   8 3121.72 1140.61   4
   0  18   8 417.411 259.907   3
   0  18   8 1880.39 866.944   7
   0  18   9-69.2910 300.603   3
   0  18   9-263.038 449.026   7
   0 -18   9 395.998 668.750   4
   0  18  10-101.543 344.090   3
   0 -18  10 919.570 725.584   4
   0  18  11 2211.20 1242.54   3
   0 -18  11-2.15942 756.912   4
   0  18  12 1585.90 1138.92   3
   0 -18  12 1533.42 1123.70   4
   0  19   0-232.269 399.760   5
   0 -19   0-458.364 748.762   4
   0 -19  -1 24277.0 2476.46   4
   0 -19   1 25935.3 2694.26   4
   0  19  -1 28011.1 2644.33   5
   0  19   1 25284.9 2545.44   5
   0 -19   2 856.294 572.497   4
   0 -19  -2 789.175 715.219   4
   0  19   2 1162.27 622.734   5
   0  19  -2 380.282 428.223   5
   0 -19   2-74.1078 695.403   1
   0  19   3 1296.68 543.801   6
   0  19   3 847.696 496.243   3
   0 -19  -3 304.502 350.407   4
   0  19   3 1436.49 867.614   5
   0 -19   3-262.805 551.105   1
   0  19  -3 762.449 517.193   7
   0 -19   3 1489.56 884.201   4
   0  19  -3 201.899 261.252   5
   0  19   4-208.915 250.070   6
   0  19   4 943.349 732.883   7
   0  19   4-413.739 328.354   5
   0 -19  -4-420.776 339.543   4
   0  19  -4 339.304 285.722   7
   0  19   4 712.614 514.887   3
   0  19  -4-284.047 314.526   5
   0 -19   4 678.005 604.291   4
   0 -19   4-283.324 657.095   1
   0  19   5 9312.18 1780.12   6
   0  19   5 12881.3 2280.16   3
   0  19   5 11384.2 1978.71   5
   0 -19   5 12572.8 2503.63   4
   0  19   5 11299.0 2055.74   7
   0  19  -5 11877.8 1951.74   5
   0  19  -5 12541.2 2009.51   7
   0 -19   5 15092.9 2530.21   1
   0 -19   6 2472.11 1105.05   4
   0 -19   6 2464.13 1346.83   1
   0  19  -6 943.012 656.142   5
   0  19  -6 1183.19 833.198   7
   0  19   6 1832.62 1154.56   3
   0  19   6 507.863 395.215   6
   0  19   6 804.562 722.178   7
   0  19   7 4989.89 1381.23   7
   0  19   7 3757.62 1227.28   6
   0  19   7 6765.64 1779.25   3
   0 -19   7 5681.39 1720.74   4
   0  19   8 961.172 630.125   7
   0  19   8 378.708 705.458   3
   0 -19   8-320.735 752.034   4
   0  19   9 517.410 692.942   3
   0 -19   9 1815.94 1140.35   4
   0  19   9 472.796 583.624   7
   0 -19  10 1055.08 1101.87   4
   0  19  10 332.835 748.099   3
   0  19  11 99.5930 515.523   3
   0 -19  11 525.225 760.244   4
   0  19  12 440.212 870.047   3
   0 -19  12 1749.07 1149.89   4
   0 -20   0 3495.77 922.048   4
   0  20   0 5620.71 1323.39   5
   0 -20  -1 1283.05 721.485   4
   0  20   1 588.128 459.943   5
   0  20  -1 712.763 532.232   5
   0 -20   1-88.5425 389.852   4
   0 -20   2 916.644 543.687   1
   0  20   2 2799.40 953.035   5
   0  20  -2 3085.16 1059.23   7
   0 -20  -2 2779.54 994.611   4
   0  20  -2 3113.25 918.875   5
   0 -20   2 2245.16 981.410   4
   0 -20   3 17592.0 2636.52   4
   0  20  -3 20138.8 2633.83   7
   0 -20  -3 15137.0 1918.78   4
   0  20   3 16572.9 2322.47   5
   0 -20   3 21465.4 3149.05   1
   0  20   3 14788.4 2086.18   6
   0  20  -3 18014.0 2254.62   5
   0  20   3 20489.4 2735.34   3
   0  20  -4 3520.05 1261.56   7
   0  20   4 2974.52 1183.18   7
   0  20   4 1746.69 848.158   6
   0 -20   4 3743.52 1453.82   1
   0 -20   4 3521.53 1315.48   4
   0  20   4 1350.28 651.288   5
   0  20  -4 2327.09 846.977   5
   0  20   4 2389.76 1030.35   3
   0  20   5 1261.96 660.270   6
   0 -20   5 2262.92 1096.61   4
   0  20  -5 2154.73 1004.62   7
   0 -20   5 3630.78 1481.91   1
   0  20   5 2513.49 1005.86   3
   0  20   5 929.110 746.491   5
   0  20  -5 1770.01 885.582   5
   0  20   5 2064.63 1093.36   7
   0  20   6 1611.20 757.870   6
   0  20  -6 2218.79 832.235   5
   0  20   6 1709.37 912.561   7
   0 -20   6 2741.63 1270.87   4
   0  20  -6 1862.73 934.212   7
   0  20   6 2498.25 1090.12   3
   0 -20   6 2713.04 1274.40   1
   0  20   7-335.538 439.718   3
   0  20  -7 634.536 422.868   5
   0  20   7 416.786 527.277   6
   0  20   7 517.140 281.515   7
   0  20   8 279.589 533.599   7
   0  20   8 964.553 863.884   3
   0 -20   8 895.347 450.735   4
   0 -20   9 664.917 631.677   4
   0  20   9 4.74219 423.990   7
   0  20   9 725.753 816.899   3
   0 -20  10 412.738 765.052   4
   0  20  10-265.405 286.534   3
   0 -20  11 138.859 590.054   4
   0  20  11 254.361 682.566   3
   0 -21   0-81.8236 449.930   4
   0  21   0 223.861 323.489   5
   0 -21   1-173.161 423.111   4
   0  21   1 953.016 676.209   5
   0  21  -1 483.340 393.439   5
   0 -21  -1-634.227 621.269   4
   0  21  -1-190.761 347.930   7
   0 -21   2 5008.11 1313.25   1
   0  21  -2 7472.43 1478.93   5
   0 -21   2 6488.86 1557.04   4
   0 -21  -2 5721.16 1411.22   4
   0  21  -2 4081.32 1162.64   7
   0  21   2 5304.22 1459.75   7
   0  21   2 6338.92 1419.58   5
   0 -21   3 1578.77 933.372   4
   0  21   3 1858.35 914.594   5
   0 -21   3 1757.52 822.963   1
   0  21   3 1470.75 985.465   7
   0  21  -3-87.0259 374.355   7
   0  21   3 640.250 514.231   6
   0  21   3 1028.29 834.695   3
   0  21  -3 438.702 282.703   5
   0 -21  -3 325.451 483.805   4
   0 -21   4 6651.31 2004.49   1
   0  21  -4 8643.28 1841.02   7
   0  21   4 6808.68 1779.62   7
   0  21   4 7099.17 1875.18   3
   0 -21   4 8636.97 2026.04   4
   0  21   4 6661.43 1464.23   6
   0  21   4 6498.85 1477.78   5
   0  21  -4 7164.19 1487.43   5
   0  21   5 1543.34 1005.30   3
   0  21  -5 1089.03 752.880   5
   0 -21   5 4372.55 1575.83   4
   0 -21   5 1039.61 1003.08   1
   0  21   5 951.797 678.893   6
   0  21   5 1128.31 821.604   5
   0  21   5 1078.47 768.418   7
   0  21  -5 809.657 491.441   7
   0  21  -6-432.908 296.518   5
   0  21  -6 1051.64 597.506   7
   0 -21   6 1090.24 1032.55   4
   0  21   6 1554.84 912.655   7
   0  21   6 679.307 495.275   6
   0 -21   6 1417.47 1347.38   1
   0  21   6 750.519 908.307   3
   0  21   6-615.599 812.341   5
   0  21  -7 729.948 600.091   5
   0  21   7 819.384 475.049   7
   0 -21   7 255.870 625.731   4
   0  21   7 541.624 714.610   3
   0  21   8 652.970 854.699   3
   0 -21   8 1238.54 857.643   4
   0  21  -8 179.924 457.146   5
   0  21   8 1052.12 731.350   7
   0 -21   9 821.503 964.055   4
   0  21   9-201.035 412.579   7
   0  21   9 1383.22 1219.81   3
   0 -21  10 74.4256 696.508   4
   0  21  10 107.001 429.199   3
   0  21  11 734.964 915.892   3
   0 -21  11 12.6228 336.507   4
   0 -22   0 254.411 573.622   4
   0  22   0 1590.33 714.547   5
   0  22   0 52.2510 801.490   7
   0  22   1 22.1305 403.986   7
   0 -22   1-635.881 508.415   4
   0  22  -1 775.190 603.113   5
   0  22   1 171.119 294.543   5
   0 -22  -1-1108.38 736.687   4
   0  22  -1-1693.87 801.961   7
   0  22  -2 643.137 672.030   5
   0  22   2 184.536 471.585   5
   0 -22  -2 824.398 682.752   4
   0  22   2 517.876 620.621   7
   0 -22   2 1328.65 699.006   4
   0  22  -2 813.579 812.323   7
   0  22  -3 5055.38 1365.39   7
   0 -22   3 8929.40 2255.51   1
   0  22   3 6146.45 1818.29   7
   0  22   3 5799.29 1442.11   5
   0  22  -3 6349.01 1465.65   5
   0 -22   3 5847.49 1545.97   4
   0  22   4 1660.24 974.725   3
   0  22  -4 1465.40 785.047   5
   0  22   4 1282.42 730.110   5
   0  22   4 711.329 1021.00   7
   0  22  -4 964.517 925.912   7
   0 -22   4 1816.02 1193.73   1
   0 -22   4 687.399 889.391   4
   0  22   4 1194.48 714.481   6
   0  22   5 5564.42 1620.35   7
   0  22   5 4599.21 1329.95   6
   0  22   5 7154.97 1853.63   3
   0  22   5 3350.31 1167.62   5
   0 -22   5 7260.02 2127.68   1
   0  22  -5 6898.13 1698.01   7
   0 -22   5 8562.80 2179.41   4
   0  22  -5 5991.20 1460.11   5
   0  22  -6 271.141 392.305   7
   0 -22   6 136.883 395.513   4
   0  22   6-129.174 509.708   3
   0  22   6-74.3244 295.459   6
   0  22   6-61.6100 491.862   5
   0 -22   6 695.261 898.882   1
   0  22  -6-710.123 512.166   5
   0  22   6-72.8722 606.913   7
   0  22  -7 189.406 425.221   5
   0  22   7 275.938 324.398   7
   0  22   7 434.066 519.323   3
   0  22   8 375.165 570.509   7
   0 -22   8 988.514 975.858   4
   0  22   8 1293.30 873.624   3
   0  22   9 2532.15 1341.66   3
   0  22   9 272.375 419.962   7
   0 -22   9 636.973 1016.87   4
   0 -22  10 1419.17 972.725   4
   0  22  10 1726.62 1272.35   3
   0  22  11 1808.82 1157.64   3
   0 -22  11 1722.54 1124.18   4
   0 -23   0-654.750 711.596   4
   0  23   0-1048.45 1142.17   7
   0  23   0 150.134 437.284   5
   0  23   1 380.912 256.217   5
   0  23   1 542.246 760.778   7
   0  23  -1 521.301 470.721   5
   0 -23   1-252.169 560.084   4
   0 -23  -1 52.6976 570.734   4
   0  23  -2 7316.18 1627.47   5
   0 -23   2 6514.14 1944.04   1
   0  23   2 6035.58 1474.69   5
   0 -23   2 5530.61 1743.30   4
   0  23  -2 5645.69 1563.67   7
   0 -23  -2 4707.91 1200.90   4
   0  23   2 5957.26 1703.74   7
   0  23   3 498.670 418.297   5
   0  23   3 1115.87 928.737   7
   0  23  -3 758.877 678.752   5
   0 -23   3 597.903 764.071   4
   0  23  -3 1652.03 1078.46   7
   0 -23   3 1025.05 1325.24   1
   0 -23   4 13020.3 2672.23   1
   0  23   4 7128.73 1561.50   6
   0  23  -4 6941.70 1594.94   5
   0  23   4 11480.6 2547.84   3
   0 -23   4 9638.83 2341.13   4
   0  23  -4 7687.28 1964.42   7
   0  23   4 7508.92 2215.96   7
   0  23   4 8234.79 1790.51   5
   0  23  -5 820.019 798.104   7
   0  23   5 114.654 378.555   5
   0  23   5 552.742 545.918   6
   0 -23   5 1834.13 1108.56   4
   0 -23   5 284.028 887.403   1
   0  23   5 1525.89 1056.51   3
   0  23  -5 192.595 352.585   5
   0  23   5 1349.46 736.378   7
   0 -23   6 11.2626 421.139   4
   0  23   6 919.451 774.818   3
   0 -23   6 893.817 1404.28   1
   0  23   6 475.525 520.204   5
   0  23   6 100.546 665.326   7
   0  23  -6 209.879 564.767   5
   0  23  -6 165.633 579.787   7
   0  23   7 481.290 784.279   3
   0  23   7-105.664 270.132   7
   0 -23   7 161.346 615.711   4
   0 -23   8-24.4941 875.588   4
   0  23   8-136.315 434.754   7
   0  23   8 494.625 728.889   3
   0  23   9 1097.52 811.276   3
   0 -23   9 1212.03 1044.45   4
   0  23   9 928.529 833.492   7
   0 -23  10 2078.86 1385.00   4
   0  23  10 548.480 717.311   3
   0  24   0-431.634 943.142   7
   0  24   0 59.6759 241.783   5
   0 -24   0 294.554 409.660   4
   0  24   1 933.467 455.917   5
   0 -24  -1 980.004 656.805   4
   0  24   1 1516.45 854.219   7
   0 -24   1 1866.39 1122.27   4
   0  24  -1 214.760 654.898   7
   0  24  -1 2573.96 957.395   5
   0  24   2 819.968 668.540   5
   0 -24   2 603.292 653.995   4
   0 -24   2-2108.33 1095.97   1
   0  24   2 752.107 821.129   7
   0  24  -2 598.630 937.807   7
   0  24  -2 764.915 747.293   5
   0  24  -3 6755.83 1597.32   5
   0 -24   3 7573.56 1962.44   4
   0  24   3 5891.90 1576.80   5
   0  24   3 8281.17 2060.78   7
   0  24  -3 6818.39 1807.21   7
   0 -24   3 7702.12 2154.72   1
   0  24   4 1559.42 963.898   5
   0 -24   4 1813.62 1233.50   1
   0  24   4 621.721 722.929   7
   0  24  -4 1123.04 777.994   5
   0 -24   4 262.355 584.952   4
   0  24   4 1651.39 888.455   3
   0  24  -4 867.821 830.122   7
   0  24   5 2530.38 1313.51   3
   0  24  -5 1689.25 1181.91   7
   0  24   5 723.333 962.549   7
   0  24  -5 1605.14 886.824   5
   0  24   5 3079.06 1216.58   5
   0  24   5 1303.13 736.564   6
   0 -24   5 2357.47 1224.90   4
   0 -24   5 4039.09 1717.88   1
   0 -24   6 2185.58 1085.94   4
   0  24   6 2032.87 1040.52   5
   0 -24   6 3723.17 1699.25   1
   0  24  -6 1460.46 758.431   7
   0  24   6 4089.47 1515.06   3
   0  24   6 1220.25 1070.85   7
   0  24   7 398.041 650.537   7
   0 -24   7 253.425 882.703   4
   0  24   7 271.894 781.036   3
   0  24   8 508.708 478.354   7
   0 -24   8 868.513 768.714   4
   0  24   8 441.118 879.994   3
   0  24   9 465.640 725.084   7
   0 -24   9 2533.45 1566.97   4
   0  24   9 1697.12 1061.75   3
   0  24  10-199.671 717.013   3
   0 -24  10 1494.24 1006.31   4
   0 -25   0 181.673 217.091   4
   0  25   0-744.537 735.640   5
   0  25   0-597.169 793.442   7
   0  25   1 1898.73 882.044   5
   0  25  -1 1033.35 837.666   7
   0  25  -1 1607.89 712.059   5
   0 -25   1 1477.63 902.178   4
   0  25   1 574.031 684.074   7
   0 -25   2 1856.63 1150.22   1
   0  25  -2 2106.05 887.242   5
   0  25   2 1723.14 927.074   5
   0 -25   2 1565.11 1009.29   4
   0  25  -2 1742.81 1313.45   7
   0  25   2 1770.43 1227.34   7
   0 -25   3 1471.98 1050.44   1
   0 -25   3 1102.84 973.472   4
   0  25  -3 346.671 501.907   7
   0  25   3 1337.49 966.896   7
   0  25   3 1132.00 640.485   5
   0  25  -3 779.629 707.478   5
   0 -25   4 3613.95 1811.55   1
   0  25   4 1686.71 1075.26   7
   0  25   4 3365.40 1237.72   5
   0 -25   4 4598.00 1763.60   4
   0  25  -4 2002.78 1065.35   7
   0  25   5 2344.43 1137.89   5
   0  25   5 2488.03 1278.54   3
   0  25   5 1741.48 1218.87   7
   0 -25   5 4656.59 1753.65   4
   0 -25   5 5763.36 2002.14   1
   0  25  -5 1963.51 1120.86   7
   0 -25   6 2331.75 1497.88   4
   0 -25   6 3800.52 1776.96   1
   0  25   6 457.376 577.082   3
   0  25  -6 997.490 953.490   7
   0  25   6 2725.61 1205.74   7
   0  25   7 572.885 608.419   3
   0 -25   7 1200.78 1135.74   4
   0  25   7 842.896 724.920   7
   0  25   8 241.646 718.041   7
   0  25   8 1544.20 1015.54   3
   0 -25   8-39.7996 678.052   4
   0 -25   9 816.418 1010.86   4
   0  25   9 1211.34 978.155   3
   0  25   9-368.195 475.988   7
   0  26   0 1662.55 916.234   7
   0  26   0 1130.83 837.847   5
   0 -26   0 1567.09 804.258   4
   0 -26   1 532.664 657.806   4
   0  26  -1 639.032 773.097   7
   0  26  -1 509.677 499.438   5
   0 -26   1-130.449 703.045   1
   0  26   1-172.634 470.144   7
   0  26   1 37.9720 396.400   5
   0  26   2 95.7293 467.567   7
   0 -26   2 1479.87 850.577   1
   0  26   2 1575.79 933.966   5
   0  26  -2 177.198 729.497   7
   0  26  -2 346.368 347.939   5
   0 -26   2 973.007 833.774   4
   0 -26   3 6.69656 620.142   1
   0  26   3 337.798 448.937   5
   0  26   3 168.658 528.944   7
   0 -26   3 1321.60 965.656   4
   0  26  -3 943.932 1120.61   7
   0  26   4 633.431 659.341   7
   0 -26   4 664.474 1134.21   1
   0  26   4 291.791 527.559   5
   0 -26   4 1158.66 1195.08   4
   0  26  -4 1009.33 730.337   7
   0  26   5 1530.54 1132.86   7
   0  26   5 1447.51 1027.86   3
   0  26  -5-25.6075 495.374   7
   0 -26   5 3122.81 1657.32   1
   0 -26   5 1434.57 1154.35   4
   0  26  -6 444.502 492.770   7
   0  26   6 2167.52 1275.77   7
   0  26   6 1058.36 833.881   3
   0 -26   6 2766.55 1792.92   4
   0  26   7 988.817 1033.54   3
   0  26   7 112.140 271.398   7
   0 -26   7 104.781 1001.89   4
   0  26   8 1558.26 1169.14   3
   0 -26   8 2384.78 1407.66   4
   0  26   8 674.341 676.728   7
   0 -26   9 229.434 617.195   4
   0  26   9 57.4280 252.878   7
   0  26   9 805.002 880.884   3
   0  27   0 554.019 806.017   7
   0  27   0 552.753 654.601   5
   0 -27   1 1645.67 961.428   4
   0  27  -1 701.697 622.438   7
   0  27   1 1605.33 986.832   5
   0 -27   1 685.871 493.050   1
   0  27   1 874.261 675.262   7
   0  27  -1 1518.46 759.945   5
   0  27  -2 341.663 723.338   7
   0 -27   2 150.675 330.549   4
   0  27   2 573.138 346.306   7
   0 -27   2 1585.65 1430.28   1
   0  27   2 718.579 771.184   5
   0 -27   3 1457.05 1235.81   4
   0  27   3 593.102 611.306   5
   0  27  -3 950.925 903.223   7
   0 -27   3-948.933 960.719   1
   0  27   3 350.487 682.805   7
   0  27  -4-68.9357 546.067   7
   0  27   4 800.878 701.235   5
   0  27   4-168.539 348.091   7
   0 -27   4 262.843 929.161   4
   0 -27   5 70.4191 1087.88   1
   0 -27   5 244.259 630.127   4
   0  27   5 837.600 738.601   5
   0  27  -5-184.316 418.892   7
   0  27   5 1446.46 1203.97   7
   0  27   6-637.536 555.223   3
   0  27   6 547.387 715.976   7
   0 -27   6 90.7962 776.571   4
   0 -27   6 2153.66 1571.44   1
   0 -27   7-527.853 657.607   4
   0  27   7 639.732 714.838   3
   0  27   7 781.252 856.741   7
   0  27   8 686.843 1146.24   3
   0  27   8-162.577 335.735   7
   0 -27   8 727.615 705.567   4
   0  27   9-287.282 660.014   7
   0  28   0 981.886 798.231   7
   0 -28   1 548.908 753.076   4
   0  28   1 105.454 348.819   7
   0  28   1 889.427 743.508   5
   0  28  -1 644.978 971.467   7
   0 -28   1 1459.58 1268.47   1
   0  28   2-135.787 245.596   5
   0 -28   2 497.576 673.906   4
   0 -28   2 506.005 728.026   1
   0  28   2-212.973 651.663   7
   0  28  -2 239.575 725.542   7
   0  28   3 28.1801 739.904   7
   0  28  -3-281.813 548.749   7
   0 -28   3 351.493 846.678   1
   0  28   3-322.077 323.308   5
   0 -28   3 1681.90 1158.04   4
   0  28  -4-349.130 505.995   7
   0  28   4 373.726 557.537   5
   0 -28   4 0.52986 490.021   4
   0  28   4-689.055 662.510   7
   0 -28   4 950.554 1098.23   1
   0  28   5 415.290 667.551   5
   0 -28   5-181.681 601.313   4
   0  28   5 504.779 684.773   7
   0 -28   5 2115.90 1591.53   1
   0  28  -5-231.059 388.062   7
   0 -28   6 974.400 1092.38   4
   0  28   6 169.242 477.312   7
   0 -28   6 2629.89 1576.10   1
   0 -28   7 22.1683 526.059   4
   0  28   7-124.285 493.086   7
   0  28   7 982.294 1011.97   3
   0  28   8-666.652 518.766   7
   0  28   8 536.097 852.390   3
   0 -28   8 1790.19 1446.45   4
   0  28   9 418.858 594.872   7
   0  29   0 1107.08 905.781   7
   0 -29   1-473.315 1270.03   1
   0  29   1 692.350 1074.09   7
   0  29  -1-129.013 393.611   7
   0  29  -2-1323.11 579.797   7
   0  29   2 238.011 462.543   7
   0 -29   2 1152.96 891.860   4
   0 -29   2 1011.73 640.719   1
   0 -29   3 795.569 1066.52   4
   0 -29   3 617.993 1169.05   1
   0  29  -3 131.925 554.872   7
   0  29   3-300.094 241.376   5
   0  29   3-546.241 618.621   7
   0 -29   4 593.657 879.157   1
   0  29  -4 278.029 488.133   7
   0  29   4-726.509 686.229   7
   0  29   4 173.410 375.481   5
   0 -29   4 1118.11 949.029   4
   0  29   5-86.0212 373.292   7
   0  29  -5-260.800 464.087   7
   0 -29   5-1637.33 1051.69   4
   0  29   5 2195.32 996.595   5
   0 -29   5 2447.67 1713.86   1
   0 -29   6-1359.41 1189.05   4
   0  29   6-106.143 449.395   7
   0  29   7-140.359 379.807   7
   0 -29   7 156.228 547.603   4
   0  29   8-748.781 706.846   7
   0 -30   0 3175.69 1597.44   1
   0  30   0 776.945 868.065   7
   0 -30   1 283.194 602.911   1
   0  30   1 810.211 668.541   7
   0  30  -1 269.710 541.878   7
   0  30   2 351.115 317.916   7
   0 -30   2-309.706 1370.27   1
   0  30  -2-303.814 278.353   7
   0  30   3 0.52840 812.931   7
   0  30  -3 455.135 659.477   7
   0 -30   3 1169.25 911.235   1
   0 -30   3 2112.43 1346.86   4
   0  30   4 278.395 466.139   7
   0 -30   4 1366.94 1554.34   1
   0 -30   4-1046.98 841.428   4
   0  30  -4-60.2007 471.522   7
   0  30  -5-26.3855 429.185   7
   0 -30   5 1078.33 1390.67   1
   0  30   5 242.772 358.940   5
   0 -30   5 9.80163 507.102   4
   0  30   5 912.272 928.259   7
   0  30   6 88.6721 589.383   7
   0 -30   6-324.748 702.430   4
   0 -30   7 845.017 831.376   4
   0  31   0 1683.28 1196.85   7
   0 -31   0-186.892 839.895   1
   0  31  -1-502.936 608.640   7
   0 -31   1 903.072 1119.81   1
   0  31   1 971.447 1009.65   7
   0  31   2 865.130 1006.05   7
   0  31  -2 313.408 676.811   7
   0 -31   2 2942.05 1844.93   1
   0  31  -3 211.147 426.049   7
   0 -31   3-397.894 750.740   1
   0  31   3-240.150 489.691   7
   0  31  -4 142.696 407.723   7
   0  31   4 206.664 690.658   7
   0 -31   4-835.094 1024.21   4
   0  31  -5 30.3349 561.604   7
   0 -31   5-978.118 839.667   4
   0 -31   6-1427.81 1051.61   4
   0 -32   0-255.077 916.976   1
   0  32   0-103.087 389.775   7
   0 -32   1-4.51815 587.674   1
   0  32  -1 425.061 777.272   7
   0  32   1 312.497 976.789   7
   0  32  -2 1269.01 1121.42   7
   0  32  -3 503.117 697.466   7
   0  32  -4 1034.65 985.864   7
   0 -32   5 357.463 724.148   4
  -1   0  15 182.392 709.672   3
  -1   0  14 1804.85 1143.31   6
  -1   0  14 2212.96 1134.55   3
  -1   0  13 1525.96 1123.92   6
  -1   0  13 477.538 424.683   4
  -1   0  13 2325.72 1438.81   3
  -1   0  12 3556.12 1199.88   4
  -1   0  12 5209.34 1683.13   6
  -1   0  12 4752.95 1459.83   3
  -1   0  11 896.030 753.043   4
  -1   0  11 1772.27 1069.47   6
  -1   0  10 1718.31 1001.78   4
  -1   0   9 902.877 780.216   4
  -1   0   8 89396.8 4409.64   4
  -1   0   7 468.874 405.427   4
  -1   0   6 468363. 8380.71   4
  -1   0   5-88.0120 254.463   4
  -1   0   4 189857. 4121.36   4
  -1   0   3 606.502 302.267   4
  -1   0   2 999999. 6366.98   4
  -1   0  -1 119.869 105.279   2
   1   0   1 252.013 169.085   6
   1   0   2 340263. 5357.11   4
   1   0   2 336521. 4708.51   3
   1   0   2 336544. 5726.14   6
   1   0   3 1436.53 466.806   4
   1   0   3 355.455 285.285   3
   1   0   4 551.510 235.616   4
   1   0   4 1119.03 480.012   3
   1   0   5 877.613 479.662   3
   1   0   5 345.935 187.146   4
   1   0   6 34369.9 2681.11   4
   1   0   6 35535.8 2593.00   3
   1   0   7 110.528 305.722   4
   1   0   7 774.245 640.034   3
   1   0   7 1656.58 1241.52   6
   1   0   8 34098.7 3048.61   3
   1   0   8 37095.3 3547.05   6
   1   0   8 33370.4 2975.06   4
   1   0   9 447.252 390.748   4
   1   0   9 972.765 758.455   3
   1   0   9 1710.37 1202.07   6
   1   0  10 17421.9 2486.41   3
   1   0  10 15338.0 2797.60   6
   1   0  10 15197.7 2392.32   4
   1   0  11 412.859 674.268   3
   1   0  11-304.922 326.615   4
   1   0  11 686.380 795.150   6
   1   0  12 591.704 262.682   4
   1   0  12 2059.12 1056.12   6
   1   0  12 2636.66 1189.70   3
   1   0  13 132.850 422.642   3
   1   0  13 119.375 574.356   6
   1   0  14 3016.97 1399.98   3
   1   0  14 2436.57 1373.21   6
   1   0  15-25.2506 368.490   6
   1   0  15 158.767 434.754   3
  -1  -1  15 644.043 828.182   6
  -1   1  15 1794.06 1118.70   3
  -1  -1  15 1336.76 865.407   3
  -1   1  14-386.585 483.373   6
  -1  -1  14 2913.16 1557.37   3
  -1  -1  14 1294.57 983.214   6
  -1   1  14 2147.32 1399.94   3
  -1  -1  13 4669.64 1626.60   4
  -1   1  13 6688.99 1990.46   3
  -1   1  13 4996.28 1705.45   6
  -1  -1  13 5245.65 1800.62   6
  -1   1  13 4685.29 1429.15   4
  -1  -1  13 7349.97 2258.74   3
  -1  -1  12 880.588 903.525   4
  -1   1  12-163.864 753.827   6
  -1   1  12-437.678 584.780   4
  -1  -1  12 2796.58 1520.98   6
  -1   1  12 1754.41 1116.00   3
  -1   1  11 4899.25 1552.84   6
  -1   1  11 3457.67 1370.95   3
  -1  -1  11 2400.89 1003.73   4
  -1   1  11 3418.60 1043.80   4
  -1  -1  10 1935.82 877.002   4
  -1   1  10 405.380 784.488   6
  -1   1  10 1112.19 662.498   4
  -1  -1   9 5154.61 1276.78   4
  -1   1   9 5723.55 1339.52   4
  -1   1   8 9056.24 1514.21   4
  -1  -1   8 10406.6 1538.68   4
  -1   1   7 372839. 8124.79   4
  -1  -1   7 367813. 8343.66   4
  -1   1   6 16228.0 1508.55   4
  -1  -1   6 16336.3 1635.13   4
  -1  -1   5 48794.2 2483.06   4
  -1   1   5 44571.4 2228.32   4
  -1   1   4 137166. 3348.21   4
  -1  -1   4 141534. 3732.68   4
  -1  -1   3 37057.5 1643.41   4
  -1   1   3 35062.5 1382.57   4
  -1   1   2 16574.6 710.319   4
  -1  -1   2 16892.9 921.395   4
  -1   1   2 15328.7 968.503   2
  -1   1   2 16902.3 1015.15   5
  -1  -1  -1 897356. 6418.44   2
  -1   1  -1 919817. 7356.02   2
   1  -1   2 857451. 7081.17   3
   1   1   2 866207. 8002.35   3
   1   1   2 869131. 9355.02   6
   1  -1   2 859563. 8412.50   4
   1   1   3 238871. 5632.04   6
   1   1   3 237971. 4905.55   3
   1  -1   3 239977. 5093.34   4
   1   1   3 236991. 5156.75   4
   1   1   4 290200. 6279.37   4
   1  -1   4 280693. 6194.48   4
   1   1   4 280868. 6049.86   3
   1   1   4 280523. 6830.52   6
   1   1   5 73543.3 3879.03   6
   1   1   5 70841.4 3382.70   4
   1  -1   5 72854.5 3482.54   4
   1   1   5 70743.7 3390.66   3
   1  -1   6 472.196 412.233   4
   1   1   6-218.989 387.789   4
   1   1   6 1183.08 820.235   6
   1   1   6 143.478 357.145   3
   1   1   7 80514.1 4249.82   3
   1   1   7 78268.4 4236.71   4
   1   1   7 84941.8 4895.42   6
   1  -1   7 78948.5 4240.07   3
   1  -1   7 77377.1 4363.53   4
   1  -1   8 939.701 773.142   4
   1   1   8 680.804 849.773   6
   1  -1   8 1399.68 787.504   3
   1   1   8 1031.06 846.257   3
   1   1   8 576.330 580.733   4
   1   1   9 13824.2 2366.74   6
   1  -1   9 11018.8 1868.49   4
   1  -1   9 13753.8 2085.06   3
   1  -1   9 15574.0 2606.10   6
   1   1   9 12654.0 1938.76   4
   1   1   9 14395.3 2090.55   3
   1  -1  10 16966.9 2424.98   3
   1   1  10 15436.4 2364.12   4
   1  -1  10 19206.9 3023.53   6
   1   1  10 17563.4 2872.67   6
   1  -1  10 16264.1 2464.54   4
   1   1  10 16295.9 2389.93   3
   1   1  11 5569.65 1557.29   3
   1   1  11 3085.62 1350.42   6
   1  -1  11 2469.40 1420.49   6
   1   1  11 1848.16 947.948   4
   1  -1  11 2937.51 1247.37   4
   1  -1  11 2400.98 1091.46   3
   1   1  12 992.497 654.994   3
   1  -1  12 1343.25 940.695   3
   1   1  12 1795.89 802.998   6
   1  -1  12 578.937 600.316   4
   1  -1  12 1813.06 1114.99   6
   1  -1  13 2675.38 1128.23   3
   1  -1  13 1005.87 1043.60   6
   1  -1  13 360.370 622.538   4
   1   1  13 2276.61 1087.70   3
   1   1  13 907.764 701.495   6
   1   1  14 1450.88 1017.81   3
   1   1  14 1403.18 1073.41   6
   1  -1  14 452.051 821.572   6
   1  -1  14 1197.22 1049.01   3
   1   1  15 585.143 673.803   3
   1  -1  15 356.755 607.658   3
   1   1  15 217.754 362.239   6
   1  -1  15 229.660 653.713   6
  -1   2  15 1222.64 998.912   3
  -1  -2  15 1148.22 1008.38   6
  -1  -2  15 970.976 846.761   3
  -1  -2  14 816.934 674.639   4
  -1  -2  14 3799.75 1796.28   3
  -1  -2  14 2381.61 1365.13   6
  -1   2  14 3246.04 1590.19   3
  -1  -2  13 3549.87 1649.14   3
  -1   2  13 677.623 896.855   6
  -1  -2  13 1292.29 1023.49   6
  -1  -2  13-116.400 465.051   4
  -1   2  13 1775.23 1262.59   3
  -1   2  12 7742.18 2145.20   3
  -1   2  12 3819.30 1174.67   4
  -1   2  12 6027.60 1920.20   6
  -1  -2  12 8701.23 2015.29   4
  -1   2  11 1165.14 830.206   3
  -1  -2  11 458.270 699.537   4
  -1   2  11-235.643 220.969   4
  -1   2  11 145.380 398.235   6
  -1   2  10 11447.4 1823.74   4
  -1  -2  10 7725.26 1581.47   4
  -1   2  10 12316.8 2142.49   6
  -1   2   9 14314.5 1875.76   4
  -1  -2   9 14259.0 1874.89   4
  -1   2   9 17423.0 2369.12   6
  -1   2   8 76773.2 4475.83   6
  -1  -2   8 74520.3 4141.53   4
  -1   2   8 74653.5 3936.86   4
  -1  -2   7 3905.61 928.166   4
  -1   2   7 4390.42 1001.51   4
  -1   2   6 76312.6 3221.18   4
  -1  -2   6 75524.8 3510.86   4
  -1   2   5 4950.80 707.509   4
  -1  -2   5 4124.94 722.452   4
  -1  -2   4 234381. 5005.56   4
  -1   2   4 230369. 4175.48   4
  -1   2   3 42156.0 2008.29   5
  -1   2   3 39558.3 1368.28   4
  -1  -2   3 39450.1 1790.45   4
  -1  -2   2 194266. 3462.02   4
  -1   2   2 198580. 2533.04   6
  -1   2   2 198784. 3434.22   2
  -1   2   2 201942. 3679.88   5
   1   2  -1 3551.90 427.955   6
  -1  -2   1 4593.70 476.662   2
   1   2   1 189724. 3745.99   6
   1   2   1 185636. 3376.88   3
   1  -2   1 186105. 3324.67   4
  -1  -2  -1 179949. 2631.57   2
   1   2   2 515877. 6580.56   3
   1   2   2 517636. 7383.76   6
   1  -2   2 517174. 6607.70   4
   1   2   3 559535. 7788.27   3
   1   2   3 550771. 8690.77   6
   1  -2   3 529203. 7742.19   4
   1   2   4 51896.1 2646.99   3
   1   2   4 50791.5 2912.01   6
   1   2   4 49267.6 2564.23   4
   1  -2   4 52424.4 2725.52   4
   1   2   5 47335.9 3144.02   6
   1  -2   5 50124.5 2920.87   4
   1   2   5 45556.2 2722.24   4
   1   2   5 47614.2 2771.06   3
   1   2   6 11341.2 1417.16   4
   1   2   6 10550.9 1416.52   3
   1  -2   6 13113.8 1639.22   4
   1   2   6 11349.2 1699.97   6
   1   2   7 234.099 470.776   3
   1   2   7-900.896 823.319   4
   1  -2   7 953.127 831.151   4
   1   2   7 795.336 694.812   6
   1   2   8 6301.67 1348.43   3
   1   2   8 3496.84 806.528   4
   1   2   8 4793.11 1357.66   6
   1  -2   8 6705.17 1403.59   3
   1  -2   8 6098.48 1466.89   4
   1   2   9 11018.9 2126.14   6
   1  -2   9 11791.0 1953.66   3
   1   2   9 12494.5 2000.08   3
   1   2   9 7304.16 1346.29   4
   1  -2   9 10634.8 1883.27   4
   1  -2  10 3586.76 1604.89   6
   1   2  10 3200.61 1265.52   6
   1  -2  10 4339.98 1269.94   3
   1   2  10 3328.09 1366.22   3
   1  -2  10 1565.28 721.265   4
   1  -2  11 11728.5 2192.86   4
   1  -2  11 12343.2 2152.21   3
   1  -2  11 15253.8 2932.28   6
   1   2  11 12766.3 2338.12   3
   1   2  11 9448.69 2233.84   6
   1  -2  12 1121.70 878.909   3
   1   2  12 1067.44 929.839   3
   1   2  12-333.340 712.651   6
   1  -2  12 1741.05 1161.23   4
   1  -2  12 1072.03 1101.21   6
   1  -2  13 1449.82 1024.20   3
   1   2  13 1319.54 1057.89   3
   1  -2  13 9.09651 508.285   4
   1   2  13-422.396 507.531   6
   1  -2  13 201.326 586.014   6
   1   2  14-569.011 656.627   6
   1  -2  14-180.925 522.570   4
   1  -2  14 797.247 798.587   3
   1  -2  14 120.024 532.493   6
   1   2  14 1505.19 824.663   3
   1   2  15-1199.46 1098.50   6
   1  -2  15-545.493 661.094   6
   1   2  15 1315.82 957.935   3
  -1  -3  16 1410.50 1102.60   3
  -1   3  15 1388.14 1022.86   3
  -1  -3  15 648.594 997.093   6
  -1  -3  15 656.323 1086.63   3
  -1   3  14 2911.22 1549.24   3
  -1  -3  14 4496.46 1817.71   3
  -1  -3  14 3004.76 1548.25   6
  -1  -3  14 1258.22 796.820   4
  -1   3  13-359.357 554.731   6
  -1   3  13 2062.34 1190.55   3
  -1  -3  13 1250.48 955.228   6
  -1  -3  13 1182.01 915.843   4
  -1   3  12 287.092 424.725   4
  -1   3  12-439.745 286.208   3
  -1   3  12-464.898 589.894   6
  -1   3  11 1049.32 872.569   6
  -1   3  11 497.748 702.002   3
  -1   3  11 1113.77 661.037   4
  -1  -3  11 1046.30 966.872   4
  -1   3  10 18268.9 2710.06   3
  -1  -3  10 15136.0 2220.24   4
  -1   3  10 14795.7 2015.52   4
  -1   3  10 15942.8 2419.23   6
  -1   3   9-314.235 316.655   4
  -1   3   9 941.157 628.147   6
  -1  -3   9 942.979 743.505   4
  -1  -3   8 61061.6 3854.05   4
  -1   3   8 65076.6 4115.89   6
  -1   3   8 63690.5 3569.56   4
  -1  -3   7 37349.2 2735.17   4
  -1   3   7 38958.4 2920.57   6
  -1   3   7 36525.7 2474.50   4
  -1   3   6 9791.63 1130.20   4
  -1   3   6 8919.68 1304.14   6
  -1  -3   6 9023.55 1205.72   4
  -1   3   5 34153.2 2201.63   6
  -1  -3   5 33593.6 2223.79   4
  -1   3   5 36603.5 1913.09   4
  -1   3   4 3604.48 630.216   6
  -1   3   4 4155.90 559.300   4
  -1  -3   4 4262.14 748.389   4
  -1   3   3 3862.53 504.912   6
  -1   3   3 4639.57 433.018   4
  -1   3   3 5078.55 722.770   5
  -1  -3   3 4531.49 648.654   4
  -1   3   3 4113.91 552.080   2
  -1  -3   2 71843.6 2266.22   4
  -1   3   2 73090.6 1562.02   6
  -1   3   2 68393.5 1980.91   2
  -1   3   2 71592.3 2334.63   5
   1   3  -1 109311. 2609.29   6
  -1   3   1 100513. 2445.25   5
  -1  -3   1 105108. 2662.88   1
   1  -3   0 486754. 4269.35   4
  -1   3   0 498119. 5361.91   5
   1   3   0 502561. 5322.81   7
  -1  -3   0 485614. 4112.40   2
   1   3   0 512174. 5624.11   6
   1   3   1 22213.3 1172.29   7
   1   3   1 22207.9 1321.18   6
   1   3   1 23569.8 1299.62   3
  -1  -3  -1 21298.4 836.128   2
   1  -3   1 22497.3 1175.40   4
   1  -3   2 246732. 4670.66   4
   1  -3   2 257983. 4561.66   1
   1   3   2 247066. 4810.55   3
   1   3   2 249013. 5193.24   6
   1   3   2 243728. 4062.82   7
   1   3   3 12964.2 1324.24   6
   1   3   3 14549.2 1315.22   3
   1  -3   3 13657.8 1285.18   4
   1   3   4 233243. 5804.72   3
   1  -3   4 232497. 5780.03   4
   1   3   4 237968. 6388.25   6
   1  -3   5 17633.0 1745.49   4
   1   3   5 17246.4 1914.01   6
   1   3   5 17523.6 1710.75   3
   1   3   6 31134.8 2775.06   6
   1  -3   6 35417.1 2733.10   4
   1   3   6 32869.5 2552.09   3
   1   3   7 8377.48 1368.01   3
   1   3   7 7085.92 1534.64   6
   1  -3   7 8603.89 1465.09   4
   1   3   8 17051.3 2389.68   6
   1  -3   8 18625.8 2347.39   4
   1   3   8 18395.5 2213.43   3
   1   3   9 785.816 833.777   6
   1  -3   9 286.089 490.388   4
   1  -3   9 1094.40 830.429   3
   1   3   9 1710.12 931.364   3
   1  -3  10 31623.2 3266.17   3
   1   3  10 29040.3 3545.25   6
   1   3  10 29022.4 3193.57   3
   1  -3  10 27455.3 3259.00   4
   1   3  11 1932.85 1219.07   3
   1   3  11-308.103 478.712   6
   1  -3  11 1512.14 1064.26   4
   1  -3  11 2409.57 1193.61   3
   1  -3  11 3295.88 1610.61   6
   1  -3  12 1621.44 861.804   4
   1  -3  12 3139.99 1592.07   6
   1   3  12 3090.02 1259.96   3
   1  -3  12 2982.57 1199.11   3
   1   3  12 1789.72 1231.49   6
   1  -3  13 341.435 637.193   3
   1   3  13-24.1080 496.498   6
   1   3  13 3794.73 1488.72   3
   1  -3  13 2363.95 1450.05   6
   1  -3  13-693.669 662.798   4
   1  -3  14 2138.67 1177.42   3
   1  -3  14 1341.42 906.837   6
   1   3  14 1683.30 926.807   3
   1   3  14 125.079 708.004   6
   1  -3  14-770.424 759.102   4
   1   3  15-1153.70 870.133   3
   1  -3  15-65.7682 569.885   6
   1   3  15-1286.21 1242.34   6
  -1  -4  16 711.932 668.080   3
  -1  -4  15 2388.18 1395.28   6
  -1  -4  15 2048.60 1328.25   3
  -1  -4  15-111.340 435.189   4
  -1   4  15 439.407 701.786   3
  -1  -4  14 594.504 807.519   4
  -1  -4  14 2395.98 1473.83   6
  -1   4  14 588.666 916.564   3
  -1  -4  14 2004.55 1251.89   3
  -1  -4  13 515.608 719.517   4
  -1   4  13 160.303 544.570   3
  -1   4  13 269.275 571.344   6
  -1   4  12 892.284 972.670   3
  -1   4  12-664.505 687.491   6
  -1   4  11 186.577 361.505   4
  -1   4  11 260.222 608.563   6
  -1   4  11 885.224 762.318   3
  -1  -4  11 670.314 719.447   4
  -1   4  10 1335.32 713.306   6
  -1  -4  10 1494.11 690.455   4
  -1   4  10 1104.60 478.562   4
  -1   4  10 1943.85 1069.91   3
  -1   4   9 69904.6 3990.37   4
  -1   4   9 79750.6 4924.37   6
  -1  -4   9 79211.2 4824.68   4
  -1   4   8 1071.67 487.434   6
  -1   4   8-748.449 603.980   4
  -1   4   8 1782.15 1267.43   3
  -1  -4   8 305.974 281.525   4
  -1   4   8 32.8098 104.520   7
  -1   4   7 49067.7 3267.33   6
  -1  -4   7 51842.4 3299.98   4
  -1   4   7 50044.3 2829.99   4
  -1  -4   6 13759.3 1554.30   4
  -1   4   6 13112.9 1534.62   6
  -1   4   6 13987.9 1344.24   4
  -1   4   5 22030.9 1457.71   4
  -1  -4   5 21118.4 1802.03   4
  -1   4   5 21488.2 1730.45   6
  -1   4   4 36591.1 1582.30   4
  -1   4   4 35499.0 1917.59   6
  -1  -4   4 39358.0 2203.33   4
  -1   4   4 35775.7 1864.35   2
  -1   4   3 434303. 5690.49   2
  -1  -4   3 436159. 6642.12   4
  -1   4   3 412238. 5357.77   6
  -1   4   3 437898. 6846.09   5
   1   4  -2 282107. 4166.90   7
  -1   4   2 286399. 4948.97   5
  -1   4   2 276644. 3974.92   2
  -1   4   2 286061. 5042.07   3
  -1  -4   2 293076. 4888.06   4
  -1   4   2 281384. 3328.14   6
  -1   4   1 771182. 7381.06   5
  -1  -4   1 768064. 7746.97   1
  -1   4   1 782614. 6822.12   3
   1   4  -1 775485. 4486.09   5
   1   4  -1 835829. 7921.53   6
   1   4  -1 793090. 7155.59   7
  -1  -4   1 802990. 7433.57   4
  -1   4   1 742180. 6420.86   2
  -1  -4   0 391916. 3832.65   2
   1   4   0 405613. 5223.78   7
  -1   4   0 395868. 4970.28   2
   1  -4   0 390897. 4191.49   4
  -1   4   0 402422. 5214.85   5
   1   4   0 419945. 3684.91   5
  -1   4   0 377645. 3420.68   3
   1   4   0 402988. 5450.84   6
   1   4   1 106933. 3049.63   6
   1   4   1 107517. 2791.48   7
   1  -4   1 105414. 2688.78   4
  -1  -4  -1 103252. 1729.07   2
   1   4   1 104075. 3029.28   3
   1   4   2 44460.8 2159.68   3
   1   4   2 44217.2 1847.32   7
   1  -4   2 43992.2 2045.73   4
   1   4   2 43462.6 2224.81   6
   1  -4   2 44226.6 1989.94   1
   1  -4   3 110035. 3642.72   4
   1   4   3 108107. 3009.45   7
   1   4   3 110906. 3754.17   3
   1   4   3 107356. 3900.33   6
   1   4   4 8711.96 908.049   7
   1   4   4 7397.88 1101.07   6
   1   4   4 9486.88 1198.49   3
   1  -4   4 9067.76 1223.75   4
   1  -4   5 37949.8 2599.94   4
   1   4   5 36747.2 2560.01   3
   1   4   5 37916.9 2807.62   6
   1   4   6 8818.51 1426.10   6
   1  -4   6 9177.92 1440.34   4
   1   4   6 8563.61 1312.19   3
   1   4   7 243.859 514.995   6
   1   4   7 1165.35 661.121   3
   1  -4   7 1014.78 430.275   4
   1   4   8 237.555 719.646   3
   1  -4   8 1926.85 1066.49   4
   1   4   8 124.056 397.897   6
   1   4   9 7662.49 1654.66   6
   1   4   9 9590.99 1737.00   3
   1  -4   9 6858.99 1683.33   4
   1  -4  10 3417.70 1312.15   4
   1  -4  10 3660.81 1266.48   3
   1   4  10 3615.20 1271.42   3
   1   4  10 2729.23 1140.51   6
   1   4  11 11491.5 2382.44   6
   1  -4  11 12118.9 2385.01   4
   1  -4  11 14014.7 2319.38   3
   1   4  11 12745.1 2261.11   3
   1  -4  12 1435.09 1016.09   4
   1  -4  12 2852.90 1554.40   6
   1   4  12 420.313 743.174   3
   1   4  12 151.448 335.409   6
   1  -4  12 988.396 862.571   3
   1   4  13 205.799 694.991   6
   1  -4  13-232.067 454.738   4
   1   4  13 739.732 572.149   3
   1  -4  13 1722.61 946.921   3
   1  -4  13 1722.21 1349.47   6
   1   4  14-453.402 730.108   6
   1   4  14 1085.06 905.882   3
   1  -4  14 519.575 848.135   6
   1  -4  14-301.624 479.356   4
   1   4  15-343.666 713.145   6
   1  -4  15 526.086 823.065   4
   1  -4  15 458.393 752.718   6
   1   4  15 120.491 390.358   3
  -1  -5  16 1492.28 1333.94   3
  -1  -5  15 2928.32 1601.30   3
  -1  -5  15 2130.87 1289.55   6
  -1  -5  15 1158.33 954.326   4
  -1   5  15 908.043 973.013   3
  -1   5  14-209.878 626.781   3
  -1  -5  14 530.154 694.816   4
  -1  -5  13 444.844 642.345   4
  -1   5  13 1648.00 1091.61   3
  -1  -5  12 968.851 951.383   4
  -1   5  12 332.717 323.924   6
  -1  -5  11 4517.96 1336.54   4
  -1   5  11 2943.05 1082.18   6
  -1   5  11 4998.18 1561.46   3
  -1   5  10 6088.26 1452.90   6
  -1  -5  10 7830.14 1634.69   4
  -1   5  10 8790.76 1985.48   3
  -1  -5   9 15.6655 546.483   4
  -1   5   9-69.1599 312.206   6
  -1   5   9 386.607 839.662   3
  -1  -5   8 58650.3 3944.91   4
  -1   5   8 52888.3 3147.12   4
  -1   5   8 63955.4 4342.59   3
  -1   5   8 56530.8 3811.36   6
  -1   5   7 14103.7 1447.05   4
  -1   5   7 20399.1 2278.87   3
  -1   5   7 16976.4 1896.62   6
  -1  -5   7 19779.8 2080.69   4
  -1   5   6 2931.82 935.724   3
  -1   5   6 3428.90 821.592   6
  -1  -5   6 3708.55 832.915   4
  -1   5   6 2729.70 508.512   4
  -1   5   5 38975.4 2344.61   6
  -1   5   5 36416.6 2056.36   2
  -1   5   5 38975.4 2739.92   3
  -1  -5   5 41881.4 2563.25   4
  -1   5   4 53997.0 2246.48   2
  -1  -5   4 57104.1 2750.59   4
  -1   5   4 56354.4 2965.19   3
  -1   5   4 55465.4 2832.54   5
  -1   5   4 53152.4 2390.00   6
  -1   5   3 20828.6 1223.35   6
  -1  -5   3 19198.8 1455.38   4
  -1   5   3 19561.1 1513.07   5
  -1   5   3 19818.5 1193.95   2
  -1   5   3 19881.6 1627.17   3
   1   5  -3 20461.3 1221.19   7
  -1   5   2 304665. 5355.18   5
  -1   5   2 285265. 4067.80   2
  -1   5   2 300485. 5425.36   3
  -1  -5   2 299143. 5786.87   1
   1   5  -2 297258. 4701.60   7
  -1   5   2 299876. 3727.42   6
  -1  -5   2 302987. 5268.46   4
   1  -5  -1 20368.0 776.386   4
   1   5  -1 21451.2 885.170   5
  -1  -5   1 19397.5 1240.79   4
  -1   5   1 20766.2 1104.17   2
  -1   5   1 20643.7 1316.97   5
   1   5  -1 23096.4 1448.68   6
  -1   5   1 20942.4 1192.71   3
   1   5  -1 20002.9 1241.37   7
  -1  -5   1 19617.1 1299.00   1
   1   5   0 146632. 2486.56   5
  -1   5   0 140957. 3099.21   2
   1  -5   0 142463. 2759.99   4
  -1  -5   0 139704. 2384.86   2
  -1   5   0 143299. 3358.98   5
   1   5   0 144563. 3521.80   6
  -1   5   0 141189. 2518.23   3
   1   5   0 142404. 3359.22   7
   1   5   1 78874.7 2813.67   3
   1  -5   1 78572.9 2459.26   4
   1   5   1 81382.5 2804.17   6
   1   5   1 76872.7 2584.12   7
   1   5   1 82166.9 2352.58   5
   1  -5   2 28440.2 1721.67   4
   1   5   2 27331.2 1830.47   6
   1  -5   2 26569.1 1606.51   1
   1   5   2 28500.1 1626.19   7
   1   5   2 28270.0 1820.48   3
   1  -5   3 3305.74 766.324   4
   1   5   3 3138.78 556.671   7
   1   5   3 3065.13 679.711   6
   1   5   3 2792.83 647.917   3
   1  -5   3 3356.99 747.591   1
   1   5   4 94710.0 4115.09   6
   1  -5   4 98146.4 3921.01   4
   1   5   4 99669.2 3221.93   7
   1   5   4 100341. 4039.59   3
   1   5   5 4841.44 1021.92   3
   1  -5   5 5452.39 1035.13   4
   1   5   5 4745.57 776.044   7
   1   5   5 4474.78 954.397   6
   1   5   6 14255.4 1783.37   3
   1  -5   6 14555.2 1781.21   4
   1   5   6 14195.6 1850.25   6
   1  -5   7 2559.94 832.091   4
   1   5   7 1024.43 610.532   3
   1   5   7 2343.12 683.142   6
   1  -5   8 8346.50 1549.92   4
   1   5   8 7201.91 1509.96   3
   1   5   8 6544.70 1529.68   6
   1  -5   9 2275.43 1196.10   4
   1   5   9 832.836 513.983   6
   1   5   9 1618.74 779.714   3
   1   5  10 27685.3 3428.21   6
   1  -5  10 30739.3 3518.44   4
   1   5  10 28690.6 3291.10   3
   1  -5  11 2098.41 1150.25   3
   1   5  11-606.647 625.930   6
   1  -5  11-237.015 593.504   4
   1   5  11 1336.76 986.298   3
   1   5  12 2865.94 1086.88   3
   1  -5  12 2851.14 1166.70   3
   1   5  12 1272.73 667.036   6
   1  -5  12 1768.08 1025.77   4
   1  -5  13-44.5286 574.364   4
   1  -5  13 615.465 684.651   3
   1   5  13-693.280 942.568   6
   1   5  13 84.9887 670.838   3
   1  -5  14-605.049 777.845   4
   1  -5  14 2126.97 1494.55   6
   1   5  14 626.331 654.595   3
   1   5  14 1401.09 896.565   6
   1  -5  15 701.557 987.395   6
   1   5  15-447.445 622.795   3
   1  -5  15-741.794 765.064   4
  -1   6  15 1854.90 1342.66   3
  -1  -6  15 2025.38 1193.36   4
  -1  -6  15 690.043 864.543   6
  -1  -6  15 3875.99 1831.96   3
  -1  -6  14 606.956 725.131   4
  -1   6  14 2195.36 1480.47   3
  -1   6  13-518.316 418.505   3
  -1  -6  13 445.072 544.394   4
  -1   6  12 1469.62 929.431   3
  -1   6  12 498.161 289.591   6
  -1  -6  11 7172.12 1770.83   4
  -1   6  11 6406.66 1485.04   2
  -1   6  11 6762.71 1710.92   6
  -1   6  11 9287.50 1983.10   3
  -1   6  10 4636.82 1351.63   3
  -1   6  10 3605.98 1158.38   6
  -1  -6  10 4901.42 1239.04   4
  -1   6   9 15783.8 2171.04   6
  -1  -6   9 18340.2 2375.89   4
  -1   6   9 16880.5 2518.16   3
  -1   6   8 6692.47 1425.84   3
  -1   6   8 4442.77 1147.24   6
  -1  -6   8 6003.77 1316.74   4
  -1   6   7 4395.78 906.097   2
  -1   6   7 4534.87 953.223   6
  -1  -6   7 6984.43 1348.89   4
  -1   6   7 5095.26 1282.26   3
  -1   6   6 57841.7 3181.65   6
  -1   6   6 60006.6 3654.08   3
  -1  -6   6 61069.8 3483.31   4
  -1   6   6 55848.0 2793.96   2
  -1   6   5 8174.37 1084.69   6
  -1  -6   5 8692.74 1243.40   4
  -1   6   5 6999.12 887.270   2
  -1   6   5 7355.37 1255.16   3
  -1  -6   4 65127.7 3038.05   4
  -1   6   4 69074.3 3311.68   3
  -1   6   4 62457.8 2399.48   2
  -1   6   4 59642.4 2930.87   5
  -1   6   4 63022.5 2610.17   6
  -1   6   3 4233.45 769.359   5
  -1   6   3 4046.76 532.235   2
  -1   6   3 4518.96 605.903   6
   1   6  -3 4371.70 648.000   7
  -1   6   3 4899.17 837.717   3
  -1  -6   3 3383.50 640.198   4
  -1  -6   2 816.589 349.660   4
  -1  -6   2 1494.27 537.194   1
  -1   6   2 1679.42 516.253   3
   1   6  -2 1481.75 373.550   7
  -1   6   2 753.513 314.612   5
  -1   6   2 1397.70 293.518   6
   1  -6  -2 957.945 157.703   4
  -1   6   2 1003.80 236.022   2
  -1   6   1 336687. 4617.76   2
  -1   6   1 349639. 5696.32   5
  -1   6   1 339687. 5167.17   3
   1   6  -1 360833. 6025.88   6
   1   6  -1 356950. 4142.66   5
   1   6  -1 344257. 5519.69   7
  -1  -6   1 339319. 5910.49   1
  -1  -6   1 349458. 5663.27   4
   1  -6  -1 351371. 3812.78   4
  -1   6   0 353400. 5676.19   5
   1  -6   0 365926. 4812.63   4
   1   6   0 369792. 4411.83   5
   1   6   0 366808. 5807.21   7
  -1   6   0 365333. 4659.92   3
   1   6   0 367323. 6017.68   6
   1  -6   1 4535.97 657.825   4
   1   6   1 4074.77 674.832   6
   1   6   1 3799.26 593.826   7
   1   6   1 4526.93 767.610   3
   1   6   1 4159.96 582.125   5
   1  -6   2 25241.5 1702.65   4
   1   6   2 29201.7 1925.90   3
   1   6   2 28212.6 1887.00   6
   1  -6   2 26853.5 1746.03   1
   1   6   2 27383.5 1706.82   7
   1   6   3 91828.5 3711.81   3
   1   6   3 86792.6 3139.78   7
   1  -6   3 84361.2 3356.69   1
   1   6   3 87091.7 3633.63   6
   1  -6   3 82443.9 3378.20   4
   1   6   4 62520.6 2739.97   7
   1   6   4 63287.0 3364.48   6
   1   6   4 64164.5 3339.82   3
   1  -6   4 63922.2 3217.71   4
   1   6   5 56922.1 2678.04   7
   1  -6   5 61233.3 3400.52   4
   1   6   5 60160.4 3587.73   6
   1   6   5 58489.3 3350.48   3
   1   6   6 742.016 604.025   6
   1  -6   6 120.891 331.327   4
   1   6   6 23.7113 341.472   3
   1   6   7 4743.75 1153.33   3
   1   6   7 4074.08 918.020   6
   1  -6   7 4520.59 1048.48   4
   1  -6   8 589.300 663.027   4
   1   6   8 4136.64 1176.49   3
   1   6   8 2562.54 804.803   6
   1   6   9 13265.7 2095.26   3
   1   6   9 11173.7 2031.09   6
   1  -6   9 14586.0 2410.39   4
   1  -6  10 906.240 880.684   4
   1   6  10 1049.33 793.932   3
   1   6  10 808.462 432.866   6
   1  -6  11 11355.5 2341.25   4
   1   6  11 10460.0 2135.17   3
   1  -6  11 8756.96 1827.18   3
   1   6  11 7690.80 1977.99   6
   1  -6  12 53.3521 965.793   4
   1  -6  12 1626.54 962.398   3
   1   6  12 1138.18 981.090   6
   1   6  12 1123.35 888.092   3
   1   6  13 561.498 407.164   6
   1   6  13-7.27615 298.906   3
   1  -6  13 1199.60 926.843   4
   1   6  14 863.845 944.643   6
   1   6  14 1443.08 1276.12   3
   1  -6  14 1201.29 1304.28   6
   1  -6  14 972.852 669.993   4
   1   6  15 526.866 775.045   3
   1  -6  15-281.360 528.384   4
  -1  -7  15 1431.01 1150.07   4
  -1   7  15 301.834 833.319   3
  -1  -7  15 2200.76 1215.36   3
  -1   7  14 1794.08 1260.68   3
  -1  -7  14 1242.03 967.761   4
  -1   7  13 3521.23 1465.35   3
  -1  -7  13 3448.24 1577.41   4
  -1  -7  12 1646.48 1097.68   4
  -1   7  12 1248.12 1161.88   3
  -1   7  11 9968.34 2153.91   3
  -1  -7  11 9085.44 1960.17   4
  -1   7  11 6434.92 1587.08   6
  -1   7  10 1789.44 867.066   6
  -1  -7  10 3146.87 1176.97   4
  -1   7  10 2877.35 1156.42   3
  -1   7  10 2002.71 817.419   2
  -1   7   9-20.1029 335.654   6
  -1  -7   9 470.686 349.169   4
  -1   7   9 528.591 262.048   2
  -1   7   8 19760.6 2211.66   6
  -1  -7   8 22773.8 2551.51   4
  -1   7   8 20982.6 2587.78   3
  -1   7   8 19329.8 1953.19   2
  -1  -7   7 33595.5 2966.18   4
  -1   7   7 32532.7 2276.34   2
  -1   7   7 32481.5 2892.51   3
  -1   7   7 34772.6 2710.58   6
  -1   7   6 2594.86 629.154   6
  -1   7   6 1929.52 550.576   2
  -1  -7   6 3497.81 1081.14   4
  -1   7   6 2765.49 797.896   3
  -1   7   5 36757.4 2327.46   6
  -1   7   5 36858.1 2036.55   2
  -1  -7   5 41850.4 2715.02   4
  -1   7   5 38866.3 2766.47   3
  -1   7   5 39486.9 2624.94   5
   1   7  -4 69151.2 2600.56   7
  -1   7   4 67885.9 2439.32   2
  -1   7   4 66370.6 3216.53   5
  -1   7   4 69161.2 3419.06   3
  -1  -7   4 68207.0 3213.74   4
  -1   7   4 69451.0 2809.41   6
  -1   7   3 20762.6 1196.89   2
  -1  -7   3 19987.9 1756.57   1
  -1   7   3 22055.1 1372.66   6
  -1   7   3 23004.7 1795.09   3
  -1   7   3 23063.5 1744.50   5
   1   7  -3 20821.3 1446.36   7
  -1  -7   3 19734.1 1608.58   4
  -1  -7   2 116572. 3666.86   4
  -1   7   2 112804. 3666.90   3
  -1   7   2 113258. 2801.52   6
  -1   7   2 110972. 2678.27   2
   1   7  -2 113650. 3361.30   7
  -1  -7   2 107064. 3782.86   1
   1  -7  -2 115219. 2148.76   4
  -1   7   2 113331. 3625.73   5
   1   7  -1 18726.7 1063.71   5
  -1   7   1 16865.0 1075.27   2
  -1   7   1 18521.4 1401.18   5
  -1   7   1 16711.9 1230.56   3
   1   7  -1 20651.1 1555.81   6
   1   7  -1 16721.9 1311.08   7
  -1  -7   1 18077.4 1373.83   4
   1  -7  -1 17912.0 979.119   4
  -1  -7   1 17174.9 1435.26   1
   1   7   0 228673. 4933.35   7
  -1   7   0 229833. 4134.72   3
   1   7   0 231823. 5063.52   6
   1   7   0 229787. 3840.53   5
   1  -7   0 233029. 4161.79   4
  -1   7   0 225238. 4772.58   5
   1   7   1 61000.1 2613.07   7
   1   7   1 61349.3 2724.63   6
   1   7   1 63277.3 2278.03   5
   1  -7   1 64494.2 2505.80   4
   1   7   1 62482.0 2819.04   3
   1   7   2 3408.51 706.318   3
   1   7   2 2008.46 508.545   7
   1  -7   2 2152.06 497.463   1
   1  -7   2 1902.42 465.428   4
   1   7   2 1791.26 514.340   6
   1   7   2 2350.77 468.907   5
   1  -7   3 3989.64 727.569   4
   1  -7   3 5027.58 887.839   1
   1   7   3 4810.20 832.608   7
   1   7   3 5309.58 968.147   3
   1   7   3 4616.75 855.174   6
   1   7   4 42030.6 2782.86   6
   1   7   4 43464.3 2438.34   7
   1   7   4 41712.4 2750.60   3
   1  -7   4 38882.0 2635.66   4
   1   7   5 32027.7 2645.05   6
   1   7   5 33067.6 2576.07   3
   1   7   5 34856.5 2218.63   7
   1  -7   5 32519.5 2522.66   4
   1   7   6 39049.2 2999.61   3
   1   7   6 37358.8 2322.20   7
   1   7   6 38507.1 3099.83   6
   1  -7   6 37111.5 2879.42   4
   1   7   7 10412.9 1700.65   6
   1  -7   7 10272.4 1648.54   4
   1   7   7 10124.7 1730.47   3
   1   7   8 18478.0 2473.68   6
   1   7   8 19962.5 2374.85   3
   1  -7   8 18578.1 2462.07   4
   1  -7   9 10240.1 2019.51   4
   1   7   9 6909.57 1616.40   3
   1   7   9 9229.29 1865.75   6
   1  -7  10 7003.68 1853.34   4
   1   7  10 6909.88 1669.18   3
   1   7  10 6188.68 1685.56   6
   1  -7  11 2016.16 1162.78   4
   1   7  11 1668.01 1002.25   6
   1   7  11 1752.61 1007.07   3
   1  -7  12 3889.97 1322.69   3
   1  -7  12 4761.17 1785.56   4
   1   7  12 2739.47 1439.61   6
   1   7  12 2954.05 1311.72   3
   1   7  13 290.608 699.895   6
   1  -7  13 1828.66 991.651   4
   1   7  13 2148.81 1339.39   3
   1  -7  14 94.5010 657.384   4
   1   7  14-405.071 388.857   3
   1   7  14 968.910 856.154   6
  -1   8  15 2919.16 1651.29   3
  -1  -8  15 474.030 592.661   4
  -1   8  14 1208.95 1161.60   3
  -1  -8  14 2388.78 1287.61   4
  -1  -8  13 983.019 943.387   4
  -1   8  13 2212.78 1335.28   3
  -1   8  12 6088.81 1833.83   3
  -1  -8  12 7577.88 2034.08   4
  -1  -8  11 3788.26 1330.84   4
  -1   8  11 3381.41 1242.50   6
  -1   8  11 7480.72 1933.74   3
  -1   8  10 4432.00 1077.39   2
  -1   8  10 6314.85 1528.25   3
  -1   8  10 5465.72 1345.29   6
  -1  -8  10 4517.61 1370.98   4
  -1   8   9 5667.21 1538.58   3
  -1   8   9 4096.74 923.212   2
  -1  -8   9 3966.25 1253.75   4
  -1   8   9 6468.73 1365.75   6
  -1   8   8 25017.7 2747.91   3
  -1  -8   8 27069.8 2807.93   4
  -1   8   8 20923.4 2279.81   6
  -1   8   8 22366.5 2010.53   2
  -1   8   7 6957.12 1070.19   2
  -1   8   7 8902.53 1627.57   3
  -1   8   7 7736.39 1291.05   6
  -1  -8   7 8005.58 1617.28   4
  -1  -8   6 47786.5 3314.45   4
  -1   8   6 48379.1 2985.74   6
  -1   8   6 50728.1 3520.95   3
  -1   8   6 44596.8 2428.50   2
  -1   8   5-250.357 200.106   5
   1   8  -5 329.794 286.467   7
  -1  -8   5 694.713 544.775   4
  -1   8   5 48.9100 167.345   6
  -1   8   5-19.9287 105.075   2
  -1   8   5 473.683 633.003   3
   1   8  -4 645.521 277.952   7
  -1   8   4 1111.63 398.871   6
  -1   8   4 884.787 589.162   5
  -1   8   4 688.727 416.912   3
  -1   8   4 614.055 284.111   2
  -1  -8   4 811.477 451.608   4
  -1   8   3 41546.4 1683.76   2
  -1   8   3 47288.1 2681.36   3
   1   8  -3 45009.7 2260.81   7
  -1  -8   3 45307.7 2524.81   4
  -1  -8   3 46361.3 2744.66   1
  -1   8   3 47292.2 2588.87   5
  -1   8   3 41924.6 1976.59   6
  -1   8   2 5756.88 705.047   6
  -1   8   2 5333.20 595.445   2
   1   8  -2 6150.67 828.896   7
  -1  -8   2 6678.11 941.344   4
  -1  -8   2 5642.46 908.154   1
  -1   8   2 5334.81 827.832   5
  -1   8   2 5629.49 812.749   3
   1  -8  -2 5688.84 545.534   4
   1   8  -1 37176.3 1638.59   5
  -1   8   1 35853.0 1921.45   3
   1   8  -1 35823.7 2027.77   7
  -1   8   1 36615.2 2079.49   5
  -1  -8   1 37260.3 2071.46   4
  -1   8   1 34779.9 1596.85   2
   1  -8  -1 37661.0 1571.75   4
   1   8   0 139501. 4053.03   7
   1  -8   0 139455. 3465.07   4
   1   8   0 140910. 3245.07   5
   1   8   0 144862. 4220.97   6
  -1   8   0 143002. 4004.73   5
  -1   8   0 142254. 3569.36   3
   1   8   1 8744.89 1080.42   7
   1   8   1 8168.03 1077.79   3
   1  -8   1 8566.92 992.112   4
   1   8   1 9354.19 1137.73   6
   1   8   1 9353.17 927.523   5
  -1   8  -1 9357.38 1057.64   5
   1  -8   2 207617. 5259.29   4
   1   8   2 212292. 4948.12   5
   1   8   2 207924. 5252.25   7
   1  -8   2 222746. 5773.73   1
   1   8   2 206618. 5722.82   3
   1   8   2 216859. 5601.10   6
   1   8   3 6633.76 1035.04   6
   1  -8   3 5539.09 866.689   4
   1   8   3 6343.09 932.649   7
   1   8   3 5819.54 1010.82   3
   1  -8   3 5804.34 975.127   1
   1   8   4 77746.4 3486.31   7
   1  -8   4 71823.9 3646.32   4
   1   8   4 79054.4 3886.65   3
   1   8   4 78109.4 3874.98   6
   1  -8   4 73299.6 3640.92   1
   1   8   5 60658.5 3662.80   6
   1   8   5 65572.8 3266.86   7
   1   8   5 63600.7 3778.05   3
   1  -8   5 64338.6 3632.52   4
   1   8   6 32786.2 2910.64   6
   1  -8   6 34595.9 2834.15   4
   1   8   6 32295.2 2314.76   7
   1   8   6 34132.7 2838.11   3
   1   8   7 148.887 350.157   7
   1  -8   7 201.682 684.791   4
   1   8   7 81.0689 243.683   6
   1   8   7-482.422 448.048   3
   1  -8   8 14219.7 2156.44   4
   1   8   8 12832.7 2084.66   6
   1   8   8 13233.0 1978.41   3
   1   8   9 664.451 586.713   3
   1  -8   9 1337.51 692.436   4
   1   8   9 698.460 730.949   6
   1  -8  10 837.938 1118.71   4
   1   8  10 172.018 502.060   6
   1   8  10-639.644 805.838   3
   1  -8  11 5475.57 1630.28   4
   1   8  11 3217.56 1233.54   6
   1   8  11 3867.88 1375.34   3
   1  -8  12 2305.98 1259.00   4
   1   8  12 854.053 550.782   3
   1   8  12 1156.38 1002.93   6
   1   8  13 1484.71 1154.62   3
   1   8  13 235.922 626.302   6
   1  -8  13 1593.49 1059.21   4
   1  -8  14 48.6084 626.280   4
   1   8  14 67.2133 307.229   3
  -1  -9  15-210.803 363.135   4
  -1  -9  14 1892.25 1366.88   4
  -1   9  14 699.967 1180.80   3
  -1   9  13 5262.09 1891.52   3
  -1  -9  13 5528.72 1880.16   4
  -1  -9  12 1999.35 1284.90   4
  -1   9  12 1886.04 1016.29   3
  -1   9  11 13505.5 2376.75   3
  -1  -9  11 11265.0 2288.21   4
  -1   9  10-144.436 231.189   6
  -1  -9  10 248.133 473.468   4
  -1   9  10 23.1112 445.048   3
  -1   9   9 327.351 683.221   3
  -1   9   9-75.7094 220.420   6
  -1   9   9 340.045 385.168   2
  -1  -9   9-140.450 308.270   4
  -1   9   8 3593.48 1212.61   3
  -1  -9   8 4970.65 1310.41   4
  -1   9   8 3619.85 840.364   2
  -1   9   8 3093.25 938.692   6
  -1   9   7 76040.1 4699.26   3
  -1   9   7 68642.1 3244.25   2
  -1  -9   7 83759.0 4704.63   4
  -1   9   7 76443.0 4104.95   6
  -1   9   6 679.768 553.226   6
  -1  -9   6 1450.90 853.238   4
  -1   9   6 412.496 406.080   3
  -1   9   6 283.311 170.713   2
  -1   9   5 187335. 6278.47   3
  -1   9   5 199343. 5553.47   6
  -1   9   5 182389. 6032.45   5
  -1  -9   5 194063. 6204.57   4
   1   9  -5 184926. 4793.41   7
  -1   9   5 180821. 4358.70   2
  -1   9   4 5929.86 863.410   6
  -1   9   4 5377.75 655.454   2
   1   9  -4 5991.40 857.659   7
  -1   9   4 7033.57 1134.84   5
  -1   9   4 5963.70 1082.26   3
  -1  -9   4 5344.43 940.732   4
   1   9  -3 5813.25 895.104   7
  -1   9   3 5842.04 927.436   5
  -1   9   3 5721.67 968.298   3
  -1   9   3 5122.87 591.587   2
  -1   9   3 6028.68 799.814   6
  -1  -9   3 5907.93 1039.96   1
  -1  -9   3 6063.25 937.820   4
  -1  -9   2 76154.1 3300.26   4
   1   9  -2 78324.2 2636.87   5
   1   9  -2 77204.4 3133.47   7
   1  -9  -2 76698.7 2251.96   4
  -1   9   2 79418.1 3303.15   5
  -1   9   2 78254.5 3306.48   3
  -1   9   2 73406.7 2231.01   2
  -1  -9   2 74708.6 3416.30   1
  -1   9   2 75289.2 2656.44   6
  -1   9   1 175108. 4523.87   3
  -1  -9   1 178555. 4817.60   4
  -1   9   1 179189. 4791.67   5
   1  -9  -1 181148. 3796.35   4
   1   9  -1 181558. 3888.88   5
   1   9  -1 178563. 4788.82   7
  -1   9   0 145021. 3885.78   3
   1  -9   0 143946. 3766.40   4
   1   9   0 141209. 4347.86   7
   1   9   0 146683. 4490.74   6
   1   9   0 145466. 3543.22   5
  -1   9   0 140070. 4162.14   5
   1   9   1 354823. 7093.50   6
  -1   9  -1 348756. 6702.07   5
   1   9   1 356248. 6007.56   5
   1   9   1 368162. 7523.12   3
   1  -9   1 352073. 6512.37   4
   1   9   1 366087. 7135.34   7
   1  -9   2 17109.1 1546.77   4
   1   9   2 17718.8 1747.36   3
   1   9   2 17423.9 1662.36   6
   1   9   2 18145.1 1639.35   7
   1   9   2 17195.6 1466.68   5
   1  -9   3 59798.6 3135.93   4
   1   9   3 61214.9 3300.39   6
   1   9   3 64695.1 3195.54   7
   1   9   3 58384.8 3310.36   3
   1  -9   3 61579.4 3297.98   1
   1   9   4 14450.7 1746.09   3
   1   9   4 13900.5 1644.52   6
   1  -9   4 11791.6 1483.19   4
   1   9   4 14215.1 1548.74   7
   1  -9   4 14473.2 1634.99   1
   1   9   5 4610.12 1111.46   6
   1   9   5 5454.75 995.351   7
   1   9   5 4040.22 897.843   3
   1  -9   5 4690.18 1100.72   4
   1   9   6 3386.58 750.223   7
   1  -9   6 2973.72 1037.80   4
   1   9   6 2824.01 761.837   3
   1   9   6 3139.25 984.611   6
   1  -9   7 54132.0 3902.02   4
   1   9   7 50782.7 3774.26   3
   1   9   7 47370.9 3682.34   6
   1   9   7 45264.1 2899.33   7
   1  -9   8 4701.35 1319.73   4
   1   9   8 3651.07 1167.58   6
   1   9   8 3730.71 1140.14   3
   1   9   9 11816.3 2179.51   3
   1  -9   9 12056.9 2296.03   4
   1   9   9 10089.9 1991.25   6
   1   9  10 135.373 354.394   6
   1  -9  10 280.264 409.356   4
   1   9  10 9.07567 493.034   3
   1  -9  11 1145.40 840.087   4
   1   9  11-19.4900 353.660   3
   1   9  11 860.168 499.163   6
   1  -9  12 2405.83 1332.08   4
   1   9  12 799.978 874.477   3
   1   9  12 871.887 924.490   6
   1   9  13 1497.29 993.397   6
   1   9  13 884.261 961.440   3
   1  -9  13 2985.93 1504.21   4
   1   9  14-25.4132 356.648   3
   1  -9  14 583.787 812.822   4
  -1 -10  15 4.57104 335.354   4
  -1 -10  14 2850.03 1500.08   4
  -1  10  14 1492.90 1064.48   3
  -1 -10  13 1028.52 933.557   4
  -1  10  13 1022.21 971.318   3
  -1 -10  12 8690.92 2148.43   4
  -1  10  12 7286.90 2069.15   3
  -1 -10  11 1865.63 772.033   4
  -1  10  11 801.104 652.863   3
  -1  10  10 680.213 638.771   6
  -1  10  10 493.975 781.321   3
  -1 -10  10 175.392 558.888   4
  -1 -10   9 1508.15 839.015   4
  -1  10   9 290.745 683.995   3
  -1  10   9 577.296 362.255   6
  -1  10   8 15465.9 2261.21   3
  -1 -10   8 13010.1 1925.22   4
  -1  10   8 12940.2 1478.01   2
  -1  10   8 13515.5 1866.24   6
  -1  10   7 183.290 127.192   2
  -1  10   7 580.595 447.437   6
  -1 -10   6 84663.4 4654.69   4
  -1  10   6 93320.9 4228.49   6
  -1  10   6 88637.0 4797.40   3
  -1  10   6 83187.7 3216.40   2
  -1 -10   5 523.035 720.400   4
   1  10  -5 686.951 455.970   7
  -1  10   5 764.330 478.178   5
  -1  10   5 563.670 400.033   6
  -1  10   5-48.8057 133.104   2
  -1  10   5 808.736 556.423   3
  -1  10   4 35884.8 2620.06   5
  -1  10   4 36455.7 2178.19   6
   1  10  -4 35840.0 2238.71   7
  -1  10   4 36105.2 2710.23   3
  -1 -10   4 33928.4 2595.52   4
  -1 -10   4 33555.2 2700.20   1
  -1  10   4 30236.8 1516.87   2
  -1 -10   3 21787.7 1911.04   4
   1  10  -3 21122.5 1737.28   7
  -1  10   3 23926.9 1981.87   5
  -1  10   3 19410.3 1151.50   2
  -1  10   3 20909.4 1542.16   6
  -1 -10   3 20821.4 1978.45   1
  -1  10   3 23433.6 2026.90   3
  -1 -10   2 23490.0 2029.28   1
   1  10  -2 23529.4 1805.44   7
  -1 -10   2 22723.0 1868.64   4
  -1  10   2 20043.2 1196.91   2
   1  10  -2 23183.0 1527.67   5
  -1  10   2 22502.4 1869.42   3
  -1  10   2 23423.5 1864.70   5
  -1  10   2 23647.9 1595.26   6
   1 -10  -2 24269.1 1402.40   4
   1  10  -1 46064.7 2088.63   5
  -1 -10   1 44825.1 2585.45   4
   1  10  -1 45779.3 2601.31   7
  -1  10   1 47294.5 2622.67   5
  -1  10   1 46267.4 2468.68   3
   1 -10  -1 46548.3 2077.09   4
   1  10   0 413621. 6383.44   5
   1 -10   0 411472. 6804.90   4
  -1  10   0 403943. 7458.91   5
   1  10   0 415066. 7983.67   7
  -1 -10   0 418176. 7424.60   4
   1  10   0 423185. 7939.26   6
   1  10   1 76422.5 3423.04   6
   1  10   1 76809.1 3691.16   3
   1  10   1 74305.1 2904.21   5
   1  10   1 75937.2 3519.21   7
   1 -10   1 77159.7 3266.79   4
  -1 -10  -1 66354.5 1570.10   2
  -1  10  -1 74615.1 3247.74   5
   1  10   2 177203. 5486.07   7
   1 -10   2 173944. 5309.71   4
   1  10   2 186175. 5825.88   3
   1  10   2 180898. 5479.16   6
   1  10   2 178303. 4858.23   5
   1 -10   3 64503.6 3339.99   4
   1 -10   3 66664.2 3537.86   1
   1  10   3 67724.1 3425.68   7
   1  10   3 67080.1 3552.93   6
   1  10   3 63229.3 3205.95   5
   1  10   3 67033.7 3662.63   3
   1 -10   4 336.409 407.172   4
   1 -10   4 100.240 368.935   1
   1  10   4 645.655 431.423   7
   1  10   4-48.4685 349.789   3
   1  10   4 73.3395 184.622   6
   1  10   5 280.019 128.775   2
   1  10   5 735.763 377.138   7
   1 -10   5-69.5221 418.870   4
   1  10   5 165.114 200.403   6
   1  10   5 623.566 209.750   3
   1  10   6 42409.3 3367.64   6
   1 -10   6 43351.7 3575.48   4
   1  10   6 42610.9 3413.02   3
   1  10   6 44830.3 3036.97   7
   1  10   7 3869.17 1056.63   3
   1 -10   7 1682.99 1076.54   4
   1  10   7 1622.17 847.414   6
   1  10   7 1816.17 765.116   7
   1 -10   8 6711.89 1575.82   4
   1  10   8 7097.65 1534.85   3
   1  10   8 7524.84 1582.98   6
   1  10   9 3871.85 1248.11   6
   1  10   9 1038.02 689.299   3
   1 -10   9 2098.64 1326.83   4
   1  10  10 4082.53 1256.94   6
   1  10  10 4241.11 1389.07   3
   1 -10  10 2482.86 1002.17   4
   1  10  11 361.288 648.449   3
   1 -10  11 1139.49 1105.79   4
   1  10  11 1084.09 879.159   6
   1  10  12 630.734 794.523   3
   1 -10  12 799.809 999.517   4
   1  10  12-139.618 348.822   6
   1 -10  13 1768.96 1494.14   4
   1  10  13 1265.85 1081.62   6
   1  10  13 1174.07 910.896   3
   1  10  14-310.644 372.774   3
   1 -10  14 897.018 874.386   4
  -1 -11  14-220.100 588.761   4
  -1  11  14 780.213 885.550   3
  -1 -11  13 3355.19 1466.56   4
  -1  11  13 2422.27 1250.23   3
  -1 -11  12 1937.22 1457.94   4
  -1  11  12 1561.81 982.954   3
  -1 -11  11 1720.66 1328.83   4
  -1  11  11 2407.26 1128.36   3
  -1  11  10 2699.88 1023.84   6
  -1 -11  10 3900.85 1301.13   4
  -1  11  10 3231.11 1207.88   3
  -1  11   9 1637.09 679.454   6
  -1  11   9 1872.84 851.005   3
  -1  11   9 707.074 365.693   7
  -1 -11   9 2091.29 845.569   4
  -1  11   8 6192.29 1297.75   6
  -1  11   8 8091.69 1673.45   3
  -1 -11   8 7044.77 1530.94   4
  -1 -11   7 60505.7 4399.46   4
  -1  11   7 56647.8 3628.59   6
  -1  11   7 60664.3 4180.62   3
  -1  11   7 51902.4 2737.95   2
  -1 -11   6 1979.17 1042.06   4
  -1  11   6 2837.51 807.662   6
  -1  11   6 2212.55 849.198   5
   1  11  -6 3171.14 796.788   7
  -1  11   6 2011.62 452.129   2
  -1  11   6 3091.78 906.928   3
  -1  11   5 22414.5 1417.95   2
  -1  11   5 25971.5 2526.72   3
  -1  11   5 26303.2 2420.27   5
   1  11  -5 27029.5 2062.43   7
  -1  11   5 27416.7 2142.29   6
  -1 -11   5 28878.4 2525.69   4
  -1  11   4 49612.0 3255.87   3
   1  11  -4 49909.5 2790.60   7
  -1 -11   4 47236.9 3261.63   1
  -1 -11   4 50125.2 3168.41   4
  -1  11   4 47297.6 3097.06   5
  -1  11   4 40540.2 1734.34   2
  -1  11   4 49735.8 2627.36   6
  -1 -11   3 405.759 535.317   1
   1 -11  -3 395.803 178.457   4
  -1  11   3 231.512 265.710   3
  -1  11   3 411.887 442.153   5
  -1  11   3 435.758 231.619   6
  -1  11   3 528.076 195.167   2
  -1 -11   3 563.194 175.699   4
   1  11  -3 432.109 255.173   7
   1  11  -2 120194. 4402.49   7
  -1  11   2 124644. 4555.22   3
  -1 -11   2 122030. 4833.14   1
  -1 -11   2 120825. 4483.70   4
   1  11  -2 120959. 3699.50   5
   1 -11  -2 116684. 3271.37   4
  -1  11   2 121736. 4459.89   5
  -1  11   2 114140. 3673.37   6
   1  11  -1 295641. 6914.19   7
  -1  11   1 298735. 6790.01   5
   1 -11  -1 304762. 5728.90   4
  -1 -11   1 292920. 6767.23   4
  -1  11   1 288213. 6558.78   3
   1  11  -1 303019. 5751.03   5
   1  11   0 43241.3 2678.12   7
   1  11   0 41945.4 2168.75   5
   1 -11   0 43499.7 2356.81   4
  -1  11   0 44084.1 2570.16   5
  -1 -11   0 40040.4 2425.61   4
   1  11   0 45036.7 2732.25   6
   1  11   1 50135.8 2511.87   5
   1  11   1 50962.1 2946.13   6
   1 -11   1 52082.4 2821.00   4
  -1 -11  -1 44336.0 1385.88   2
   1  11   1 52635.6 3121.97   3
   1  11   1 51382.5 2995.10   7
  -1  11  -1 49979.8 2763.13   5
   1  11   2 15941.6 1562.51   5
   1  11   2 15400.2 1667.88   7
  -1  11  -2 16203.9 1686.26   5
   1  11   2 16179.8 1833.80   3
   1 -11   2 13487.8 1613.83   4
   1  11   2 15580.4 1702.48   6
   1  11   3 44979.4 2964.85   7
   1  11   3 43245.9 2950.74   6
   1 -11   3 45132.7 3126.81   1
   1 -11   3 47419.5 3016.57   4
   1  11   3 45789.3 3162.19   3
   1  11   3 42133.9 2713.99   5
   1  11   4 41180.9 2946.52   7
   1 -11   4 35582.6 2792.43   1
   1 -11   4 37556.1 2958.63   4
   1  11   4 39166.7 2944.29   6
   1  11   4 40283.4 3038.66   3
   1 -11   5 5248.72 1206.06   4
   1  11   5 2666.99 730.613   3
   1  11   5 2884.54 690.659   6
   1 -11   5 6027.52 1240.35   1
   1  11   5 4709.32 1021.83   7
   1  11   6 18118.6 2219.49   3
   1 -11   6 17208.5 2292.16   4
   1  11   6 16167.6 2128.64   6
   1  11   6 17164.5 2029.79   7
   1  11   7 26784.4 2469.49   7
   1  11   7 28830.5 2963.51   3
   1 -11   7 31551.1 3221.11   4
   1  11   7 29210.3 3019.36   6
   1  11   8 1998.41 879.210   3
   1 -11   8 291.089 794.983   4
   1  11   8 501.847 513.096   6
   1  11   8 1087.76 632.875   7
   1 -11   9 2226.61 1258.55   4
   1  11   9 1846.68 736.605   6
   1  11   9 1699.83 896.168   3
   1  11  10 5792.10 1648.89   6
   1  11  10 6013.13 1603.34   3
   1 -11  10 6937.85 1842.60   4
   1 -11  11 1421.55 619.382   4
   1  11  11 148.959 584.817   3
   1  11  11 248.858 544.162   6
   1  11  12 806.040 756.721   6
   1 -11  12 3120.63 1532.53   4
   1  11  12 2045.14 1259.36   3
   1  11  13 1176.36 822.773   3
   1 -11  13 1080.95 1038.97   4
   1 -11  14-193.224 413.332   4
   1  11  14-431.197 561.110   3
  -1 -12  14 520.409 543.217   4
  -1  12  14 1308.49 1067.31   3
  -1 -12  13 2012.34 1244.87   4
  -1  12  13 417.661 774.868   3
  -1 -12  12 3358.25 1711.69   4
  -1  12  12 54.3590 432.599   3
  -1 -12  11 2559.40 1307.24   4
  -1  12  11 1191.84 615.018   3
  -1  12  10 3231.60 1309.27   3
  -1 -12  10 3527.97 1361.14   4
  -1  12   9 319.324 245.039   7
  -1  12   9 1747.34 882.403   3
  -1  12   9 952.685 654.123   6
  -1 -12   9 1006.29 942.813   4
  -1  12   8 10383.4 1705.19   6
  -1 -12   8 10087.8 1866.30   4
  -1  12   8 10684.3 2045.97   3
  -1  12   7 5201.37 1144.65   6
  -1 -12   7 7688.74 1773.51   4
  -1  12   7 5596.11 1423.08   3
  -1  12   6 26790.3 2713.05   3
  -1  12   6 28146.8 2635.87   5
  -1  12   6 25004.4 2263.07   6
   1  12  -6 24761.2 2091.14   7
  -1  12   6 20067.6 1447.71   2
  -1 -12   6 26107.4 2892.19   4
   1  12  -5 8933.33 1244.20   7
  -1 -12   5 8900.89 1539.45   4
  -1  12   5 7669.78 1357.03   3
  -1  12   5 8071.72 1199.37   6
  -1  12   5 8204.14 1448.61   5
  -1  12   5 6644.13 734.857   2
  -1  12   4 5877.05 1062.60   3
   1  12  -4 6644.70 1090.88   7
  -1  12   4 6426.50 978.945   6
  -1 -12   4 6082.17 1223.43   1
  -1  12   4 5699.03 1129.80   5
  -1 -12   4 7319.66 1260.55   4
  -1  12   4 4608.62 554.785   2
  -1  12   3 93666.6 4205.85   5
   1  12  -3 91799.5 3974.68   7
   1 -12  -3 86385.2 2891.72   4
   1  12  -3 93719.7 3587.90   5
  -1 -12   3 92181.7 4243.82   4
  -1 -12   3 93598.9 4526.18   1
  -1  12   3 95460.4 4384.95   3
  -1  12   3 86816.0 3415.84   6
  -1  12   3 75748.2 2221.48   2
   1 -12  -2 30172.8 1797.39   4
   1  12  -2 27697.1 2214.18   7
  -1  12   2 30046.1 2347.12   3
   1  12  -2 28349.0 1886.03   5
  -1 -12   2 28282.5 2335.70   4
  -1 -12   2 27451.1 2423.38   1
  -1  12   2 29689.3 2285.65   5
  -1  12   2 28766.4 1936.13   6
   1  12  -1 25273.5 2244.56   7
  -1  12   1 25456.5 2024.33   3
   1 -12  -1 27116.1 1844.98   4
  -1 -12   1 26307.2 2171.24   4
  -1  12   1 27154.5 2196.59   5
   1  12  -1 27460.1 1847.76   5
   1 -12   0 56794.7 2867.83   4
   1  12   0 56017.3 3190.37   7
   1  12   0 55360.4 3169.74   6
  -1 -12   0 54216.7 2940.55   4
  -1  12   0 55488.1 3011.76   5
   1  12   0 54785.7 2595.12   5
   1  12   1 18354.3 1878.58   7
   1 -12   1 17729.7 1731.17   4
  -1 -12  -1 14392.0 850.116   2
   1  12   1 18894.3 1997.41   3
  -1  12  -1 18126.7 1771.28   5
   1  12   1 19627.5 1912.35   6
   1  12   1 17233.1 1539.24   5
   1  12   2 22359.1 1865.91   5
   1  12   2 21673.0 2025.61   6
  -1  12  -2 24565.7 2115.08   5
   1 -12   2 22746.4 2092.96   4
   1  12   2 21915.4 2241.57   3
   1  12   2 23440.6 2136.00   7
   1 -12   3 134288. 5241.46   4
   1  12   3 128128. 5166.50   6
   1  12   3 126967. 5113.93   7
   1  12   3 129001. 5483.74   3
   1 -12   3 134476. 5610.92   1
   1  12   3 123199. 4616.75   5
   1  12   4 12853.3 1662.02   7
   1 -12   4 13116.4 1749.44   1
   1 -12   4 11724.5 1650.13   4
   1  12   4 11961.8 1685.20   6
   1  12   4 12310.5 1791.19   3
   1 -12   5 41631.8 3247.09   4
   1  12   5 42036.2 3358.94   6
   1 -12   5 38837.9 3201.96   1
   1  12   5 42921.9 3436.18   3
   1  12   5 44120.2 3281.87   7
   1  12   6 6602.17 1285.13   3
   1 -12   6 8168.27 1775.77   4
   1  12   6 7434.51 1385.32   7
   1  12   6 7471.74 1535.40   6
   1 -12   7-96.0974 581.619   4
   1  12   7 985.461 761.528   3
   1  12   7 56.8346 292.682   6
   1  12   7 433.056 457.983   7
   1  12   8 3187.49 1064.30   6
   1 -12   8 1642.70 811.889   4
   1  12   8 2578.87 871.281   7
   1  12   8 3161.69 1125.94   3
   1  12   9 10435.8 2013.25   3
   1 -12   9 10131.9 2275.73   4
   1  12   9 10203.0 2097.20   6
   1  12  10 275.369 664.129   3
   1 -12  10 1636.61 1013.41   4
   1  12  10 317.789 424.180   6
   1 -12  11 1255.15 835.376   4
   1  12  11 2929.37 1134.71   3
   1  12  11 1732.72 946.124   6
   1  12  12 217.516 327.775   6
   1  12  12 732.910 761.299   3
   1  12  13 1142.12 940.254   3
   1 -12  13 1129.66 1069.70   4
  -1  13  14 881.227 901.004   3
  -1 -13  14 556.413 857.447   4
  -1  13  13 627.768 906.997   3
  -1 -13  13-458.416 635.459   4
  -1 -13  12 1254.70 948.681   4
  -1  13  12 1253.97 821.964   3
  -1 -13  11 1825.09 1066.29   4
  -1  13  11 2418.22 1250.14   3
  -1  13  10 12690.5 2518.45   3
  -1 -13  10 12094.1 2344.33   4
  -1  13   9 522.721 361.114   7
  -1  13   9 1199.22 644.770   6
  -1 -13   9 1498.83 964.540   4
  -1  13   9 1181.97 532.538   3
  -1  13   8 5708.73 1476.37   3
  -1 -13   8 6422.17 1572.98   4
  -1  13   8 5789.28 1266.29   6
  -1  13   7 777.358 254.320   3
  -1  13   7 415.444 275.025   6
  -1  13   6 813.549 612.502   5
  -1 -13   6 114.600 640.323   4
  -1  13   6 87.5852 258.724   3
  -1  13   6 284.213 469.750   6
   1  13  -6 590.583 550.460   7
  -1  13   5 2039.85 580.253   3
  -1  13   5 2271.50 666.838   6
  -1  13   5 2836.37 940.525   5
  -1 -13   5 4909.57 1359.40   1
   1  13  -5 2684.51 791.806   7
  -1 -13   5 2178.55 940.702   4
  -1  13   5 1682.91 348.007   2
  -1  13   4 50364.8 3480.10   3
  -1 -13   4 46699.8 3406.11   1
   1 -13  -4 42030.6 2030.31   4
  -1  13   4 36522.2 1487.27   2
   1  13  -4 48308.9 3077.64   7
  -1 -13   4 47108.2 3278.54   4
  -1  13   4 44607.4 2658.60   6
  -1  13   4 52593.9 3343.21   5
  -1  13   3 3785.40 766.628   6
  -1 -13   3 3488.19 940.063   4
   1 -13  -3 3606.84 653.448   4
  -1  13   3 4050.59 982.141   5
  -1 -13   3 4257.10 1178.73   1
   1  13  -3 4004.89 918.555   7
  -1  13   3 4085.83 1006.97   3
   1  13  -3 3470.42 755.561   5
  -1  13   2 72473.8 3681.31   5
  -1 -13   2 68183.8 3999.80   1
  -1 -13   2 67170.0 3736.53   4
  -1  13   2 72992.4 3782.75   3
   1 -13  -2 67618.0 2847.86   4
  -1  13   2 65101.7 3026.72   6
   1  13  -2 69061.4 3644.17   7
   1  13  -2 69929.9 3106.46   5
  -1  13   1 3388.98 779.387   3
  -1 -13   1 2963.03 761.602   4
  -1  13   1 2997.98 781.996   5
   1 -13  -1 2654.02 602.534   4
   1  13  -1 3096.88 670.878   5
   1  13  -1 2601.97 713.699   7
   1  13   0 4899.45 885.760   5
  -1 -13   0 4756.89 965.615   4
   1  13   0 4937.70 971.026   7
   1 -13   0 4499.95 906.518   4
   1  13   0 5057.30 1093.60   6
  -1  13   0 4676.82 953.289   5
   1  13   1 6218.91 1106.47   6
   1 -13   1 6991.75 1180.24   4
   1  13   1 6533.52 951.222   5
  -1  13  -1 6151.52 1006.97   5
   1  13   1 7506.66 1235.97   7
   1 -13   2 49977.2 3157.99   4
   1  13   2 47033.4 2780.79   5
   1  13   2 48487.1 3223.99   7
   1  13   2 48801.3 3369.60   3
  -1  13  -2 49662.6 3035.22   5
   1  13   2 45249.3 3071.80   6
   1  13   3 32859.6 2745.25   7
   1  13   3 31630.0 2668.25   6
   1  13   3 32318.0 2457.57   5
   1 -13   3 35605.1 2842.86   4
   1 -13   3 36935.0 3108.61   1
   1  13   3 33309.7 2953.52   3
   1  13   4 92072.9 5054.56   3
   1  13   4 86169.4 4616.85   6
   1 -13   4 92451.5 4711.07   4
   1 -13   4 93031.3 4886.37   1
   1  13   4 94008.0 4719.55   7
   1 -13   5 3621.27 1073.18   1
   1  13   5 1985.93 723.915   6
   1 -13   5 1762.68 929.371   4
   1  13   5 2143.92 870.166   7
   1  13   5 1876.42 656.083   3
   1 -13   6 29114.2 3152.95   4
   1  13   6 29029.5 2969.24   6
   1  13   6 30425.7 3032.13   3
   1  13   6 30619.9 2849.46   7
   1  13   7 1581.39 818.256   3
   1 -13   7 1587.38 976.340   4
   1  13   7 1034.19 658.574   6
   1  13   7 1490.34 645.799   7
   1  13   8 9360.53 1899.67   3
   1 -13   8 10252.4 2111.50   4
   1  13   8 8876.10 1592.51   7
   1  13   8 9997.58 1963.58   6
   1 -13   9 1686.15 1365.96   4
   1  13   9 1380.56 886.367   6
   1  13   9 1388.41 869.140   3
   1  13  10 8219.67 1928.22   3
   1  13  10 8396.39 1879.64   6
   1 -13  10 8908.07 2180.85   4
   1  13  11 291.548 276.967   3
   1 -13  11-0.99361 723.993   4
   1  13  11 68.4655 262.690   6
   1 -13  12 1650.82 1360.75   4
   1  13  12 2075.60 1154.04   3
   1  13  13 559.858 358.853   3
   1 -13  13 1658.71 1191.43   4
  -1 -14  14-168.641 657.922   4
  -1 -14  13 1649.14 1171.57   4
  -1  14  13 201.594 336.202   3
  -1 -14  12 3211.89 1586.89   4
  -1  14  12 1522.28 870.245   3
  -1  14  11 4447.28 1620.08   3
  -1 -14  11 5355.79 1621.47   4
  -1  14  10 351.438 1036.37   3
  -1 -14  10 1190.06 845.535   4
  -1  14   9 4839.23 1532.94   3
  -1  14   9 5067.43 1142.31   7
  -1 -14   9 6993.09 1656.02   4
  -1  14   8 261.014 514.689   3
  -1  14   8-38.2014 242.652   6
  -1 -14   8 409.551 351.017   4
  -1  14   7 10133.4 1922.17   3
   1  14  -7 10239.0 1490.96   7
  -1 -14   7 12635.9 2214.52   4
  -1  14   7 8559.76 1517.06   6
  -1  14   6 486.770 324.404   3
  -1  14   6 335.605 304.395   6
  -1  14   6 1533.14 705.272   5
  -1 -14   6 1406.31 951.602   4
   1  14  -6 1090.08 584.811   7
  -1  14   5 2396.44 714.412   3
  -1  14   5 4227.96 946.861   6
  -1 -14   5 6007.20 1573.06   1
   1  14  -5 5467.57 1069.11   7
  -1  14   5 4530.87 1112.84   5
  -1 -14   5 3559.84 1156.85   4
   1  14  -4 579.207 406.315   5
  -1  14   4 403.108 249.154   3
  -1 -14   4 647.959 298.882   4
   1 -14  -4 271.327 180.730   4
  -1  14   4 586.065 412.727   6
   1  14  -4 532.153 487.482   7
  -1  14   4 241.954 200.958   5
  -1 -14   3 105740. 4862.14   4
   1 -14  -3 96074.2 3391.67   4
  -1  14   3 94461.9 3896.06   6
   1  14  -3 109592. 4838.84   7
  -1  14   3 112178. 5129.72   3
   1  14  -3 103715. 4060.54   5
  -1 -14   3 109283. 5297.95   1
  -1  14   3 105276. 4736.55   5
  -1 -14   2 9121.21 1429.69   4
   1  14  -2 8202.81 1358.88   7
   1 -14  -2 8991.37 1120.99   4
  -1  14   2 8837.12 1403.70   3
   1  14  -2 8092.56 1091.13   5
  -1 -14   2 9125.71 1505.77   1
  -1  14   2 9921.35 1462.09   5
   1 -14  -1 17205.5 1602.91   4
  -1  14   1 17580.5 1805.49   3
  -1 -14   1 20615.1 2003.53   4
   1  14  -1 20113.1 2030.16   7
  -1  14   1 17515.6 1877.19   5
   1  14  -1 21340.2 1787.55   5
  -1 -14   0 761.823 419.820   4
   1 -14   0 1681.81 596.543   4
   1  14   0 2520.69 810.982   6
   1  14   0 2359.76 635.081   5
  -1  14   0 1693.60 543.688   5
   1  14   0 136.578 525.936   7
  -1 -14  -1 580.265 355.074   4
   1  14   1 299.501 256.637   6
   1 -14   1 938.025 499.991   4
   1  14   1 43.3241 350.428   5
  -1  14  -1 590.389 354.508   5
   1 -14   2 2863.98 933.168   4
   1  14   2 1732.36 572.859   6
  -1  14  -2 2234.51 704.940   5
   1  14   2 2408.42 876.423   7
   1  14   2 1427.30 545.376   3
   1  14   2 2280.31 697.035   5
   1  14   3 74767.0 3844.83   5
   1  14   3 76949.0 4551.23   3
   1 -14   3 78620.2 4366.35   4
   1  14   3 80620.9 4417.87   7
   1 -14   3 75532.4 4710.46   1
  -1  14  -3 85857.7 4460.48   5
   1  14   3 73050.4 4177.28   6
   1  14   4 16202.3 2090.70   7
   1 -14   4 17341.4 2197.77   4
   1 -14   4 21320.2 2479.17   1
   1  14   4 15916.4 1878.82   5
   1  14   4 18949.2 2366.33   3
   1  14   4 15406.6 1997.63   6
   1  14   5 27774.5 2704.90   7
   1 -14   5 31331.2 3055.76   4
   1  14   5 33310.4 3198.06   3
   1 -14   5 28543.8 2833.93   1
   1  14   5 26535.3 2758.16   6
   1  14   6 12149.3 2003.13   3
   1  14   6 10960.9 1842.94   7
   1  14   6 10431.8 1889.06   6
   1 -14   6 11222.5 1981.14   4
   1  14   7 270.362 282.075   3
   1  14   7 440.668 549.581   6
   1 -14   7 65.2009 648.550   4
   1  14   7-368.299 258.515   7
   1  14   8 274.803 599.600   6
   1  14   8 877.892 552.486   3
   1 -14   8 365.899 466.163   4
   1  14   8 776.921 663.738   7
   1 -14   9 6326.33 1945.84   4
   1  14   9 4424.21 1381.77   6
   1  14   9 5783.57 1693.10   3
   1 -14  10 1318.19 1012.75   4
   1  14  10 613.631 265.236   6
   1  14  10 1163.05 1029.23   3
   1  14  11 2773.66 1217.06   3
   1 -14  11 3940.52 1607.14   4
   1  14  11 2684.24 1149.75   6
   1 -14  12 2292.19 1466.07   4
   1  14  12-64.1982 415.195   3
   1  14  13-615.893 766.971   3
   1 -14  13-956.094 741.812   4
  -1 -15  13 889.321 1224.04   4
  -1  15  13 382.414 784.320   3
  -1  15  12 1102.26 889.718   3
  -1 -15  12 2793.21 1471.13   4
  -1  15  11 2627.30 1229.27   3
  -1 -15  11 3932.15 1606.51   4
  -1  15  10 5344.05 1700.26   3
  -1 -15  10 5570.80 1713.95   4
  -1  15   9 405.558 842.871   3
  -1 -15   9 1439.57 814.338   4
  -1  15   9 361.713 333.097   7
  -1  15   8 6869.76 1727.17   3
  -1  15   8 7501.02 1484.81   6
  -1 -15   8 8682.10 1867.28   4
  -1  15   7 10108.6 1954.17   3
  -1 -15   7 12605.7 2249.53   4
  -1  15   7 8120.08 1467.46   6
   1  15  -7 8831.10 1493.04   7
  -1  15   6 8323.02 1740.80   5
  -1  15   6 7756.04 1359.61   6
  -1 -15   6 11458.0 2132.12   4
  -1  15   6 9122.55 1762.99   3
   1  15  -6 8645.47 1413.81   7
   1 -15  -5 12590.9 1238.02   4
  -1 -15   5 18749.2 2486.23   4
  -1  15   5 16048.3 1777.88   6
  -1 -15   5 18474.7 2462.26   1
   1  15  -5 18296.3 2094.37   7
  -1  15   5 18002.5 2313.77   3
  -1  15   5 16385.7 2173.11   5
   1 -15  -4 20172.3 1585.05   4
  -1  15   4 25577.2 2525.67   5
  -1 -15   4 23926.3 2617.12   4
  -1  15   4 24667.0 2687.38   3
   1  15  -4 24595.1 2134.56   5
  -1  15   4 20570.6 1985.77   6
  -1 -15   4 26472.3 2850.61   1
   1  15  -4 25000.8 2407.83   7
  -1 -15   3 719.249 478.319   4
  -1  15   3 764.096 610.405   3
   1  15  -3 591.217 297.607   5
   1 -15  -3 1105.88 513.161   4
  -1 -15   3 516.731 832.856   1
  -1  15   3 684.195 491.186   6
  -1  15   3 1407.12 720.501   5
   1  15  -3 579.684 602.010   7
   1  15  -2 49597.5 3392.01   7
  -1  15   2 49207.7 3379.82   3
  -1  15   2 48193.5 3326.35   5
   1  15  -2 49223.5 2843.25   5
  -1 -15   2 48205.1 3616.58   1
   1 -15  -2 46659.3 2645.77   4
  -1 -15   2 51781.4 3460.78   4
   1  15  -1 5905.03 1021.48   5
  -1 -15   1 5093.77 1109.21   4
   1 -15  -1 5715.03 930.894   4
   1  15  -1 4018.48 703.006   7
  -1  15   1 5406.01 1109.79   5
  -1  15   1 3863.84 842.885   3
  -1 -15   0 5754.24 1075.12   4
   1  15   0 4707.65 880.480   7
   1  15   0 5463.37 969.159   5
  -1  15   0 5433.82 1072.48   5
   1 -15   0 5197.42 1006.42   4
  -1  15  -1 22856.2 2107.26   5
   1  15   1 23481.7 2386.52   6
  -1 -15  -1 24335.4 2244.39   4
   1  15   1 24133.8 2037.26   5
   1 -15   1 24323.9 2298.10   4
   1  15   1 23461.8 2566.02   7
   1 -15   2 991.873 703.525   4
  -1  15  -2-113.015 188.598   5
   1  15   2-71.1556 587.479   3
   1  15   2-89.0976 425.016   7
   1  15   2 871.941 465.224   6
   1  15   2 443.400 266.859   5
   1 -15   3 2757.06 1240.68   4
   1  15   3 2246.62 841.225   7
   1  15   3 2150.81 770.652   6
  -1  15  -3 2749.16 926.617   5
   1  15   3 2051.36 750.447   5
   1  15   3 3187.38 1071.37   3
   1 -15   3 2072.58 729.835   1
   1 -15   4 24703.8 2583.76   4
   1  15   4 23118.2 2523.20   6
   1  15   4 24491.6 2854.67   3
   1 -15   4 30405.3 3170.60   1
   1  15   4 22854.2 2529.39   7
   1  15   4 25133.4 2397.01   5
   1 -15   5 3114.08 993.577   4
   1  15   5 2547.27 892.867   3
   1  15   5 2438.76 802.483   7
   1  15   5 4198.53 1128.26   6
   1 -15   5 3640.17 1180.10   1
   1 -15   6 6723.58 1603.71   4
   1  15   6 7190.16 1596.52   6
   1  15   6 7581.46 1671.76   3
   1  15   6 7948.47 1563.27   7
   1  15   7 1914.16 870.867   7
   1  15   7 3181.47 1203.02   3
   1 -15   7 932.422 707.021   4
   1  15   7 1449.75 824.834   6
   1  15   8 392.263 401.775   3
   1  15   8 1395.30 787.811   6
   1 -15   8 15.5262 620.375   4
   1  15   8 427.423 341.781   7
   1 -15   9 1545.87 1217.88   4
   1  15   9-676.320 796.706   6
   1  15   9 600.799 598.680   3
   1  15  10 1115.34 762.563   6
   1  15  10 1504.29 702.591   3
   1 -15  10 851.811 832.036   4
   1  15  11 1076.76 1002.60   3
   1 -15  11 2909.98 1558.63   4
   1  15  12 769.266 947.859   3
   1 -15  12 4081.88 1733.97   4
   1  15  13 712.152 817.226   3
   1 -15  13 1444.63 1314.15   4
  -1  16  13-50.9670 583.468   3
  -1 -16  13 321.865 912.338   4
  -1  16  12 3209.30 1483.20   3
  -1 -16  12 8108.78 2407.37   4
  -1 -16  11 4599.71 1670.69   4
  -1  16  11 1934.14 1292.69   3
  -1  16  10 1706.26 1029.45   3
  -1 -16  10 2105.96 1215.67   4
  -1  16   9 1526.72 810.425   3
  -1 -16   9 1619.51 946.903   4
  -1  16   9 731.482 563.948   7
  -1  16   8-286.606 352.255   3
  -1 -16   8-309.366 862.900   4
  -1  16   8-365.749 435.650   7
   1  16  -7 2122.92 868.896   7
  -1  16   7 3523.49 1207.60   3
  -1  16   7 1739.33 771.577   6
  -1  16   6 41232.5 3534.30   5
  -1  16   6 39705.7 3741.08   3
  -1 -16   6 43780.2 3852.94   4
   1  16  -6 36707.7 3021.85   7
  -1  16   6 32905.0 2805.38   6
  -1 -16   5 4574.62 1415.19   1
  -1 -16   5 2724.45 1254.47   4
   1  16  -5 3093.32 959.416   7
  -1  16   5 3770.94 1102.60   3
  -1  16   5 2343.07 743.263   6
   1  16  -5 2834.91 823.002   5
  -1  16   5 3541.09 1163.92   5
  -1  16   4 40612.4 3427.02   3
   1  16  -4 35664.9 2672.45   5
   1 -16  -4 28878.9 2014.17   4
  -1  16   4 31426.5 2477.23   6
   1  16  -4 39051.8 3153.72   7
  -1 -16   4 37161.7 3236.88   4
  -1  16   4 39413.9 3191.53   5
  -1 -16   4 40625.5 3605.26   1
   1 -16  -3 7711.34 1086.60   4
  -1 -16   3 8037.16 1288.88   4
  -1  16   3 8982.43 1544.83   3
   1  16  -3 8438.47 1481.24   7
  -1  16   3 7534.56 1188.74   6
   1  16  -3 7807.49 1198.54   5
  -1  16   3 8828.43 1430.05   5
  -1 -16   3 10121.1 1786.30   1
  -1 -16   2 10502.2 1719.08   4
   1 -16  -2 8958.88 1224.75   4
   1  16  -2 9163.65 1308.77   5
   1  16  -2 10218.0 1702.15   7
  -1 -16   2 9386.93 1767.87   1
  -1  16   2 8419.99 1461.57   3
  -1  16   2 11472.5 1734.97   5
  -1 -16   1 6329.22 1351.95   4
   1 -16  -1 6636.87 1031.30   4
  -1  16   1 6487.66 1329.97   5
   1  16  -1 5519.30 1023.93   7
   1  16  -1 6650.86 1109.73   5
  -1  16   0 7096.48 1311.38   5
   1  16   0 7205.80 1131.28   5
  -1 -16   0 6734.27 1238.48   4
   1  16   0 8146.10 1372.47   7
   1 -16   0 5999.76 1232.20   4
   1  16   1 279.322 557.290   6
  -1 -16  -1-17.1080 280.341   4
   1 -16   1 201.788 600.270   4
  -1  16  -1 103.619 329.319   5
   1  16   1 204.285 320.257   5
   1  16   1 178.261 406.449   7
   1  16   2 3959.39 960.887   5
   1  16   2 5047.04 1127.60   6
   1  16   2 5579.61 1331.68   7
   1  16   2 4440.28 1128.73   3
   1 -16   2 6150.97 1359.83   4
  -1  16  -2 5023.44 1101.66   5
   1 -16   3 2596.54 799.164   1
   1  16   3 1477.50 616.701   6
   1  16   3 2676.08 863.158   5
   1  16   3 2394.81 795.761   3
  -1  16  -3 3379.49 930.260   5
   1  16   3 2661.28 1125.17   7
   1 -16   3 2972.30 1021.41   4
   1  16   4 2840.61 837.407   6
   1  16   4 3112.94 1032.98   7
   1  16   4 4121.81 1276.76   3
   1  16   4 3081.03 988.889   5
  -1  16  -4 5160.05 1394.45   5
   1 -16   4 3919.09 1120.77   1
   1 -16   4 3171.06 1103.91   4
   1  16   5 5892.52 1316.39   7
   1  16   5 7585.22 1717.52   3
   1 -16   5 6333.78 1401.03   4
   1 -16   5 6139.06 1568.90   1
   1  16   5 5688.21 1348.20   6
   1 -16   6 2837.81 1250.43   1
   1  16   6 328.263 558.682   6
   1  16   6 1205.86 825.788   3
   1  16   6 718.956 422.767   7
   1 -16   6 364.431 801.003   4
   1  16   7 1470.06 816.135   7
   1  16   7 562.252 727.955   3
   1 -16   7 1187.36 862.951   4
   1  16   7 1364.31 690.806   6
   1  16   8 536.714 429.857   6
   1  16   8 763.253 586.843   7
   1  16   8 1063.83 734.409   3
   1 -16   9 1393.99 836.076   4
   1  16   9 138.259 482.093   6
   1  16   9 776.925 578.579   3
   1  16  10-98.0000 348.466   6
   1 -16  10 38.9773 963.139   4
   1  16  10 44.8815 455.648   3
   1 -16  11 2913.03 1524.47   4
   1  16  11 777.524 811.872   3
   1  16  12 983.716 805.685   3
   1 -16  12 575.254 817.297   4
  -1 -17  13 301.484 836.039   4
  -1  17  13 1242.98 1042.98   3
  -1 -17  12 4273.98 1711.52   4
  -1  17  12 2000.19 1320.11   3
  -1 -17  11 2602.89 1427.88   4
  -1  17  11 2851.22 1298.52   3
  -1 -17  10 1007.04 815.810   4
  -1  17  10 400.666 586.843   3
  -1  17   9-250.442 482.773   3
  -1  17   9-231.941 447.963   7
  -1  17   8-230.888 480.162   7
  -1  17   8-819.122 910.543   3
  -1 -17   8-1594.43 881.354   4
   1  17  -7 3783.51 1106.99   7
  -1 -17   7 5304.69 1546.98   4
  -1  17   7 4457.21 1282.27   3
  -1  17   7 3333.83 945.065   6
   1  17  -6 928.899 637.011   7
  -1  17   6 686.074 766.570   5
  -1  17   6 733.563 840.376   3
  -1  17   6 485.494 415.236   6
  -1 -17   6 2024.24 1044.05   4
  -1  17   5 17722.6 2586.35   3
   1  17  -5 20192.7 2323.48   7
  -1 -17   5 22805.5 2790.30   4
  -1 -17   5 21621.5 2802.04   1
  -1  17   5 15133.9 1835.45   6
  -1  17   5 20586.0 2499.87   5
   1  17  -5 19141.3 2130.42   5
  -1  17   4 6470.73 1179.38   6
  -1 -17   4 5068.98 1470.79   1
   1  17  -4 6231.05 1179.57   5
  -1 -17   4 6454.29 1608.09   4
  -1  17   4 6773.53 1371.93   5
   1  17  -4 7170.49 1554.12   7
   1 -17  -4 5155.68 922.759   4
  -1  17   4 6743.45 1472.53   3
  -1  17   3 3931.74 992.450   5
  -1  17   3 6114.55 1327.49   3
  -1 -17   3 5785.53 1325.04   1
   1  17  -3 5692.50 1057.20   5
  -1 -17   3 6285.69 1244.29   4
   1 -17  -3 4931.52 870.117   4
   1  17  -3 5338.08 1215.42   7
  -1  17   3 6316.07 1143.13   6
  -1 -17   2 6508.90 1339.40   4
   1  17  -2 5658.54 1447.33   7
  -1 -17   2 5344.93 1253.53   1
  -1  17   2 5813.54 1293.66   5
  -1  17   2 4167.93 1102.43   3
   1 -17  -2 4882.77 948.477   4
   1  17  -2 6574.71 1201.63   5
  -1 -17   1 5609.10 1319.02   4
   1  17  -1 4755.99 1110.38   7
   1 -17  -1 4206.22 915.068   4
   1  17  -1 4254.34 966.021   5
  -1  17   1 5776.27 1157.90   5
  -1  17   0 34.7240 280.089   5
   1  17   0 198.286 169.434   5
   1  17   0-657.859 729.196   7
   1 -17   0-222.721 384.144   4
  -1 -17   0-16.6226 420.029   4
  -1 -17  -1 4331.07 581.738   2
   1  17   1 7037.57 1409.00   6
  -1  17  -1 6039.86 1247.23   5
   1  17   1 8966.55 1715.42   7
   1 -17   1 9073.85 1577.49   4
   1  17   1 6949.81 1179.33   5
  -1 -17  -1 7572.98 1281.52   4
  -1  17  -2 782.918 449.311   5
   1 -17   2 1545.87 835.194   4
   1  17   2-99.9911 161.592   6
   1  17   2 1103.96 494.097   3
   1  17   2 39.6615 308.464   7
  -1 -17  -2-300.659 460.517   4
   1  17   2 260.332 384.453   5
   1 -17   3 6441.39 1365.82   1
   1  17   3 5311.41 1475.10   7
   1  17   3 8834.40 1694.99   3
  -1  17  -3 7177.22 1378.41   5
   1 -17   3 9385.92 1653.12   4
   1  17   3 7115.44 1477.20   6
   1  17   3 7084.00 1258.39   5
   1  17   4 11999.7 2139.30   3
   1 -17   4 15410.2 2444.37   1
  -1  17  -4 14443.1 2144.25   5
   1  17   4 12271.8 1734.61   5
   1  17   4 10540.8 1812.07   6
   1 -17   4 12132.7 2074.89   4
   1  17   4 11899.1 1930.55   7
   1  17   5 1927.03 742.087   6
   1 -17   5 2718.67 1144.21   1
   1  17   5 3466.14 1051.13   7
   1  17   5 3000.50 1138.79   3
   1 -17   5 544.811 501.747   4
   1 -17   6 1818.72 1061.99   4
   1  17   6 3151.97 1025.59   7
   1 -17   6 3017.83 1373.91   1
   1  17   6 1962.43 916.746   3
   1  17   6 2812.08 1001.32   6
   1  17   7 5273.16 1403.54   6
   1 -17   7 6844.36 1881.28   4
   1  17   7 6252.26 1490.67   7
   1  17   7 7502.64 1829.77   3
   1  17   8 727.122 700.161   7
   1 -17   8 488.754 1191.78   4
   1  17   8 259.473 338.552   6
   1  17   8 1813.25 1114.84   3
   1  17   9 755.825 618.786   6
   1 -17   9 55.3114 407.626   4
   1  17   9-473.369 775.682   3
   1  17  10 184.688 476.249   3
   1 -17  10-735.598 699.131   4
   1  17  11 1671.53 951.068   3
   1 -17  11 510.359 863.350   4
   1  17  12 629.920 805.864   3
   1 -17  12-123.156 626.027   4
  -1  18  12 1821.44 1184.56   3
  -1 -18  12 2168.04 1389.72   4
  -1  18  11 4088.68 1589.59   3
  -1 -18  11 35.1280 875.451   4
  -1 -18  10 340.026 844.864   4
  -1  18  10 1319.93 1028.36   3
  -1  18   9-133.040 439.460   7
  -1 -18   9 696.428 867.961   4
  -1  18   9-1005.02 884.797   3
  -1 -18   8 16.9220 701.107   4
  -1  18   8-88.4816 283.491   7
  -1  18   8-330.307 559.032   3
  -1  18   7 1391.74 660.200   3
  -1  18   7 1545.75 732.398   5
  -1 -18   7 2594.08 1030.14   4
   1  18  -7 1313.19 773.665   7
  -1  18   6 8533.51 1805.79   3
   1  18  -6 8002.96 1496.26   5
   1  18  -6 7928.42 1655.24   7
  -1  18   6 8860.69 1728.03   5
  -1 -18   6 9762.02 1989.34   4
  -1  18   6 5821.51 1266.26   6
  -1 -18   5 2748.61 1144.23   4
  -1  18   5 1503.29 696.812   3
  -1 -18   5 2158.83 1163.55   1
   1  18  -5 2200.37 831.364   7
   1  18  -5 2062.33 825.911   5
  -1  18   5 1548.44 610.919   6
  -1  18   5 2092.59 871.275   5
  -1 -18   4 2053.62 726.251   4
   1  18  -4 1370.06 553.742   5
  -1 -18   4 2564.36 1226.19   1
  -1  18   4 1722.40 670.002   6
   1  18  -4 2263.22 820.395   7
  -1  18   4 1981.00 871.329   3
  -1  18   4 2054.79 850.859   5
   1  18  -3 1717.77 557.685   5
  -1 -18   3 2567.68 1018.47   1
  -1  18   3 1464.95 808.576   3
  -1 -18   3 868.823 373.228   4
   1 -18  -3 993.744 517.466   4
   1  18  -3 1798.85 754.108   7
  -1  18   3 1878.57 815.108   5
  -1 -18   2 9059.27 1742.98   1
  -1  18   2 8129.06 1512.26   3
   1  18  -2 7500.38 1514.76   7
   1  18  -2 7915.30 1317.30   5
   1 -18  -2 6414.68 1099.72   4
  -1 -18   2 5711.49 1243.49   4
  -1  18   2 9610.27 1674.56   5
   1  18  -1 568.199 642.706   7
  -1 -18   1 667.120 679.612   4
   1 -18  -1 329.302 176.880   4
  -1  18   1 375.778 559.257   5
   1  18  -1-110.099 363.801   5
  -1  18   0 14066.1 1911.80   5
   1  18   0 12880.0 1639.71   5
   1  18   0 14360.3 2332.09   7
  -1 -18   0 13612.5 1893.82   4
   1 -18   0 14284.7 1831.41   4
  -1  18  -1 5030.68 1071.49   5
   1  18   1 4375.49 1188.59   7
   1  18   1 5235.51 1072.29   5
   1  18   1 5593.91 1326.74   6
   1 -18   1 4851.47 1280.85   4
  -1 -18  -1 5487.05 1110.81   4
   1  18   2 9557.83 1493.91   5
   1 -18   2 10068.4 1735.24   4
   1  18   2 9992.73 1801.81   7
  -1 -18  -2 9082.51 1438.06   4
  -1  18  -2 6694.77 1283.94   5
   1  18   2 8891.36 1627.26   6
   1 -18   3-58.6471 894.302   1
   1  18   3 1318.47 638.519   5
  -1  18  -3 1160.55 585.181   5
   1  18   3 854.823 264.392   3
   1  18   3 1039.42 632.187   6
   1  18   3 1625.25 771.669   7
   1  18   4 615.100 389.101   3
   1  18   4 1504.35 793.159   5
   1 -18   4 962.927 819.325   1
   1 -18   4 409.665 690.973   4
   1  18   4 884.631 947.819   7
  -1  18  -4 1606.01 798.524   5
   1  18   4 1500.01 680.048   6
   1 -18   5 56.3358 749.526   4
  -1  18  -5-583.479 590.248   5
   1  18   5 328.652 940.352   3
   1 -18   5 461.273 831.216   1
   1  18   5 396.775 572.117   7
   1  18   5 269.736 698.440   6
   1  18   6 10661.5 2054.81   6
   1  18   6 11663.3 2245.00   3
   1 -18   6 16688.8 2664.00   1
   1  18   6 9371.91 1965.20   7
  -1  18  -6 8717.34 1561.31   7
   1 -18   6 10316.2 2183.60   4
   1 -18   7 1256.25 1045.13   4
   1  18   7 534.172 737.135   6
   1  18   7 1582.20 951.339   7
   1  18   7 937.346 889.053   3
   1  18   8 6671.22 1609.07   7
   1  18   8 9402.28 2154.14   3
   1  18   8 5431.22 1570.24   6
   1 -18   8 7244.55 2127.27   4
   1  18   9 974.512 822.699   6
   1  18   9-45.4668 843.270   3
   1 -18   9 634.373 839.724   4
   1  18  10 476.928 632.579   3
   1 -18  10 2551.96 1331.24   4
   1  18  11 689.321 1005.05   3
   1 -18  11-93.5395 861.872   4
   1 -18  12 495.589 627.984   4
   1  18  12-83.3503 364.509   3
  -1  19  12 2037.58 1219.02   3
  -1 -19  12 1039.95 1159.52   4
  -1 -19  11 1892.10 1113.85   4
  -1  19  11 2061.27 1036.77   3
  -1 -19  10 1104.07 1079.46   4
  -1  19  10-97.3616 434.446   3
  -1  19   9 734.779 566.402   7
  -1 -19   9-21.0815 700.217   4
  -1  19   9 133.671 486.238   3
  -1  19   8 419.933 818.875   3
  -1  19   8-42.8505 382.306   7
  -1 -19   8-964.820 724.934   4
  -1  19   7 1443.50 705.711   5
  -1  19   7 2450.56 1106.76   3
   1  19  -7 1822.57 872.793   7
  -1 -19   7 2026.61 1010.82   4
   1  19  -7 1776.01 802.216   5
  -1  19   6-477.441 540.387   3
  -1 -19   6 1181.58 1094.53   4
   1  19  -6 386.628 434.454   5
  -1  19   6 235.816 255.427   6
   1  19  -6-506.476 338.180   7
  -1 -19   6 1761.69 1125.04   1
  -1  19   6 62.5419 505.219   5
  -1 -19   5 14654.6 2540.22   1
  -1  19   5 8219.51 1461.04   6
   1  19  -5 10104.4 1951.09   7
  -1 -19   5 12236.7 2361.17   4
  -1  19   5 11395.0 2080.26   3
   1  19  -5 10191.7 1629.59   5
  -1  19   5 12023.8 2056.70   5
  -1 -19   4 922.153 525.395   4
  -1 -19   4 434.347 772.572   1
  -1  19   4 324.637 329.835   3
   1  19  -4 1405.64 727.954   7
  -1  19   4 1213.50 619.704   6
   1  19  -4 1271.04 599.025   5
  -1  19   4 1864.22 950.454   5
  -1 -19   3 1686.69 883.230   4
  -1  19   3 1534.71 744.374   3
   1  19  -3 1059.38 574.546   7
   1  19  -3 664.737 500.053   5
   1 -19  -3 1099.07 423.946   4
  -1  19   3 1170.77 608.530   5
  -1 -19   3 1911.63 938.863   1
   1  19  -2 520.047 668.855   7
  -1  19   2 396.966 452.854   3
  -1  19   2 713.112 556.185   5
  -1 -19   2 265.367 642.417   1
   1  19  -2 207.731 316.358   5
   1 -19  -2-343.168 511.138   4
  -1 -19   2-331.524 618.102   4
   1 -19  -1 21699.2 2296.34   4
  -1 -19   1 23186.7 2822.88   4
  -1  19   1 21821.9 2453.34   5
   1  19  -1 26017.6 3238.72   7
   1  19  -1 22746.1 2240.21   5
   1  19   0 1265.20 744.183   7
   1 -19   0 1565.72 633.514   4
  -1 -19   0 2064.21 821.558   4
   1  19   0 747.638 377.849   5
  -1  19   0 706.532 290.187   5
  -1 -19  -1 13331.7 1895.18   4
  -1  19  -1 13251.2 1856.49   5
   1  19   1 14354.8 1825.99   5
   1 -19   1 18124.3 2261.33   4
   1  19   1 15395.4 2365.55   7
   1  19   2 653.938 728.652   6
   1 -19   2 713.961 811.613   4
  -1 -19  -2-183.461 451.029   4
   1  19   2 199.475 403.992   5
  -1  19  -2 279.571 334.013   5
   1  19   2-737.855 714.237   7
  -1  19  -3 37.9965 316.972   5
   1  19   3 355.961 625.277   3
   1 -19   3-968.213 1152.46   1
   1  19   3 215.855 606.933   7
  -1 -19  -3 730.370 640.219   4
   1  19   3-169.861 409.694   5
   1  19   3 48.4416 364.642   6
   1 -19   3 138.490 609.531   4
   1 -19   4 5538.49 1501.15   4
   1  19   4 5771.98 1599.61   7
   1  19   4 2366.95 831.386   5
   1 -19   4 5783.04 1603.41   1
   1  19   4 2800.72 915.934   6
  -1  19  -4 5170.15 1352.71   5
   1  19   4 4706.53 1490.54   3
   1 -19   5 3008.18 1348.59   4
   1  19   5 3471.09 1468.68   3
   1  19   5 3741.92 1468.16   7
   1 -19   5 7720.61 2005.83   1
  -1  19  -5 2789.77 1112.08   5
   1  19   5 1904.49 841.120   6
  -1  19  -6 1007.35 448.471   5
   1  19   6 357.461 451.357   6
   1 -19   6 1261.03 1070.22   1
   1  19   6 472.172 840.032   7
   1 -19   6 1100.21 780.778   4
  -1  19  -6 13.6468 515.302   7
   1  19   6-165.812 678.975   3
   1 -19   7 9790.85 2340.89   4
   1  19   7 10248.5 2119.26   7
   1  19   7 9671.89 2301.01   3
   1  19   7 9109.96 1985.25   6
   1  19   8 1172.35 875.755   6
   1  19   8 1655.55 920.115   7
   1 -19   8 2212.81 1234.08   4
   1  19   8 2565.16 1278.79   3
   1  19   9 638.205 677.037   6
   1  19   9-549.715 311.038   3
   1  19  10-67.4526 463.388   3
   1 -19  10 323.972 523.218   4
   1 -19  11-163.353 719.203   4
   1  19  11 697.849 887.251   3
  -1  20  12 899.833 1011.31   3
  -1 -20  12-9.80102 403.685   4
  -1  20  11 210.199 563.993   3
  -1 -20  11 1188.41 877.891   4
  -1 -20  10 931.668 997.973   4
  -1  20  10 703.985 868.613   3
  -1  20   9 1563.99 1084.24   3
  -1 -20   9 247.898 820.565   4
  -1  20   9 158.833 232.286   7
  -1  20   8 1023.98 697.378   7
  -1  20   8 500.853 751.851   3
  -1 -20   8-117.354 573.011   4
  -1 -20   7 1334.73 1304.90   4
  -1  20   7 835.857 752.092   5
  -1  20   7-435.276 588.955   3
  -1  20   7-123.204 633.091   7
  -1  20   6 1609.88 918.933   5
  -1 -20   6 1892.53 1162.17   4
   1  20  -6 1120.49 596.158   7
  -1  20   6 1374.68 882.815   3
  -1 -20   6 2489.62 1261.97   1
  -1 -20   5 3538.70 1668.22   1
   1  20  -5 1245.91 866.836   7
  -1  20   5 1345.02 893.312   3
  -1  20   5 1491.58 679.451   6
   1  20  -5 863.636 614.842   5
  -1 -20   5 1763.60 1091.87   4
  -1  20   5 675.533 865.308   5
  -1 -20   4 1756.22 1047.05   1
  -1  20   4 1216.18 797.038   3
  -1 -20   4 1661.42 794.527   4
   1  20  -4 2428.20 1014.14   7
  -1  20   4 1085.01 563.587   5
   1  20  -4 1588.67 607.131   5
   1  20  -3 11064.2 2183.59   7
   1  20  -3 9191.47 1490.00   5
  -1  20   3 10957.7 1925.69   3
  -1 -20   3 10235.6 1973.40   4
  -1  20   3 8784.79 1726.27   5
  -1 -20   3 10533.7 2183.08   1
  -1 -20   2 3972.38 1047.41   4
  -1  20   2 3363.21 1106.94   5
  -1 -20   2 4777.41 1584.36   1
   1  20  -2 2411.05 1052.50   7
   1 -20  -2 3443.84 934.608   4
   1  20  -2 4765.52 1137.55   5
  -1 -20   1 1366.26 907.284   4
   1 -20  -1 844.444 505.235   4
   1  20  -1 1101.95 782.573   7
   1  20  -1 2316.30 764.684   5
  -1  20   1 240.551 479.499   5
   1  20   0 6316.73 1261.55   5
  -1  20   0 8516.78 1565.31   5
   1  20   0 7551.93 1759.08   7
  -1 -20   0 8251.38 1586.77   4
   1 -20   0 8513.65 1590.70   4
   1 -20   1 1854.67 882.149   4
   1  20   1 831.105 574.702   7
  -1 -20  -1 1249.03 690.128   4
  -1  20  -1 1135.64 641.809   5
   1  20   1 445.026 415.564   5
  -1  20  -2 2270.08 853.368   5
  -1 -20  -2 2798.00 955.291   4
   1  20   2 5037.44 1424.05   7
   1 -20   2 3490.04 1370.66   4
   1  20   2 3318.50 931.345   5
   1  20   2 2382.47 927.203   6
  -1  20  -3 4745.77 1197.81   5
   1  20   3 4563.34 1141.17   5
   1 -20   3 3772.96 1071.92   1
   1 -20   3 5157.39 1506.43   4
   1  20   3 5591.24 1552.99   3
  -1 -20  -3 3764.36 1087.43   4
   1  20   3 6398.33 1567.49   7
   1  20   3 3937.08 1133.67   6
   1  20   4 322.694 815.623   7
  -1 -20  -4-92.8194 542.739   4
   1 -20   4 1329.27 926.130   1
   1  20   4 705.046 277.115   3
  -1  20  -4 174.391 430.917   5
   1  20   4-339.742 225.213   6
   1  20   4 672.823 526.947   5
   1 -20   4 1354.73 832.721   4
   1  20   5 1418.00 867.886   6
   1  20   5 2902.58 1192.57   3
   1 -20   5 3176.58 1393.85   4
   1  20   5 3369.45 1397.72   7
   1 -20   5 3749.45 1517.63   1
  -1  20  -5 3250.31 1218.44   5
  -1  20  -6 2774.31 1091.10   7
   1 -20   6 4527.23 1757.13   4
   1  20   6 2266.29 951.939   6
   1  20   6 4115.46 1571.57   3
  -1  20  -6 3389.88 1409.29   5
   1  20   6 4700.48 1435.20   7
   1 -20   6 6096.59 1877.51   1
   1 -20   7-159.766 708.861   4
   1  20   7-113.594 384.043   3
   1  20   7 1730.98 1071.06   7
   1  20   7 799.413 837.266   6
   1 -20   8 1797.86 1366.16   4
   1  20   8 3664.36 1492.58   3
   1  20   8 3442.06 1374.50   6
   1  20   8 1666.80 1014.39   7
   1  20   9 1984.07 1141.54   3
   1 -20   9 1330.17 995.826   4
   1  20   9 891.513 722.793   7
   1 -20  10 634.294 1064.89   4
   1  20  10 169.241 390.805   3
   1  20  11 2076.42 1290.27   3
   1 -20  11-197.562 529.080   4
  -1  21  11 474.105 882.909   3
  -1 -21  11-490.211 1006.33   4
  -1 -21  10 957.103 1108.67   4
  -1  21  10 637.268 1010.60   3
  -1  21   9 338.738 466.994   7
  -1 -21   9 97.3456 470.111   4
  -1  21   8-5.29387 432.064   7
  -1 -21   8 241.999 602.361   4
  -1  21   8 735.731 814.435   3
  -1 -21   7 1645.31 929.445   4
  -1  21   7 862.522 664.727   7
  -1  21   7 572.837 682.188   5
  -1  21   7 2451.31 1151.24   3
   1  21  -6-384.628 236.030   7
  -1  21   6-314.395 364.264   5
  -1 -21   6 579.197 824.721   4
  -1  21   6-168.555 593.986   3
  -1 -21   6 18.9380 910.300   1
  -1  21   5 1290.28 687.867   6
  -1 -21   5 4698.46 1657.51   1
  -1  21   5 1757.31 968.848   5
  -1  21   5 3084.06 1286.57   3
  -1 -21   5 2919.99 1351.57   4
   1  21  -5 2577.76 856.206   5
   1  21  -5 1903.39 924.031   7
  -1 -21   4 5041.44 1469.33   4
   1  21  -4 3346.31 933.499   5
  -1  21   4 2794.84 1148.25   3
   1  21  -4 5165.55 1568.43   7
  -1 -21   4 5073.46 1729.15   1
  -1  21   4 5313.61 1505.73   5
  -1  21   3 138.939 398.354   5
   1  21  -3 981.636 982.592   7
  -1  21   3 329.503 596.947   3
  -1 -21   3-1147.13 687.243   4
   1  21  -3-575.669 510.806   5
  -1 -21   3 886.703 1028.33   1
   1  21  -2 13879.8 2501.45   7
  -1  21   2 14282.4 2208.53   5
  -1 -21   2 13806.0 2188.07   4
  -1 -21   2 17822.1 2779.21   1
   1 -21  -2 11741.2 1666.16   4
   1  21  -2 12662.2 1829.49   5
  -1 -21   1-320.122 497.725   4
  -1  21   1 86.8240 323.501   5
   1  21  -1 390.785 424.012   7
   1 -21  -1 187.199 182.022   4
   1  21  -1 307.278 439.560   5
   1  21   0 987.878 719.858   7
  -1 -21   0 2004.22 901.326   4
  -1  21   0 1151.16 600.549   5
   1 -21   0 2303.29 837.617   4
   1  21   0 1121.83 435.256   5
   1  21   1 5561.18 1476.83   7
  -1 -21  -1 5346.93 1303.73   4
  -1  21  -1 6106.96 1409.48   5
   1  21   1 6186.25 1252.54   5
   1 -21   1 6421.30 1555.61   4
   1 -21   2 2977.84 1203.62   4
   1  21   2 2126.10 791.400   5
  -1 -21  -2 2640.19 986.889   4
   1  21   2 3405.52 1250.50   7
   1  21   2 2740.92 1127.11   6
  -1  21  -2 2050.29 787.287   5
   1 -21   3 427.175 527.191   1
  -1  21  -3 1512.81 751.231   5
   1  21   3 2566.78 891.582   5
  -1 -21  -3 2269.64 954.858   4
   1  21   3 2267.46 1354.25   7
   1  21   3 1877.73 801.930   6
   1 -21   3 3734.35 1328.17   4
  -1  21  -4 5250.83 1379.66   5
   1 -21   4 5662.21 1655.06   4
   1  21   4 7917.79 1931.83   3
   1 -21   4 7837.58 2109.62   1
   1  21   4 5434.36 1721.78   7
  -1 -21  -4 4347.95 1277.37   4
   1  21   4 6060.96 1348.95   5
   1  21   4 4414.19 1351.04   6
   1  21   5 2290.82 1327.53   3
  -1  21  -5 928.987 696.493   5
   1  21   5 612.250 951.028   7
   1 -21   5 3302.73 1515.57   4
   1 -21   5 2579.31 1448.27   1
  -1  21  -5 590.035 715.727   7
   1  21   5 593.631 537.577   6
   1 -21   6 2889.08 1404.71   4
   1  21   6 1958.68 1170.55   3
  -1  21  -6 2967.75 1279.75   5
   1  21   6 449.165 641.618   6
  -1  21  -6 1706.49 902.473   7
   1  21   6 2716.80 1249.73   7
   1 -21   6 3278.66 1550.42   1
   1  21   7 857.367 649.396   6
   1 -21   7 1015.21 1033.95   4
   1  21   7 1056.36 797.124   7
  -1  21  -7 1450.03 787.415   5
   1  21   7 1385.14 1171.83   3
   1  21   8 28.4125 778.682   3
   1  21   8 815.302 775.191   6
   1 -21   8 627.979 556.032   4
   1  21   8 65.1787 652.568   7
   1 -21   9 1348.34 1113.23   4
   1  21   9 386.803 605.059   7
   1  21   9 1068.99 1014.30   3
   1 -21  10 647.538 765.854   4
   1  21  10 3017.07 1546.49   3
   1 -21  11 17.1012 669.610   4
   1  21  11-60.7112 409.200   3
  -1 -22  11 1582.09 1142.64   4
  -1  22  11 459.882 633.689   3
  -1 -22  10 1371.29 1181.81   4
  -1  22  10-573.264 564.609   3
  -1  22   9 1499.40 1112.00   3
  -1 -22   9 2.62599 765.395   4
  -1  22   9 1468.65 949.048   7
  -1  22   8 1130.58 857.155   7
  -1  22   8 2266.12 1103.17   3
  -1 -22   8 448.248 546.850   4
  -1  22   7 1139.38 1004.72   3
  -1  22   7 802.795 783.290   7
  -1  22   7 2244.76 1165.79   5
  -1 -22   6 822.184 799.556   1
  -1  22   6 1393.42 727.575   5
  -1 -22   6-485.389 456.428   4
   1  22  -6-857.439 730.827   7
  -1  22   6 293.550 606.270   3
  -1  22   5 1571.69 934.286   5
  -1 -22   5 1400.78 898.837   4
  -1  22   5 1491.31 982.424   3
  -1 -22   5 2288.59 1242.35   1
   1  22  -5 1686.36 828.330   7
   1  22  -4 624.984 529.503   5
  -1 -22   4 345.899 650.375   4
   1  22  -4 30.3146 536.185   7
  -1 -22   4 838.374 883.455   1
  -1  22   4 1261.39 894.843   3
  -1  22   4 274.645 474.120   5
   1  22  -3 11685.0 2630.15   7
  -1 -22   3 13338.8 2532.58   1
  -1  22   3 12475.5 2215.20   3
   1  22  -3 9690.76 1666.84   5
  -1  22   3 11243.0 2088.63   5
  -1 -22   3 10960.2 2143.14   4
   1  22  -2-360.730 351.473   5
  -1 -22   2 606.823 328.136   1
  -1  22   2 910.272 691.939   5
   1  22  -2 988.336 1122.42   7
  -1 -22   2-166.941 405.304   4
   1  22  -1 6807.48 1925.03   7
   1 -22  -1 6973.95 1429.87   4
  -1 -22   1 8220.64 1741.04   4
  -1  22   1 8396.71 1776.03   5
  -1 -22   1 7578.40 2103.00   1
   1  22  -1 7101.40 1444.97   5
   1 -22   0 885.775 578.278   4
  -1  22   0 308.071 506.510   5
   1  22   0 875.204 869.462   7
  -1 -22   0 1467.04 916.241   4
   1  22   0 142.900 452.516   5
  -1  22  -1 1911.40 884.483   5
   1  22   1 250.470 342.472   7
  -1 -22  -1 1873.91 986.885   4
   1  22   1 1749.26 761.974   5
   1 -22   1 2002.83 893.092   4
  -1  22  -2 2634.76 958.837   5
   1  22   2 3179.33 1310.30   7
  -1 -22  -2 3006.79 1021.01   4
   1  22   2 3300.53 980.373   5
   1 -22   2 3963.82 1416.31   4
   1 -22   2 2542.40 850.549   1
   1  22   3 8321.46 1934.48   7
   1 -22   3 6335.53 1961.88   1
  -1 -22  -3 3530.04 1164.23   4
  -1  22  -3 3990.29 1182.54   5
   1 -22   3 4936.03 1641.64   4
   1  22   3 4038.18 1308.21   6
   1  22   3 4378.98 1195.42   5
   1 -22   4 870.586 992.682   4
   1  22   4 66.9157 464.230   5
   1  22   4 1196.23 1056.15   3
   1  22   4 353.921 447.911   6
   1 -22   4 1608.09 1166.33   1
  -1  22  -4 527.650 612.593   5
   1  22   4 1122.99 944.139   7
  -1  22  -5 5726.44 1558.91   7
   1  22   5 6628.21 1984.45   3
   1 -22   5 9316.61 2382.77   1
   1  22   5 5639.55 1529.25   6
   1  22   5 6436.30 1964.44   7
  -1  22  -5 6504.95 1674.63   5
   1 -22   5 9511.35 2293.31   4
   1  22   6 389.271 585.305   6
  -1  22  -6 719.342 719.008   5
   1 -22   6 276.228 897.775   1
   1  22   6 678.255 860.409   3
   1 -22   6 168.892 754.263   4
   1  22   6-2.43492 803.466   7
  -1  22  -6 1.32346 388.367   7
   1 -22   7-355.548 364.245   4
  -1  22  -7 587.280 677.458   5
   1  22   7 32.8961 689.115   7
   1  22   7-352.903 537.927   6
   1  22   7 618.411 1057.89   3
   1  22   8 112.173 736.097   3
  -1  22  -8 1114.00 865.744   5
   1  22   8 803.162 609.132   7
   1 -22   8 1386.76 1287.10   4
  -1  22  -9 523.580 471.979   5
   1  22   9 1177.52 1044.18   3
   1  22   9 925.711 797.578   7
   1 -22   9 2989.20 1682.84   4
   1  22  10 1145.95 972.068   3
   1 -22  10-691.441 678.179   4
  -1  23  11 1353.52 861.278   3
  -1  23  10 2369.48 1203.53   3
  -1 -23  10 2477.50 1607.82   4
  -1  23   9 523.275 516.766   3
  -1  23   9-297.056 226.732   7
  -1  23   8 1064.10 963.527   7
  -1 -23   8 1534.38 812.456   4
  -1  23   8 2120.30 1110.75   3
  -1  23   7-344.465 456.678   7
  -1  23   7 601.883 611.844   5
  -1 -23   7 744.515 1090.25   4
  -1  23   7 153.580 494.770   3
  -1 -23   6 295.836 829.002   1
  -1  23   6-334.784 360.319   3
  -1  23   6-354.903 441.564   7
   1  23  -6 361.716 658.117   7
  -1 -23   6 1677.53 1129.68   4
  -1  23   6-1.93786 485.011   5
  -1  23   5-439.659 623.702   3
  -1  23   5 702.610 698.272   5
   1  23  -5 248.970 523.638   7
  -1 -23   5 24.5121 656.597   4
  -1 -23   5 49.5819 652.155   1
  -1 -23   4 9544.11 2112.00   4
  -1  23   4 10123.0 2151.84   3
   1  23  -4 8012.91 1920.05   7
  -1  23   4 7367.53 1803.27   5
  -1 -23   4 12103.5 2617.93   1
   1  23  -3 529.169 981.140   7
  -1 -23   3 694.715 615.950   4
  -1  23   3 1069.20 646.172   5
  -1  23   2 13616.9 2313.54   5
   1  23  -2 10445.1 2262.71   7
  -1 -23   2 9629.63 2542.97   1
   1  23  -2 10251.8 1791.39   5
  -1 -23   2 9294.11 2022.22   4
   1  23  -1 258.134 773.993   7
  -1 -23   1 283.748 250.652   4
   1 -23  -1 970.250 635.842   4
  -1  23   1 979.978 814.242   5
  -1 -23   1 194.223 338.471   1
   1  23  -1 261.889 240.696   5
   1  23   0 2576.78 912.307   5
   1  23   0 3302.61 1404.40   7
  -1  23   0 3049.32 1108.62   5
   1 -23   0 2421.45 1031.88   4
  -1 -23   0 3915.17 1296.43   4
  -1  23  -1 310.153 403.714   5
   1  23   1 29.0832 571.330   7
  -1 -23  -1-111.053 442.784   4
   1 -23   1 1118.41 872.012   4
   1  23   1-324.656 428.734   5
  -1 -23  -2 1686.53 872.885   4
   1  23   2 2548.98 953.003   5
  -1  23  -2 1893.16 942.834   5
   1  23   2 1841.61 1129.54   7
   1 -23   2 2188.95 1157.76   4
   1 -23   2 1461.02 500.634   1
  -1  23  -3 181.682 265.010   5
   1  23   3 280.854 451.108   7
   1 -23   3 1538.96 963.642   4
   1 -23   3-1146.12 765.313   1
   1  23   3 1179.98 771.567   6
  -1 -23  -3-238.262 241.801   4
   1  23   3 323.210 610.312   5
  -1  23  -4 3954.41 1268.00   5
   1 -23   4 5866.00 1972.11   1
   1 -23   4 5822.16 1900.01   4
   1  23   4 3500.72 1368.44   6
   1  23   4 4421.49 1605.41   7
   1  23   4 3756.77 1212.67   5
  -1  23  -5 2.44759 542.322   7
   1  23   5 1223.35 1070.31   3
   1  23   5 665.033 802.574   6
  -1  23  -5 1595.04 894.324   5
   1  23   5 822.105 1060.04   7
   1 -23   5 896.038 1552.95   1
   1 -23   5 1225.76 1065.88   4
   1  23   6 1491.16 1318.49   3
  -1  23  -6 2042.60 967.174   7
   1 -23   6 4473.12 1913.53   1
   1  23   6 1147.94 708.550   6
   1 -23   6 1133.56 1060.40   4
   1  23   6 2579.93 1196.91   7
  -1  23  -6 2398.71 1074.21   5
   1  23   7 1462.40 903.114   7
   1  23   7 2096.10 1279.08   3
  -1  23  -7 1383.03 882.607   5
   1 -23   7-1016.85 1143.04   4
   1 -23   8 911.222 1136.60   4
   1  23   8-361.897 416.804   3
   1  23   8 94.5013 287.768   7
  -1  23  -8-668.801 697.182   5
   1 -23   9 1707.73 1162.20   4
  -1  23  -9 1026.27 861.788   5
   1  23   9 183.887 571.111   7
   1  23   9 1311.77 970.097   3
   1  23  10 1567.86 1057.90   3
   1 -23  10 1997.76 1295.33   4
  -1  24  10 1603.52 1103.98   3
  -1 -24  10 41.0429 712.682   4
  -1  24   9 1580.19 1157.38   3
  -1  24   9 480.497 460.415   7
  -1 -24   9 631.891 1033.23   4
  -1  24   8-20.2280 420.425   7
  -1  24   8 1100.26 890.555   3
  -1 -24   8 1970.38 1076.85   4
  -1  24   7 615.869 696.537   5
  -1 -24   7 1270.77 1006.08   4
  -1  24   7 1541.25 1140.14   3
  -1  24   7 802.399 800.062   7
  -1  24   6 2907.03 1353.75   3
  -1 -24   6 1883.43 1211.06   4
  -1  24   6 1419.75 758.550   5
   1  24  -6 1272.98 942.073   7
  -1 -24   6 3970.48 1897.38   1
  -1  24   6 2546.04 1115.83   7
  -1  24   5 1047.35 939.859   5
  -1 -24   5 3391.04 1586.99   4
  -1 -24   5 2395.30 1494.35   1
  -1  24   5 744.349 987.555   3
   1  24  -5 935.194 814.789   7
  -1 -24   4 4519.59 1937.69   1
   1  24  -4 855.876 896.653   7
  -1 -24   4 2228.61 1321.48   4
  -1  24   4 2168.02 1086.39   5
  -1  24   4 2256.57 1242.46   3
  -1  24   3 8416.94 2025.43   5
   1  24  -3 7351.96 1981.10   7
  -1 -24   3 6267.61 1778.04   4
  -1 -24   3 9150.13 2519.26   1
  -1 -24   2 697.382 534.523   1
  -1 -24   2-420.104 351.254   4
  -1  24   2-334.885 469.173   5
  -1 -24   1 867.355 476.268   4
   1  24  -1 1112.93 723.942   7
  -1 -24   1 1810.19 778.165   1
  -1  24   1 3168.06 1192.40   5
   1  24  -1 1449.13 681.178   5
   1  24   0 349.045 451.321   7
  -1  24   0-68.9722 491.358   5
   1 -24   0 1440.48 814.976   4
  -1 -24   0-291.096 539.761   4
   1  24   0 765.537 582.919   5
  -1 -24  -1 663.120 664.360   4
   1  24   1 139.145 379.450   5
   1 -24   1 613.817 830.223   4
  -1  24  -1 202.676 269.157   5
   1  24   1 314.511 703.637   7
  -1  24  -2 985.254 763.086   5
   1  24   2 1082.02 1040.72   7
   1 -24   2 1440.32 995.614   4
   1  24   2 127.006 325.435   5
   1 -24   2-1162.10 1382.90   1
  -1 -24  -2 610.807 592.629   4
  -1  24  -3 2921.13 1110.26   5
   1 -24   3 3581.33 1630.88   1
   1 -24   3 3270.53 1442.65   4
   1  24   3 3031.53 1106.96   5
   1  24   3 2270.98 1151.65   7
   1 -24   4 1324.62 973.089   4
   1  24   4 1020.78 773.100   7
  -1  24  -4 213.387 365.317   7
  -1  24  -4 784.389 578.056   5
   1 -24   4 1244.17 1212.08   1
   1  24   4 276.876 560.516   6
   1  24   4 1019.16 749.803   5
   1 -24   5 3926.22 2066.75   1
   1  24   5 2244.25 1107.26   6
   1  24   5 3330.74 1447.29   3
  -1  24  -5 631.609 497.076   5
  -1  24  -5 2759.09 1167.54   7
   1  24   5 1457.56 1027.40   7
   1 -24   5 1728.45 1198.96   4
  -1  24  -6 795.443 805.939   5
  -1  24  -6 1140.41 823.482   7
   1 -24   6 693.306 890.384   1
   1  24   6 3911.78 1585.12   3
   1  24   6 1229.33 775.075   6
   1  24   6 723.581 904.229   7
   1 -24   6 98.9666 534.693   4
   1  24   7 516.915 802.088   7
   1  24   7 2196.49 1182.48   3
   1 -24   7 1534.86 1234.20   4
  -1  24  -7 346.972 641.303   5
   1  24   8-873.664 782.111   7
   1 -24   8 1332.14 1275.04   4
  -1  24  -8-427.993 462.051   5
   1  24   8 567.308 419.255   3
   1 -24   9 3776.07 1869.85   4
   1  24   9 76.1985 706.473   3
  -1  25  10 450.771 352.995   3
  -1  25   9 440.006 771.719   7
  -1  25   9 232.292 727.274   3
  -1 -25   9 886.052 1024.16   4
  -1 -25   8 1814.86 1016.04   4
  -1  25   8-15.6341 250.440   7
  -1  25   8 735.572 859.455   3
  -1  25   7 745.284 890.635   5
  -1  25   7 141.639 549.999   7
  -1  25   7 1075.21 825.461   3
  -1 -25   7 1271.44 1133.15   4
   1  25  -6 250.040 461.966   7
  -1 -25   6 1274.81 1173.29   4
  -1  25   6 875.707 666.188   3
  -1  25   6 413.517 568.669   5
  -1  25   6 345.523 595.569   7
  -1 -25   5 3928.80 1687.50   1
   1  25  -5 1937.37 1173.40   7
  -1 -25   5 2803.88 1587.96   4
  -1  25   5 1707.66 933.920   3
  -1  25   5 1296.11 1032.98   5
  -1  25   5 936.950 1021.18   7
  -1 -25   4 3732.20 1784.81   1
   1  25  -4 948.069 841.402   7
  -1  25   4 2279.87 1085.35   5
  -1 -25   4 3529.01 1468.35   4
  -1 -25   3 1840.79 1131.53   1
  -1 -25   3 528.856 740.639   4
   1  25  -3-22.3185 552.128   7
  -1  25   3 799.436 467.609   5
  -1 -25   2 1453.70 834.144   4
   1  25  -2 1514.01 922.173   7
  -1  25   2 1069.48 642.194   5
  -1 -25   2 993.026 894.934   1
  -1 -25   1 1009.08 413.113   4
   1  25  -1 1581.62 876.320   7
  -1  25   1 1197.33 798.901   5
  -1 -25   1 155.882 439.878   1
   1 -25   0 688.476 730.385   4
  -1 -25   0-938.405 918.677   4
   1  25   0 392.750 629.953   7
  -1  25   0-136.673 224.774   5
   1  25   0 869.066 593.677   5
   1  25   1 700.975 1008.24   7
   1 -25   1 1125.08 819.851   4
  -1  25  -1 1098.79 541.557   5
   1  25   1 878.514 637.842   5
  -1 -25  -1 1531.01 854.597   4
  -1  25  -2 1159.91 563.627   5
   1 -25   2 2604.01 1304.92   4
   1 -25   2 634.049 922.648   1
   1  25   2 2956.75 1426.59   7
   1  25   2 1291.34 698.000   5
   1  25   3 853.225 671.030   5
   1 -25   3-1053.20 878.951   4
   1  25   3-2.21344 462.263   7
  -1  25  -3 821.645 644.174   5
   1 -25   3 307.823 723.687   1
  -1  25  -3 554.924 513.259   7
   1 -25   4 248.349 459.894   4
  -1  25  -4 100.718 233.056   5
   1  25   4 2133.02 1210.95   7
   1  25   4 883.029 792.107   6
   1  25   4 1878.48 949.226   5
   1 -25   4 1943.29 1366.11   1
  -1  25  -4-733.699 919.290   7
   1 -25   5 2422.27 1427.99   1
   1  25   5 650.034 662.781   6
   1 -25   5 741.349 815.063   4
  -1  25  -5 1064.55 806.637   7
  -1  25  -5 1131.79 854.628   5
   1  25   5-117.610 809.042   7
  -1  25  -6 1416.70 975.362   5
   1  25   6 1507.17 1224.87   3
   1 -25   6 832.251 983.991   4
   1 -25   6 1500.76 1352.19   1
   1  25   6 1146.14 820.115   7
   1 -25   7 722.138 999.653   4
   1  25   7 489.596 742.655   3
   1  25   7-446.999 441.396   7
  -1  25  -7 1328.34 969.869   5
   1  25   8 606.336 785.654   7
   1  25   8 1793.97 1064.60   3
   1 -25   8-216.329 696.580   4
   1 -25   9 2597.05 1511.11   4
   1  25   9 470.838 817.961   3
  -1 -26   9-231.820 412.564   4
  -1  26   9 385.268 511.313   3
  -1  26   9 205.234 379.662   7
  -1  26   8 8.02057 485.247   7
  -1 -26   8-415.399 555.875   4
  -1  26   8 971.061 805.591   3
  -1 -26   7 1729.58 1339.46   4
  -1  26   7 446.634 427.777   7
  -1  26   7 1400.44 1079.62   3
  -1  26   7 1174.95 957.915   5
   1  26  -6 1882.26 1160.02   7
  -1 -26   6 2987.40 1478.92   4
  -1  26   6 290.354 569.246   7
  -1 -26   6 4777.56 2070.52   1
  -1  26   6 1406.73 907.241   5
  -1  26   6 893.985 864.705   3
   1  26  -5 1056.76 877.280   7
  -1 -26   5 1845.46 1308.44   4
  -1  26   5 766.441 758.388   3
  -1 -26   5 1246.29 1487.06   1
  -1  26   5 553.293 693.751   5
  -1  26   5 56.3540 557.919   7
  -1  26   4 812.733 734.977   7
  -1 -26   4 1047.69 1137.42   1
  -1  26   4 1131.03 770.684   5
  -1 -26   4 2040.18 1185.78   4
   1  26  -4 973.196 701.428   7
   1  26  -3 273.789 737.689   7
  -1 -26   3 184.779 522.611   1
  -1  26   3 274.424 600.820   7
  -1  26   3-343.282 436.692   5
  -1 -26   3 1015.26 867.847   4
   1  26  -2 253.904 537.249   7
  -1 -26   2-77.8623 343.138   1
  -1  26   2-340.681 708.922   5
  -1 -26   2-340.461 733.129   4
   1  26  -1-108.044 903.328   7
  -1  26   1 952.282 778.250   5
  -1 -26   1 229.635 307.852   4
  -1 -26   1 241.952 463.944   1
  -1 -26   0-78.0802 467.527   4
   1  26   0 1743.11 1207.39   7
  -1  26   0 1392.99 817.395   5
   1 -26   1 814.821 731.803   4
   1  26   1 528.772 1029.80   7
  -1 -26  -1 118.970 341.280   4
  -1  26  -1 685.600 606.664   5
  -1  26  -2 348.550 467.337   5
  -1  26  -2 196.662 785.743   7
   1 -26   2 1119.76 945.762   4
   1 -26   2-1088.59 931.976   1
   1  26   2 45.8215 339.371   7
   1  26   2-548.986 535.755   5
   1  26   3-117.806 267.368   5
  -1  26  -3 527.900 573.112   5
   1 -26   3-718.620 783.057   1
   1 -26   3 272.601 618.192   4
   1  26   3 737.656 1088.68   7
  -1  26  -3 310.130 396.637   7
   1  26   4-37.7418 491.649   7
   1 -26   4 265.859 765.624   4
  -1  26  -4 19.8873 478.732   7
   1  26   4 1042.97 729.266   5
  -1  26  -4-456.824 537.756   5
   1 -26   4-175.791 543.538   1
   1 -26   5 1330.64 1251.63   1
   1 -26   5 1521.58 1186.37   4
   1  26   5 1014.43 820.237   6
   1  26   5 131.810 396.561   7
  -1  26  -5 157.227 433.224   5
  -1  26  -5-6.73292 407.790   7
   1  26   6 1434.11 998.646   7
   1 -26   6 600.833 869.663   4
   1 -26   6 3184.22 1624.33   1
   1  26   6 1574.87 1122.36   3
   1  26   7-206.260 405.320   3
   1  26   7 1020.05 983.631   7
   1 -26   7 586.321 836.694   4
   1 -26   8-218.621 803.250   4
   1  26   8 1151.30 957.386   3
   1  26   8-440.720 594.040   7
   1 -26   9 11.5406 671.653   4
  -1  27   9 259.117 581.130   7
  -1  27   9 189.262 298.005   3
  -1  27   8-977.289 753.373   7
  -1  27   8 848.786 755.092   3
  -1 -27   8 340.638 336.943   4
  -1  27   7 1789.79 1304.14   3
  -1 -27   7 428.927 701.559   4
  -1  27   7 249.807 686.166   7
  -1  27   6 939.799 813.721   5
  -1  27   6 694.075 784.048   7
   1  27  -6-0.47099 459.297   7
  -1  27   6 530.218 582.746   3
  -1 -27   6 1590.32 1276.12   4
  -1 -27   6 3434.49 1735.96   1
  -1  27   5 1052.01 887.721   7
  -1 -27   5 1063.08 1234.90   4
   1  27  -5 1895.38 1241.45   7
  -1  27   5 1040.90 924.944   5
  -1 -27   5 3331.11 1596.18   1
  -1  27   4 17.5190 418.775   7
   1  27  -4 228.788 784.572   7
  -1 -27   4 906.316 1098.23   4
  -1  27   4-722.729 628.930   5
  -1 -27   4 2489.37 1479.19   1
  -1 -27   3 1431.97 1020.51   4
   1  27  -3 1194.54 952.488   7
  -1  27   3-154.878 697.698   7
  -1  27   3-784.040 779.483   5
  -1 -27   3 511.338 1087.68   1
  -1  27   2-1261.85 781.768   7
  -1  27   2-67.7431 623.456   5
  -1 -27   2 773.579 794.399   1
  -1 -27   2-604.042 873.689   4
   1  27  -2 370.708 472.764   7
   1  27  -1 1031.28 958.360   7
  -1 -27   1 390.846 812.235   1
  -1 -27   1 364.836 584.701   4
  -1  27   1 605.814 631.759   5
  -1  27   1 1165.42 767.641   7
  -1 -27   0-872.935 741.559   4
  -1  27   0-299.611 297.382   7
   1  27   0 1022.63 648.486   7
  -1  27   0 86.4683 491.783   5
  -1  27  -1 1529.79 940.536   5
   1  27   1 1807.86 1069.45   7
  -1  27  -1 2121.46 1008.35   7
  -1  27  -2 435.334 484.190   7
   1 -27   2-634.388 778.807   1
   1  27   2 535.840 741.359   7
  -1  27  -2 542.709 561.567   5
   1 -27   2 1506.69 1149.38   4
   1 -27   3 251.693 1117.51   1
  -1  27  -3 400.202 670.752   7
  -1  27  -3-629.135 581.843   5
   1 -27   3 18.9077 436.775   4
   1  27   3 648.601 880.789   7
   1 -27   4-250.484 965.591   1
   1  27   4 981.133 1029.91   7
   1 -27   4-468.178 632.571   4
  -1  27  -4 0.43770 485.846   7
   1  27   4-134.617 348.456   5
  -1  27  -4-204.972 305.172   5
   1  27   5 365.183 726.901   7
   1 -27   5 1319.19 1100.62   1
   1 -27   5 1320.28 936.468   4
  -1  27  -5 261.977 303.328   7
   1  27   6 870.431 990.279   7
   1 -27   6 531.348 1078.49   1
   1 -27   6 640.178 893.535   4
   1  27   7 763.468 643.876   3
   1  27   7-208.247 558.191   7
   1 -27   7 895.767 1160.42   4
   1 -27   8 1253.37 1120.96   4
   1  27   8-803.970 828.392   3
   1  27   8 923.017 790.136   7
  -1  28   9-228.778 420.819   7
  -1  28   8 57.8848 298.022   7
  -1 -28   8 376.431 641.024   4
  -1  28   8 764.536 779.221   3
  -1  28   7 720.929 824.020   3
  -1  28   7-212.739 512.957   7
  -1 -28   7-332.484 836.567   4
  -1  28   6 1077.50 982.368   3
   1  28  -6 922.164 846.010   7
  -1  28   6 655.465 865.942   7
  -1 -28   6 4193.71 1867.21   1
  -1  28   6 2054.65 1057.78   5
  -1 -28   6 1611.64 1309.18   4
  -1 -28   5 1428.33 1343.59   1
   1  28  -5 628.796 879.402   7
  -1 -28   5 251.557 992.919   4
  -1  28   5-87.3668 308.808   7
  -1  28   5-258.393 483.353   5
  -1 -28   4 55.1653 802.255   4
  -1  28   4-793.902 675.546   7
   1  28  -4 83.3425 521.455   7
  -1  28   4 786.639 701.978   5
  -1  28   3 129.453 304.160   5
   1  28  -3 125.165 803.142   7
  -1 -28   3 1032.40 1071.27   4
  -1  28   3-117.832 570.824   7
  -1 -28   3-117.965 569.396   1
  -1 -28   2 1234.07 964.753   4
   1  28  -2-184.511 342.114   7
  -1 -28   2-241.399 666.163   1
  -1  28   2-147.504 291.749   7
  -1  28   2 439.485 478.272   5
  -1 -28   1 83.7751 575.197   1
   1  28  -1-133.858 520.601   7
  -1  28   1 186.106 375.156   7
  -1 -28   1 55.7199 349.130   4
  -1  28   1-356.056 539.532   5
   1  28   0 1734.44 1354.51   7
  -1  28   0 516.076 917.049   7
  -1  28   0 996.313 794.123   5
  -1 -28   0 103.121 601.327   1
   1 -28   1-583.883 957.895   1
   1  28   1 1329.68 1326.84   7
  -1  28  -1 99.1465 423.429   7
  -1  28  -1 870.198 667.773   5
   1  28   2 1248.92 1180.46   7
  -1  28  -2 410.219 582.755   7
   1 -28   2-264.374 286.770   4
   1 -28   2-333.701 1226.00   1
  -1  28  -2-58.4859 367.806   5
   1 -28   3 89.1339 421.932   4
   1 -28   3 902.007 890.270   1
  -1  28  -3 70.6022 363.973   7
  -1  28  -3 177.533 251.949   5
   1  28   3-201.792 385.712   7
   1 -28   4 1301.21 1107.17   1
   1  28   4 927.064 1067.62   7
   1 -28   4-7.07517 455.699   4
  -1  28  -4-564.412 608.766   7
   1 -28   5 532.873 677.486   4
   1  28   5 253.238 755.638   7
  -1  28  -5 569.100 422.975   7
   1 -28   5 1433.15 1548.15   1
   1 -28   6 54.3923 699.487   4
   1  28   6 873.142 979.857   7
   1  28   7-569.035 651.136   7
   1 -28   7 768.130 775.242   4
   1 -28   8 1205.79 1151.70   4
   1  28   8 1250.64 1084.10   7
  -1  29   8-49.3029 426.464   7
  -1  29   8-481.502 672.167   3
  -1 -29   7-1147.79 949.971   4
  -1  29   7-1058.91 818.318   7
  -1 -29   6 2137.52 1514.35   1
  -1  29   6 195.502 710.572   7
  -1  29   6 554.332 590.550   5
  -1 -29   6 1949.45 1477.03   4
  -1  29   5-147.218 390.179   7
  -1  29   5-536.353 746.234   5
  -1 -29   5 1874.71 1533.73   1
   1  29  -5 409.775 691.536   7
  -1 -29   5 1333.76 1090.83   4
  -1 -29   4 10.4755 446.859   4
  -1  29   4-80.7956 381.545   5
  -1 -29   4 803.151 1053.31   1
   1  29  -4-66.7815 591.181   7
  -1  29   4-191.399 530.862   7
  -1 -29   3 1742.49 988.244   4
   1  29  -3 60.0370 479.585   7
  -1  29   3 341.912 598.631   7
  -1 -29   3 1058.22 1300.44   1
  -1  29   3-252.156 449.585   5
   1  29  -2 241.181 403.398   7
  -1  29   2 699.131 715.177   5
  -1  29   2 182.332 550.585   7
  -1 -29   2 117.777 435.423   4
  -1 -29   2 468.164 810.532   1
  -1  29   1 141.210 266.638   7
  -1 -29   1 683.481 668.073   1
  -1  29   1 24.3624 331.390   5
  -1 -29   1 949.724 842.279   4
   1  29  -1 915.996 956.919   7
  -1 -29   0-297.387 370.486   1
   1  29   0 432.209 928.125   7
  -1  29   0 220.739 516.803   7
  -1  29   0 296.301 373.210   5
   1  29   1 792.816 1274.05   7
   1 -29   1 1788.45 1130.52   1
  -1  29  -1 1447.34 988.377   5
  -1  29  -1 861.894 1022.67   7
   1 -29   2 1855.28 1296.62   1
  -1  29  -2 84.7669 477.394   7
   1  29   2 668.882 853.926   7
  -1  29  -3-413.336 528.727   7
   1 -29   3 258.507 849.778   1
   1 -29   3-1457.23 932.508   4
   1  29   3-27.1388 419.001   7
   1  29   4 62.9607 860.446   7
  -1  29  -4 216.297 268.604   7
   1 -29   4-234.614 475.452   4
  -1  29  -5 177.181 611.708   7
   1 -29   5 934.464 1147.18   4
   1 -29   5 2381.32 1731.42   1
   1  29   5 1125.73 1270.38   7
   1 -29   6-757.779 783.486   4
   1 -29   6 1511.74 1325.59   1
   1  29   6 1227.97 991.153   7
   1  29   7-11.0192 558.343   7
   1 -29   7 574.975 749.858   4
  -1  30   6 13.2260 294.203   7
  -1  30   6 261.987 446.931   5
   1  30  -5-427.937 566.654   7
  -1  30   5 208.169 438.726   5
  -1 -30   5 48.8714 743.201   4
  -1 -30   5 1848.65 1539.62   1
  -1 -30   4 826.039 836.071   4
  -1  30   4-1609.75 971.725   7
  -1 -30   4 2028.23 1654.37   1
   1  30  -4 874.466 1003.80   7
  -1  30   4-472.967 648.195   5
  -1  30   3 31.6890 426.750   7
   1  30  -3 147.647 672.155   7
  -1 -30   3 712.407 847.000   4
  -1  30   3 295.102 411.458   5
  -1 -30   3 523.316 1179.06   1
  -1  30   2-727.076 671.038   7
  -1  30   2 276.412 506.091   5
   1  30  -2 208.833 756.572   7
  -1 -30   2 580.772 613.719   4
  -1  30   1-0.98107 642.978   7
   1  30  -1 1014.97 951.941   7
  -1  30   1-359.668 503.694   5
  -1 -30   1 1906.81 1538.31   1
  -1 -30   0-744.272 1226.37   1
   1  30   0 963.201 1119.44   7
  -1  30   0 987.029 978.026   7
  -1  30   0 371.286 488.047   5
   1 -30   1 271.557 942.710   1
   1  30   1 75.4567 816.206   7
  -1  30  -1-436.780 552.612   7
  -1  30  -2 261.878 417.582   7
   1  30   2-13.1676 449.712   7
  -1  30  -3 475.868 793.203   7
   1  30   3 804.471 913.572   7
   1 -30   3 2344.15 1441.81   1
   1 -30   4 548.519 1212.15   1
  -1  30  -4 878.060 716.656   7
   1 -30   4 1007.14 879.367   4
   1  30   4 120.955 510.771   7
  -1  30  -5 228.677 536.505   7
   1  30   5 414.990 1020.00   7
   1 -30   5 1161.45 1133.17   4
   1  30   6 828.408 946.668   7
   1 -30   6 367.422 793.673   4
  -1  31   6-271.912 511.986   5
  -1 -31   6-2414.02 1325.91   4
   1  31  -5-66.8180 453.722   7
  -1  31   5 814.590 635.810   5
  -1 -31   5 1283.20 1143.53   4
  -1 -31   4 1105.08 1086.72   4
   1  31  -4 755.873 944.930   7
  -1  31   4-761.692 725.341   7
  -1  31   4-670.281 595.298   5
  -1 -31   4 379.098 1023.87   1
   1  31  -3 149.443 666.785   7
  -1 -31   3 548.625 1206.50   1
  -1  31   3-235.193 474.471   7
  -1  31   3-1214.79 931.292   5
  -1 -31   3 268.280 667.775   4
  -1 -31   2 843.063 1306.20   1
   1  31  -2 291.859 508.443   7
  -1  31   2-34.4236 509.967   7
  -1  31   2-229.665 347.514   5
   1  31  -1 1049.73 967.072   7
  -1 -31   1-108.726 438.286   1
  -1  31   1-68.3411 396.371   7
  -1  31   0-1141.69 832.825   7
   1  31   0 726.936 809.699   7
  -1 -31   0-149.549 496.914   1
   1 -31   0 206.941 536.541   1
   1  31   1 213.755 477.688   7
  -1  31  -1 283.000 280.854   7
  -1 -31  -1-815.881 856.489   1
   1 -31   2 1188.01 1053.20   1
  -1  31  -2 587.202 590.698   7
   1  31   2 244.951 730.662   7
  -1  31  -3 749.865 855.478   7
   1 -31   3 2318.11 1413.73   1
   1  31   3 901.452 989.739   7
  -1  31  -4 624.982 800.931   7
   1  31   4 495.506 640.444   7
   1 -31   5-450.634 764.143   4
  -1  31  -5 60.7582 548.345   7
   1 -31   6-1263.16 1009.78   4
  -1  32   5-233.393 416.192   5
  -1 -32   5 1287.77 1261.87   4
   1  32  -5 388.258 723.314   7
  -1 -32   4 774.575 702.940   4
   1  32  -4 801.620 868.532   7
  -1  32   4-17.8759 462.575   5
   1  32  -3 1424.66 1126.76   7
   1  32  -2 989.661 1140.92   7
  -1 -32   2 1349.84 1274.26   1
  -1  32   1-85.3626 549.270   7
   1  32  -1-280.108 514.260   7
  -1 -32   1 707.140 504.236   1
   1  32   0 385.036 773.376   7
  -1 -32   0 257.707 560.052   1
   1 -32   0-1235.55 1028.72   1
  -1  32   0-185.328 786.650   7
  -1 -32  -1 398.258 969.882   1
  -1  32  -1-123.829 354.757   7
  -1  32  -2 535.383 564.192   7
  -1  32  -3 401.225 631.407   7
  -1  32  -4 188.625 531.193   7
  -2   0  15 1047.78 852.886   2
  -2   0  15 1464.43 1002.78   3
  -2   0  14 2045.69 1306.05   3
  -2   0  13 3075.11 1346.02   6
  -2   0  12 7414.86 1670.07   4
  -2   0  12 8505.51 2067.76   6
  -2   0  11 1143.70 697.199   4
  -2   0  10 32835.2 2994.69   4
  -2   0   9 83.2367 406.317   4
  -2   0   8 17387.6 1888.52   4
  -2   0   7 189.105 237.011   4
  -2   0   6 428488. 7700.50   4
  -2   0   5 612.061 282.483   4
  -2   0   4 56319.0 2696.75   2
  -2   0   4 57497.2 2219.25   4
  -2   0   3 543.053 246.814   5
  -2   0   3 9.31796 151.062   2
  -2   0   3 374.688 231.898   4
  -2   0   2 8614.90 908.143   2
  -2   0   2 8386.70 673.391   5
  -2   0   1-124.739 161.461   2
   2   0  -1 14.6290 97.6128   6
  -2   0   1 213.942 152.096   5
  -2   0   0 1919.55 442.895   2
   2   0   0 1399.10 341.953   6
   2   0   1 403.182 244.622   3
   2   0   1 369.745 227.318   6
  -2   0  -1 723.280 345.485   2
  -2   0  -2 126212. 3735.22   2
   2   0   2 131155. 4196.75   6
   2   0   2 127276. 3122.65   3
   2   0   3-86.6851 126.462   3
   2   0   3 499.490 572.315   6
   2   0   4 58988.3 3437.69   6
   2   0   4 60744.7 2807.31   3
   2   0   4 59418.1 3129.25   4
   2   0   5-572.302 463.643   4
   2   0   5 367.387 306.066   3
   2   0   5 848.760 667.297   6
   2   0   6 51252.9 3101.77   3
   2   0   6 51029.5 3859.98   6
   2   0   6 51291.3 3393.29   4
   2   0   7-103.962 256.245   4
   2   0   7 404.865 826.998   6
   2   0   7 211.077 224.148   3
   2   0   8 4893.49 1071.28   4
   2   0   8 7706.74 1789.03   6
   2   0   8 7177.13 1416.16   3
   2   0   9 1074.09 801.253   3
   2   0   9 222.746 741.839   6
   2   0   9 190.472 438.619   4
   2   0  10 8415.10 1748.07   3
   2   0  10 8850.15 2130.90   6
   2   0  11 796.272 613.782   6
   2   0  11 574.569 593.185   3
   2   0  12 1612.22 1227.80   6
   2   0  12 1953.02 995.411   3
   2   0  13 679.040 709.856   6
   2   0  13-852.095 713.610   3
   2   0  14 2716.68 1242.83   3
   2   0  14 387.513 561.875   6
  -2  -1  16 623.654 804.752   2
  -2  -1  15 619.748 739.689   2
  -2   1  15 486.924 664.197   2
  -2  -1  15-340.429 543.992   3
  -2   1  15-290.541 389.773   3
  -2   1  14 1886.73 1172.98   2
  -2   1  14 2190.65 1391.17   3
  -2  -1  14 2835.98 1423.34   3
  -2   1  13 7501.06 2004.79   6
  -2  -1  13 7234.22 1753.31   4
  -2  -1  13 7349.08 1996.18   6
  -2   1  13 11982.8 2738.16   3
  -2   1  12 382.116 635.291   4
  -2  -1  12 1527.65 974.766   4
  -2   1  12 1176.36 922.939   6
  -2   1  11 4296.52 1347.99   6
  -2   1  11 3023.34 977.466   4
  -2  -1  11 4313.61 1162.55   4
  -2   1  10 584.528 704.049   4
  -2  -1  10 1647.45 793.304   4
  -2  -1   9 467.721 585.192   4
  -2   1   9 658.380 409.384   4
  -2   1   8 13529.1 1582.87   4
  -2  -1   8 11942.3 1607.13   4
  -2   1   7 154412. 4946.57   4
  -2  -1   7 159483. 5305.45   4
  -2   1   6 8761.87 1073.97   4
  -2  -1   6 8449.82 1188.88   4
  -2   1   5 174176. 5104.17   2
  -2  -1   5 180999. 4695.58   4
  -2   1   5 184099. 4301.86   4
  -2   1   4 7221.22 990.733   2
  -2  -1   4 6974.97 823.276   4
  -2   1   4 7599.38 753.032   4
  -2   1   3 14659.2 1144.21   5
  -2  -1   3 16039.1 1121.26   4
  -2   1   3 14870.7 1300.66   2
  -2  -1   3 13610.2 1239.95   2
  -2   1   3 14371.5 892.178   4
  -2  -1   2 182443. 4105.79   2
  -2  -1   2 183703. 2937.33   5
  -2   1   2 173531. 3937.52   2
  -2   1   2 177991. 3416.34   5
  -2   1   1 110178. 2505.21   5
  -2  -1   1 104911. 2879.78   2
  -2  -1   1 108724. 1904.55   5
   2  -1  -1 108459. 2057.92   6
   2   1  -1 106339. 2499.67   6
  -2   1   1 106243. 2989.46   2
   2   1   0 463493. 6032.84   6
  -2  -1   0 456079. 6037.09   2
  -2   1   0 458516. 6361.44   2
   2  -1   0 476294. 5921.60   6
  -2   1  -1 32484.3 1780.06   2
   2  -1   1 32219.3 1233.59   3
   2   1   1 32810.4 1552.66   3
   2   1   1 32536.4 1897.14   6
   2  -1   1 32891.2 1853.44   6
  -2  -1  -1 31545.7 1683.49   2
  -2  -1  -2 34848.9 1880.81   2
   2   1   2 32902.8 2136.43   6
   2   1   2 33921.0 1720.29   3
   2  -1   2 36605.3 2233.73   6
   2  -1   2 34085.5 1490.19   3
   2  -1   2 33960.1 2012.67   4
   2   1   3 260011. 5389.13   3
   2  -1   3 254603. 4915.79   3
   2  -1   3 251933. 6422.70   6
   2  -1   3 247168. 6000.30   4
   2   1   3 256502. 6605.38   6
   2  -1   4 81368.0 3702.24   4
   2  -1   4 87251.1 4142.81   6
   2  -1   4 82494.8 3177.30   3
   2   1   4 79982.8 3333.44   3
   2   1   4 81992.9 4047.18   6
   2   1   5 6213.24 1255.79   6
   2  -1   5 7174.51 1230.59   4
   2  -1   5 7678.96 1448.60   6
   2  -1   5 7505.23 1115.28   3
   2   1   5 6851.43 1052.05   3
   2  -1   6 462.154 361.321   3
   2  -1   6 602.261 514.802   4
   2   1   6-63.2854 290.847   6
   2  -1   6 1267.80 925.635   6
   2   1   6 592.685 278.041   3
   2  -1   7 22898.6 2212.81   3
   2  -1   7 23480.3 2555.05   4
   2  -1   7 25482.8 2935.72   6
   2   1   7 24735.7 2364.55   3
   2   1   7 21370.8 2713.02   6
   2  -1   8 2014.43 1311.13   6
   2   1   8 1113.14 747.786   6
   2  -1   8 340.968 413.279   3
   2   1   8 957.895 726.029   3
   2  -1   8 197.571 559.301   4
   2  -1   9 16393.8 2424.61   4
   2   1   9 16897.4 2697.67   6
   2  -1   9 16404.1 2213.39   3
   2   1   9 16632.0 2227.40   3
   2  -1   9 19873.2 3005.57   6
   2  -1  10 4689.37 1809.35   6
   2  -1  10 4075.47 1297.46   4
   2   1  10 5347.74 1421.86   3
   2  -1  10 7744.38 1613.60   3
   2   1  10 4284.43 1557.69   6
   2   1  11 175.701 427.814   6
   2  -1  11 739.013 1070.18   6
   2  -1  11 1238.49 848.362   3
   2   1  11 141.836 489.480   3
   2  -1  12 66.8037 487.749   6
   2  -1  12 1879.14 1101.35   3
   2   1  12 923.708 457.249   6
   2   1  12 1802.75 1014.28   3
   2  -1  13 2054.44 1140.77   6
   2   1  13 2004.89 1141.60   3
   2   1  13 1853.85 1218.50   6
   2  -1  13 1498.47 826.960   3
   2   1  14 524.430 591.938   3
   2   1  14-183.107 446.528   6
   2  -1  14 659.446 793.721   6
  -2  -2  16 660.711 651.402   2
  -2   2  15 437.806 663.109   3
  -2  -2  15 1032.58 909.021   3
  -2   2  14 448.838 610.466   2
  -2  -2  14 3848.83 1635.07   6
  -2   2  14 4841.83 1935.87   3
  -2  -2  13 2561.48 1302.96   4
  -2   2  13 2427.94 1153.44   2
  -2   2  13 2799.67 1497.48   3
  -2  -2  12 4963.64 1419.91   4
  -2   2  12 4344.62 1500.43   6
  -2  -2  11 460.480 400.906   4
  -2   2  11 219.305 573.924   4
  -2   2  11 424.233 494.688   6
  -2  -2  10 7572.95 1526.50   4
  -2   2  10 9060.37 1855.20   6
  -2   2  10 6132.24 1248.35   4
  -2   2   9 18114.5 1982.98   4
  -2  -2   9 20533.4 2327.90   4
  -2   2   8 33621.0 2489.29   4
  -2  -2   8 33460.0 2699.76   4
  -2  -2   7 35102.5 2508.98   4
  -2   2   7 33712.5 2244.39   4
  -2   2   6 77071.4 3651.07   2
  -2   2   6 79115.2 3056.19   4
  -2  -2   6 79154.4 3597.71   4
  -2   2   5 41770.4 2477.59   2
  -2  -2   5 42058.5 2377.97   4
  -2   2   5 44596.5 1996.11   4
  -2   2   4 131100. 2931.10   4
  -2   2   4 122606. 3888.24   2
  -2  -2   4 128639. 3670.20   4
  -2   2   4 124425. 3944.78   5
  -2  -2   3 125513. 3309.87   4
  -2  -2   3 124066. 3734.19   2
  -2   2   3 122932. 2326.66   4
  -2   2   3 120860. 3574.41   2
  -2   2   3 122222. 3432.00   5
  -2  -2   2 106494. 3189.95   2
  -2   2   2 106826. 3138.73   2
  -2   2   2 109056. 2867.96   5
   2   2  -2 113558. 2881.86   6
  -2   2   1 383745. 5129.36   5
   2  -2  -1 388972. 3696.77   6
  -2  -2   1 368073. 5423.68   2
  -2   2   1 380989. 5796.12   2
   2   2  -1 383796. 5180.25   6
   2   2   0 34899.8 1722.18   6
  -2   2   0 37477.4 1862.34   2
  -2  -2   0 35303.1 1647.94   2
   2  -2   0 38305.4 1629.45   6
   2   2   1 278638. 5567.36   6
  -2  -2  -1 277966. 4771.64   2
   2   2   1 281872. 4902.19   3
   2  -2   1 280867. 5218.77   4
   2  -2   1 279906. 3032.54   3
  -2   2  -1 278411. 5359.88   2
   2  -2   2 155108. 4346.36   4
   2   2   2 164226. 4811.53   6
   2   2   2 160503. 4022.81   3
  -2  -2  -2 158787. 3891.13   2
   2  -2   2 156953. 2940.71   3
   2  -2   2 171798. 3298.83   1
   2  -2   3 415475. 7750.16   4
   2   2   3 438262. 8690.86   6
   2   2   3 437898. 7285.68   3
   2  -2   3 434844. 6156.54   3
   2  -2   4 78333.3 3670.09   4
   2   2   4 80765.0 3437.05   3
   2   2   4 83952.4 4115.53   6
   2  -2   4 78671.7 3043.58   3
   2  -2   5 129031. 5099.67   4
   2   2   5 124694. 4690.61   3
   2  -2   5 129029. 4375.06   3
   2   2   5 124197. 5451.17   6
   2   2   6 8249.47 1465.08   6
   2  -2   6 8308.21 1233.24   3
   2  -2   6 9642.79 1500.11   4
   2   2   6 7413.68 1200.82   3
   2  -2   7 3362.59 970.777   4
   2   2   7 3437.02 1080.15   6
   2  -2   7 2207.24 747.141   3
   2   2   7 1963.91 734.389   3
   2  -2   8 2988.31 1417.65   6
   2   2   8-310.563 194.608   3
   2  -2   8 918.171 672.939   3
   2   2   8-103.262 545.146   6
   2  -2   8 1727.28 900.201   4
   2  -2   9 4361.70 1409.46   4
   2  -2   9 4960.38 1802.38   6
   2  -2   9 4342.79 1199.84   3
   2   2   9 3896.62 1462.29   6
   2   2   9 4933.03 1285.02   3
   2  -2  10 7211.51 2094.79   6
   2  -2  10 5601.53 1580.56   4
   2   2  10 6489.67 1578.41   3
   2   2  10 7675.47 1956.27   6
   2  -2  10 6970.66 1554.84   3
   2   2  11 7345.56 1757.54   3
   2  -2  11 6900.24 2067.25   6
   2  -2  11 7952.90 1780.81   3
   2  -2  11 6387.08 1523.01   4
   2   2  11 6546.06 1924.00   6
   2  -2  12 1919.06 1164.60   4
   2   2  12 418.635 668.794   6
   2  -2  12 1471.71 1121.98   6
   2   2  12 759.668 582.053   3
   2  -2  12 1822.99 997.664   3
   2   2  13 258.611 687.402   6
   2  -2  13 297.582 481.168   3
   2   2  13 538.845 503.428   3
   2  -2  14 234.544 432.266   6
   2   2  14 925.848 861.808   3
   2   2  14-42.8118 655.267   6
   2   2  15-101.772 349.508   3
  -2  -3  16 1896.78 1174.70   2
  -2  -3  15 2041.55 1458.58   3
  -2   3  15 1467.43 1196.82   3
  -2  -3  14 1418.29 823.801   4
  -2  -3  14 3644.86 1569.72   6
  -2   3  14 1902.51 954.234   2
  -2   3  13 944.283 763.898   2
  -2  -3  13 1769.01 925.369   4
  -2   3  13 1290.17 1066.03   3
  -2   3  12 2225.19 1308.78   3
  -2   3  12 1168.30 939.239   6
  -2  -3  12 507.723 561.885   4
  -2   3  12 1573.06 878.996   2
  -2   3  11 1899.73 870.903   2
  -2   3  11 790.046 459.170   4
  -2  -3  11 2152.83 872.604   4
  -2   3  11 1655.50 928.637   6
  -2  -3  10 10859.6 1819.70   4
  -2   3  10 9533.00 1532.04   4
  -2   3  10 10805.0 1948.17   6
  -2   3   9 74.4633 656.667   6
  -2   3   9 644.326 562.206   4
  -2  -3   9 581.215 534.162   4
  -2   3   8 53706.1 3524.88   6
  -2  -3   8 54616.5 3565.27   4
  -2   3   8 54138.2 3517.47   2
  -2   3   8 55260.6 3093.52   4
  -2  -3   7 111580. 4678.28   4
  -2   3   7 106478. 4551.93   2
  -2   3   7 109143. 3924.72   4
  -2   3   7 109960. 4516.19   6
  -2  -3   6 7522.77 1143.36   4
  -2   3   6 7204.63 895.205   4
  -2   3   6 6658.58 1072.71   2
  -2  -3   5 145550. 4512.10   4
  -2   3   5 142141. 3378.91   4
  -2   3   5 140431. 4489.99   2
  -2   3   4 81168.5 2089.53   4
  -2  -3   4 83789.7 3137.12   4
  -2   3   4 83641.4 3210.16   2
  -2   3   4 83393.0 3277.63   5
  -2  -3   3 282.678 260.078   4
  -2   3   3 303.770 143.880   6
  -2   3   3 188.734 119.901   5
  -2   3   3 101.005 61.8444   4
  -2   3   3 216.846 227.313   2
   2   3  -2 388550. 5731.83   6
  -2  -3   2 371929. 6070.68   2
  -2   3   2 360685. 5811.41   2
  -2   3   2 371607. 5672.80   5
  -2   3   1 65357.3 2456.17   2
  -2   3   1 67765.6 2325.34   5
  -2  -3   1 64388.9 2288.47   2
   2  -3  -1 70903.6 1552.84   6
   2   3  -1 66313.0 2345.30   6
   2  -3   0 233049. 4170.84   4
  -2  -3   0 222955. 3436.62   1
  -2  -3   0 217299. 4000.87   2
   2   3   0 230869. 4644.64   6
  -2   3   0 228394. 4753.40   2
  -2   3  -1 147769. 4007.79   2
   2   3   1 149009. 4131.04   6
   2  -3   1 147910. 3808.43   4
   2   3   1 154113. 3878.33   3
  -2  -3  -1 151086. 3469.53   2
   2   3   2 478094. 8327.69   6
  -2  -3  -2 492518. 6531.66   2
   2   3   2 489249. 7413.60   3
   2  -3   2 481081. 7584.89   4
   2  -3   2 484756. 5960.05   1
   2  -3   2 481742. 4726.94   3
   2   3   3 344357. 7810.30   6
   2  -3   3 339223. 6982.30   4
   2   3   3 346842. 6859.07   3
   2  -3   3 355331. 5294.85   3
   2   3   4 390917. 9049.69   6
   2  -3   4 396435. 6702.11   3
   2  -3   4 382148. 8176.02   4
   2   3   4 398334. 7880.73   3
   2  -3   5 48200.1 3126.63   4
   2   3   5 46365.2 2884.99   3
   2  -3   5 46483.9 2591.54   3
   2   3   5 43926.1 3304.88   6
   2   3   6 36026.0 3203.63   6
   2  -3   6 38845.6 2626.50   3
   2   3   6 37107.1 2754.29   3
   2  -3   6 36305.6 2888.49   4
   2  -3   7 8919.69 1652.16   4
   2   3   7 7161.81 1287.16   3
   2   3   7 7841.85 1512.65   6
   2  -3   7 8313.31 1362.76   3
   2   3   8 2046.42 777.076   3
   2  -3   8 2627.41 1014.77   4
   2  -3   8 2430.71 814.261   3
   2   3   8 1000.43 459.391   6
   2   3   9 8805.85 1969.18   6
   2  -3   9 8997.08 1850.78   4
   2  -3   9 8870.13 1572.59   3
   2  -3   9 10528.8 2340.45   6
   2   3   9 8813.12 1637.22   3
   2  -3  10 11978.0 2276.84   4
   2   3  10 14072.7 2233.97   3
   2  -3  10 13360.6 2036.12   3
   2   3  10 12469.9 2484.63   6
   2  -3  10 14961.3 2833.49   6
   2  -3  11 1173.48 912.019   4
   2   3  11 1116.53 925.636   3
   2   3  11-126.325 653.084   6
   2  -3  11 1565.17 927.886   3
   2  -3  11 2448.30 1559.22   6
   2   3  12 3679.13 1329.09   3
   2  -3  12 3192.89 1334.95   4
   2   3  12 1623.88 880.058   6
   2  -3  12 2644.66 1220.90   6
   2  -3  12 3499.48 1281.06   3
   2  -3  13 375.103 467.115   4
   2  -3  13 1013.80 1421.59   6
   2   3  13-283.168 315.675   3
   2   3  13-483.981 722.859   6
   2   3  14 237.641 566.376   3
   2  -3  14-343.997 591.758   6
   2   3  14-1413.48 1240.15   6
   2   3  15 88.7982 558.999   3
  -2  -4  16 863.496 852.403   2
  -2   4  15 3069.20 1523.73   3
  -2  -4  14-174.132 356.563   4
  -2   4  14 588.025 515.740   3
  -2   4  13 1129.26 1181.08   3
  -2   4  13 768.997 812.809   2
  -2  -4  13 2245.54 1235.93   4
  -2  -4  12 223.979 402.708   4
  -2   4  12-68.3446 270.356   2
  -2   4  12 486.200 906.315   3
  -2   4  11 1498.55 953.460   6
  -2  -4  11 2230.30 997.568   4
  -2   4  11 1040.57 575.886   2
  -2   4  11 3780.48 1517.68   3
  -2   4  10 62.4606 235.396   4
  -2  -4  10 54.3298 655.347   4
  -2   4  10 1286.84 812.576   6
  -2   4  10 78.6500 341.113   2
  -2   4   9 76789.4 4462.43   2
  -2   4   9 74236.4 4562.98   6
  -2  -4   9 76023.6 4618.05   4
  -2   4   9 73019.2 3837.94   4
  -2  -4   8 1962.43 839.336   4
  -2   4   8 2292.55 654.901   4
  -2   4   8 2984.86 967.586   2
  -2   4   8 2261.85 702.836   6
  -2  -4   7 73878.9 3957.49   4
  -2   4   7 70352.3 3069.72   4
  -2   4   7 69286.5 3653.52   2
  -2   4   7 67986.5 3531.99   6
  -2   4   6 3915.37 787.630   2
  -2  -4   6 4488.07 933.133   4
  -2   4   6 4518.29 690.484   4
  -2   4   6 4674.42 823.428   6
  -2   4   5 16051.7 1596.98   5
  -2   4   5 14661.7 1025.64   4
  -2  -4   5 16013.6 1597.31   4
  -2   4   5 15895.5 1288.26   6
  -2   4   5 16024.3 1500.48   2
  -2   4   4 32701.1 2086.77   5
  -2   4   4 32700.9 1173.27   4
  -2   4   4 32419.3 2012.87   2
  -2  -4   4 36334.5 2145.53   4
  -2   4   4 30222.0 1428.83   6
  -2  -4   3 217984. 4833.47   4
  -2   4   3 212555. 4904.82   5
  -2   4   3 211278. 4704.92   2
  -2   4   2 719.715 384.272   2
  -2  -4   2 175.267 204.042   2
  -2   4   2 574.972 312.650   5
  -2  -4   1 616183. 7183.08   2
  -2   4   1 610216. 7406.70   5
  -2  -4   1 607033. 7249.00   1
   2   4  -1 617426. 7602.84   6
  -2   4   1 612314. 7714.97   2
  -2   4   0 43536.2 2125.53   2
   2  -4   0 44402.2 1793.39   4
   2   4   0 42602.3 2091.71   6
  -2  -4   0 39754.6 1688.45   2
  -2  -4   0 42719.9 1657.11   1
  -2   4   0 42716.9 2009.49   5
   2  -4   1 304.762 295.158   4
   2   4   1 659.267 352.771   3
  -2  -4  -1 607.836 171.302   2
  -2   4  -1 689.336 334.781   2
   2   4   1 33.6777 284.867   6
  -2  -4  -2 3752.26 591.262   2
   2  -4   2 3766.96 386.888   3
   2  -4   2 4150.92 783.853   4
   2  -4   2 3024.14 497.388   1
   2   4   2 3905.49 786.087   6
   2   4   2 5509.26 877.866   3
   2  -4   3 285095. 6491.91   4
   2   4   3 287849. 7151.36   6
   2  -4   3 288598. 4616.72   3
   2   4   3 308970. 6641.81   3
   2  -4   4 14863.2 1785.31   4
   2   4   4 13392.0 1705.63   6
   2   4   4 17137.1 1749.66   3
   2  -4   4 15945.1 1339.90   3
   2  -4   5 174188. 6054.05   4
   2  -4   5 171706. 4926.16   3
   2   4   5 172430. 5805.53   3
   2   4   5 171772. 6476.33   6
   2   4   6 21700.8 2388.76   6
   2  -4   6 21275.1 2434.48   4
   2  -4   6 24668.9 2077.03   3
   2   4   6 21361.0 2158.45   3
   2  -4   7 567.954 613.620   4
   2  -4   7 782.014 576.969   3
   2   4   7-738.945 780.280   6
   2   4   7 880.477 513.667   3
   2   4   8 1306.14 555.068   3
   2  -4   8 752.045 757.240   4
   2   4   8 1180.42 296.076   6
   2  -4   8 389.737 585.053   3
   2   4   9 892.779 778.746   3
   2  -4   9 278.911 592.772   4
   2  -4   9 1277.33 661.789   3
   2   4   9 346.983 369.489   6
   2  -4  10 1594.21 1017.76   4
   2   4  10 1828.16 946.844   6
   2   4  10 3296.20 1198.07   3
   2  -4  10 3039.04 1768.04   6
   2  -4  10 1387.49 952.170   3
   2   4  11 9231.23 2228.95   6
   2   4  11 11241.6 2117.12   3
   2  -4  11 13537.2 2797.67   6
   2  -4  11 9763.35 1886.66   3
   2  -4  11 10065.1 2316.31   4
   2   4  12-13.4290 618.205   3
   2  -4  12 1502.37 1063.75   4
   2   4  12-270.413 597.462   6
   2  -4  12 1220.56 1447.36   6
   2  -4  12-259.337 374.386   3
   2   4  13 12.1926 582.498   6
   2  -4  13-719.465 1007.88   4
   2   4  13 670.426 356.722   3
   2   4  14-495.078 652.104   3
   2   4  14 111.414 412.021   6
   2  -4  14 106.161 316.439   6
   2   4  15 926.634 832.555   3
  -2   5  15 513.339 385.547   3
  -2  -5  15 2036.01 1237.97   6
  -2   5  14 3223.19 1704.62   3
  -2  -5  14 2088.62 1129.38   4
  -2  -5  13 1233.81 821.590   4
  -2   5  13 1788.97 1092.42   3
  -2   5  12-133.020 372.931   2
  -2  -5  12 740.821 929.218   4
  -2   5  12 1324.80 1105.89   3
  -2  -5  11 625.455 544.226   4
  -2   5  11 228.379 193.122   6
  -2   5  11 1227.90 815.911   2
  -2  -5  10 8521.83 1644.51   4
  -2   5  10 6125.31 1390.22   6
  -2   5  10 7644.15 1520.75   2
  -2   5  10 12110.4 2305.50   3
  -2  -5   9 2214.93 853.699   4
  -2   5   9 3669.48 971.556   2
  -2   5   9 3100.37 1031.74   6
  -2   5   9 2954.32 758.799   4
  -2   5   8 149563. 5646.01   2
  -2  -5   8 155445. 6337.71   4
  -2   5   8 150509. 5760.09   6
  -2   5   8 144274. 4833.06   4
  -2  -5   7 3812.62 946.205   4
  -2   5   7 2937.44 691.410   6
  -2   5   7 3267.65 669.525   4
  -2   5   7 3879.85 846.746   2
  -2   5   6 8170.08 1216.36   2
  -2   5   6 8955.46 1106.98   6
  -2  -5   6 10274.1 1458.85   4
  -2   5   6 9417.48 919.975   4
  -2   5   5 57394.8 1919.70   4
  -2  -5   5 63755.7 3163.71   4
  -2   5   5 60412.9 2500.81   6
  -2   5   5 60108.7 3219.41   5
  -2   5   5 61520.9 2958.32   2
  -2   5   4 67419.2 1464.70   4
  -2   5   4 70917.1 3180.32   5
  -2  -5   4 72679.6 3190.41   4
  -2   5   4 73168.8 2981.90   2
  -2   5   4 72152.5 2163.75   6
  -2  -5   3 10863.3 1157.72   4
  -2   5   3 10049.8 517.416   6
  -2   5   3 11167.8 1201.26   5
  -2   5   3 10961.7 1085.85   2
  -2   5   2 428436. 6873.72   5
  -2  -5   2 459901. 7000.12   2
  -2   5   2 441219. 6619.11   2
   2   5  -2 454855. 7113.72   6
  -2  -5   2 437624. 6883.56   4
  -2   5   1 308088. 4451.55   3
  -2   5   1 311911. 5620.45   5
  -2  -5   1 329074. 5355.28   2
   2  -5  -1 323165. 4028.85   4
   2   5  -1 316923. 5809.31   6
  -2  -5   1 318877. 5638.08   1
  -2   5   1 306702. 5664.09   2
  -2  -5   0 124208. 2984.25   2
  -2   5   0 132355. 3789.10   2
  -2  -5   0 128539. 3206.21   1
   2  -5   0 131541. 3129.48   4
  -2   5   0 130356. 3692.87   5
   2   5   0 133031. 3865.29   6
   2   5   1 150101. 4387.64   6
   2  -5   1 148733. 3873.62   4
   2   5   1 155727. 4392.56   3
  -2   5  -1 148114. 4260.29   2
  -2  -5  -1 151061. 3286.99   2
   2   5   2 8291.52 1099.87   3
   2  -5   2 9655.81 1101.95   4
   2   5   2 8405.48 1108.73   6
   2  -5   2 8173.80 922.933   1
  -2  -5  -2 8722.13 810.839   2
   2   5   3 806.821 619.468   3
   2  -5   3 1672.02 699.237   4
   2   5   3 117.003 331.280   6
   2  -5   3 1019.21 462.904   1
   2   5   4 253774. 7309.69   6
   2   5   4 260896. 6804.69   3
   2  -5   4 249909. 6841.22   4
   2   5   5 997.088 787.997   6
   2  -5   5 974.220 797.200   4
   2   5   5 834.165 429.551   3
   2   5   6 34272.6 3030.96   6
   2  -5   6 36244.5 2989.66   4
   2   5   6 34364.9 2873.60   3
   2   5   7 436.248 394.142   3
   2  -5   7 746.835 701.717   4
   2   5   7-620.539 808.855   6
   2  -5   7 762.184 626.236   3
   2  -5   8 1127.09 767.458   3
   2   5   8 140.584 439.505   3
   2  -5   8 1890.87 1052.22   4
   2   5   8-256.504 807.745   6
   2   5   9 1033.85 715.135   3
   2  -5   9 595.645 462.391   4
   2   5   9-225.712 849.035   6
   2  -5   9 2441.07 936.144   3
   2  -5  10 19326.1 2919.70   4
   2   5  10 17598.9 2578.74   3
   2  -5  10 20822.6 2573.91   3
   2   5  10 18710.8 2911.05   6
   2  -5  11 1105.17 925.052   4
   2  -5  11 1355.73 858.816   3
   2   5  11-700.752 787.848   6
   2   5  11 422.317 617.217   3
   2   5  12 1910.32 1217.58   6
   2  -5  12 1217.39 527.593   4
   2  -5  12 4256.16 1858.66   6
   2   5  12 1974.34 1088.37   3
   2   5  13 776.067 732.167   3
   2  -5  13-580.954 801.605   4
   2  -5  13 1482.66 1202.21   6
   2   5  13 796.259 1004.28   6
   2   5  14 5.24381 509.285   3
   2  -5  14-40.9001 716.663   4
   2   5  14-274.600 419.290   6
  -2  -6  15 2021.70 1142.81   4
  -2   6  15 1884.69 1189.98   3
  -2  -6  14 634.064 541.482   4
  -2   6  14 1089.73 1068.42   3
  -2  -6  13 1557.26 874.230   4
  -2   6  13 747.462 664.583   3
  -2   6  12 2012.70 1022.97   3
  -2  -6  12-334.169 661.389   4
  -2   6  12 1650.36 916.306   2
  -2  -6  11 2108.17 896.596   4
  -2   6  11 502.487 585.722   2
  -2   6  11 915.113 697.402   3
  -2  -6  10 779.225 757.420   4
  -2   6  10 908.310 347.748   6
  -2   6  10 1005.37 398.495   2
  -2   6   9 15804.7 1975.17   2
  -2   6   9 23147.9 2898.74   3
  -2   6   9 17725.8 2156.06   6
  -2  -6   9 18303.1 2332.46   4
  -2  -6   8 2648.11 687.961   4
  -2   6   8 987.911 268.271   4
  -2   6   8 2031.92 597.306   6
  -2   6   8 2117.41 1184.28   3
  -2   6   8 1891.33 718.386   2
  -2  -6   7 22042.2 2347.62   4
  -2   6   7 19445.9 1829.90   6
  -2   6   7 18333.5 1462.46   4
  -2   6   7 19562.6 1913.88   2
  -2   6   6 66454.0 3294.55   2
  -2  -6   6 67117.5 3632.11   4
  -2   6   6 63524.6 2977.36   6
  -2   6   5 141797. 3807.82   6
  -2  -6   5 151318. 5023.89   4
  -2   6   5 149311. 4580.88   2
  -2   6   5 149872. 5087.57   5
  -2   6   4 10847.0 1146.39   2
  -2  -6   4 10671.8 1253.71   4
  -2   6   4 11845.8 1342.62   5
  -2   6   4 11341.4 851.209   6
  -2  -6   3 33638.6 2084.35   4
  -2   6   3 30303.9 1800.63   2
  -2   6   3 30842.0 1023.22   6
  -2   6   3 33939.3 2126.59   5
  -2   6   3 33418.2 2127.82   3
  -2  -6   2 502.268 369.623   4
  -2   6   2 1080.39 497.101   5
  -2   6   2 497.320 205.490   2
  -2   6   2 880.986 363.796   3
  -2  -6   2 932.842 577.522   1
  -2  -6   1 210059. 4827.00   1
   2  -6  -1 208719. 3314.76   4
  -2  -6   1 213014. 4453.96   2
  -2   6   1 209004. 4842.55   5
   2   6  -1 206754. 4984.32   6
  -2   6   1 213882. 4783.76   2
  -2   6   1 199300. 3820.50   3
  -2   6   0 28753.2 1825.01   2
   2  -6   0 27005.0 1469.44   4
  -2   6   0 28408.0 1799.59   5
   2   6   0 29815.3 1938.82   6
  -2   6   0 25659.0 977.778   3
  -2  -6   0 26599.2 1367.84   2
   2   6   1 10062.3 1202.46   6
  -2  -6  -1 10176.9 825.506   2
   2   6   1 9390.08 1174.96   3
   2  -6   1 10341.9 1083.65   4
   2   6   2 50264.7 2724.73   3
   2   6   2 47935.0 2755.34   6
   2  -6   2 48553.5 2560.60   4
  -2  -6  -2 46448.9 1795.55   2
   2  -6   2 49216.8 2420.64   1
   2   6   3 110586. 4558.98   6
   2  -6   3 117951. 3918.09   1
   2  -6   3 113119. 4331.93   4
   2   6   3 115839. 4453.57   3
   2   6   4 3649.04 882.167   6
   2   6   4 4801.99 1005.63   3
   2  -6   4 4765.08 1049.34   4
   2   6   5 20180.8 2073.16   3
   2   6   5 19805.7 2193.15   6
   2  -6   5 19780.1 2147.73   4
   2  -6   6 1459.64 769.536   4
   2   6   6 1403.54 756.048   6
   2   6   6 114.462 461.842   3
   2   6   7 9360.44 1579.17   3
   2  -6   7 9224.93 1717.78   4
   2   6   7 8257.38 1775.12   6
   2  -6   8 1337.59 897.986   4
   2   6   8-106.246 365.873   3
   2   6   8-330.085 261.622   6
   2  -6   8 1829.67 873.444   3
   2   6   9 2020.40 793.390   3
   2  -6   9 1231.06 668.682   3
   2   6   9 1442.55 866.801   6
   2  -6   9 4021.51 1545.49   4
   2  -6  10 4174.63 1595.55   4
   2   6  10 2052.37 891.030   3
   2   6  10 3486.62 1422.67   6
   2  -6  10 1969.36 927.500   3
   2  -6  11 4452.40 1572.47   4
   2   6  11 3940.77 1548.91   6
   2   6  11 2759.40 1107.51   3
   2  -6  11 3455.19 1084.72   3
   2   6  12 1208.94 1046.43   6
   2   6  12 174.124 359.379   3
   2  -6  12 57.5182 404.487   4
   2   6  13 222.394 434.973   6
   2  -6  13-186.739 660.052   4
   2   6  13 833.282 649.698   3
   2  -6  14 1703.89 1308.29   6
   2   6  14-49.6886 574.480   3
   2  -6  14 419.381 776.754   4
   2   6  14 1113.82 1030.82   6
  -2  -7  15 1257.83 1041.91   4
  -2   7  15 3664.87 1771.07   3
  -2  -7  14 3828.71 1589.49   4
  -2   7  14 2759.49 1393.66   3
  -2  -7  13 1489.15 959.534   4
  -2   7  13 2989.36 1399.64   3
  -2   7  12 1108.53 929.328   3
  -2  -7  12 824.447 740.753   4
  -2  -7  11 2105.36 955.658   4
  -2   7  11 2167.24 836.204   2
  -2   7  11 2897.85 1032.68   3
  -2  -7  10 12866.6 2093.21   4
  -2   7  10 9870.08 1701.33   6
  -2   7  10 11684.5 2373.43   3
  -2   7  10 10905.4 1687.85   2
  -2   7   9 12375.7 1758.87   6
  -2  -7   9 13268.1 2102.02   4
  -2   7   9 15622.7 2403.62   3
  -2   7   9 11460.8 1674.02   2
  -2  -7   8 17365.8 2220.06   4
  -2   7   8 13899.7 1699.74   2
  -2   7   8 14006.8 1748.71   6
  -2   7   8 17125.4 2352.29   3
  -2   7   7 13764.2 1520.55   6
  -2  -7   7 16471.3 2058.20   4
  -2   7   7 14136.4 1637.41   2
  -2   7   7 14558.0 2096.52   3
  -2   7   6 4989.69 983.951   5
  -2   7   6 4926.46 825.603   6
  -2   7   6 5672.89 1252.65   3
  -2   7   6 3585.34 773.582   2
  -2  -7   6 5324.29 1067.38   4
  -2   7   5 7335.60 869.364   6
  -2   7   5 6369.86 935.103   2
  -2   7   5 6953.84 1228.60   3
  -2  -7   5 6695.85 1140.80   4
  -2   7   5 7380.66 1154.61   5
  -2   7   4 898.712 360.348   2
  -2  -7   4 910.846 498.119   4
  -2   7   4 1537.45 591.090   3
  -2   7   4 1001.00 274.782   6
  -2   7   4 1029.69 414.671   5
  -2  -7   3 3940.06 779.975   4
  -2   7   3 3416.57 407.837   6
  -2   7   3 3555.29 675.644   3
  -2   7   3 3681.60 624.884   2
  -2   7   3 3580.10 694.490   5
   2  -7  -2 47569.1 1172.32   4
  -2   7   2 47738.4 2248.58   2
  -2  -7   2 47575.4 2636.25   1
  -2   7   2 49631.1 2357.93   3
  -2   7   2 48173.3 2511.04   5
  -2  -7   2 49372.9 2530.16   4
   2   7  -2 49382.4 1412.97   5
   2   7  -1 85674.0 3384.74   6
  -2  -7   1 84503.5 3229.45   1
  -2   7   1 86470.2 3242.26   5
  -2   7   1 79760.3 2534.51   3
  -2  -7   1 89479.0 2917.73   2
   2  -7  -1 82301.9 2238.88   4
  -2   7   1 85502.7 3088.36   2
   2   7  -1 83508.3 1736.53   5
   2   7   0 60172.5 2889.14   6
  -2   7   0 58517.3 2686.36   2
   2   7   0 58347.9 1852.72   5
   2   7   0 59395.4 2722.56   7
  -2   7   0 57380.5 1694.75   3
  -2  -7   0 58148.7 2062.06   2
  -2   7   0 57880.7 2681.08   5
   2  -7   0 61687.6 2325.74   4
   2   7   1 5970.15 976.289   6
   2   7   1 6240.90 976.100   3
   2  -7   1 6221.93 892.605   4
  -2  -7  -1 5627.26 601.753   2
   2   7   1 5382.41 856.142   7
  -2  -7  -2 2879.97 448.950   2
   2   7   2 3909.10 827.123   3
   2  -7   2 3674.63 692.254   4
   2   7   2 2715.68 628.216   6
   2   7   3 42625.0 2850.76   6
   2   7   3 46758.0 2945.42   3
   2  -7   3 46894.3 2817.77   4
   2  -7   3 44195.3 2541.81   1
   2   7   4 109815. 4682.19   3
   2  -7   4 112271. 4239.97   1
   2  -7   4 103151. 4619.89   4
   2   7   4 101993. 4741.03   6
   2   7   5 1937.82 851.203   3
   2   7   5 2020.04 741.862   6
   2  -7   5 1594.06 551.573   4
   2  -7   6 34738.2 2924.59   4
   2   7   6 32924.3 3139.65   6
   2   7   6 35704.2 2942.82   3
   2   7   7 845.177 642.034   6
   2   7   7 253.440 210.890   3
   2  -7   7 619.706 913.717   4
   2  -7   8 8996.78 1897.20   4
   2   7   8 8970.90 1750.82   6
   2   7   8 9310.52 1660.64   3
   2   7   9 5020.20 1211.08   3
   2  -7   9 6744.99 1784.39   4
   2   7   9 5926.75 1613.69   6
   2  -7   9 6592.05 1394.16   3
   2   7  10 5577.16 1699.95   6
   2   7  10 5219.00 1497.47   3
   2  -7  10 7834.05 2160.21   4
   2  -7  10 6017.24 1431.82   3
   2  -7  11 2207.34 1054.44   4
   2   7  11 1723.80 1112.83   6
   2   7  11 447.863 649.133   3
   2   7  12 1432.72 989.697   3
   2   7  12 2155.14 1171.33   6
   2  -7  12 2562.91 1024.78   4
   2  -7  13-1166.51 895.810   4
   2   7  13 532.975 773.897   6
   2   7  13-112.974 520.266   3
   2   7  14 712.993 490.819   3
   2   7  14-472.607 671.794   6
   2  -7  14-599.432 744.588   4
   2  -7  14-476.663 630.481   6
  -2  -8  15 1960.53 1259.98   4
  -2   8  15 2314.16 1342.63   3
  -2   8  14 1965.63 1355.51   3
  -2  -8  14 145.066 408.531   4
  -2  -8  13-756.167 821.045   4
  -2   8  13 582.994 739.013   3
  -2   8  12 5465.70 1800.27   3
  -2  -8  12 4754.73 1612.95   4
  -2  -8  11 776.155 914.278   4
  -2   8  11 813.935 887.494   3
  -2   8  10 4722.38 1475.71   3
  -2   8  10 4016.99 1018.86   2
  -2  -8  10 5483.52 1571.08   4
  -2   8   9 20669.6 2821.35   3
  -2  -8   9 21495.1 2712.25   4
  -2   8   9 16372.2 1965.86   2
  -2   8   9 16646.4 2009.43   6
  -2   8   8 271.608 123.871   6
  -2   8   8 91.8317 287.518   2
  -2   8   8 303.305 586.082   3
  -2   8   7 2230.89 1019.14   3
  -2  -8   7 2130.32 1100.63   4
  -2   8   7 1202.64 489.184   2
  -2   8   7 1255.86 455.256   6
  -2   8   6 10870.3 1232.95   6
  -2   8   6 11151.3 1326.72   2
  -2  -8   6 12262.5 1662.54   4
  -2   8   6 10745.5 1424.65   5
  -2   8   6 11672.8 1745.03   3
  -2   8   5 3647.34 750.417   2
  -2  -8   5 3170.46 638.230   4
  -2   8   5 3259.77 582.391   6
  -2   8   5 3461.76 871.328   5
  -2   8   5 4133.86 950.388   3
  -2   8   4 69287.8 2212.15   6
  -2   8   4 73576.2 2986.42   2
  -2   8   4 76122.9 3679.16   3
  -2  -8   4 73537.4 3585.83   4
  -2   8   4 76495.6 3584.61   5
  -2  -8   3 39717.2 2456.00   4
  -2   8   3 38987.8 2406.47   3
  -2   8   3 35310.5 1416.46   6
  -2   8   3 35340.6 2363.81   5
  -2   8   3 35997.9 1982.84   2
  -2   8   2 6779.98 1015.33   5
  -2  -8   2 6398.45 1011.12   1
  -2   8   2 6570.39 863.371   2
   2  -8  -2 6030.13 488.798   4
  -2  -8   2 6006.15 961.846   4
  -2   8   2 5673.73 862.751   3
   2   8  -2 6237.14 561.469   5
   2   8  -1 84473.0 3380.06   7
   2  -8  -1 84497.7 2425.27   4
  -2   8   1 85306.7 3189.50   2
  -2  -8   1 85694.2 2934.04   2
  -2   8   1 80627.1 2707.49   3
   2   8  -1 86037.1 3557.29   6
  -2  -8   1 85679.3 3459.48   1
   2   8  -1 85288.1 2020.38   5
  -2   8   1 86733.3 3391.28   5
  -2   8   0 99729.5 3686.72   5
   2  -8   0 101747. 3131.72   4
  -2  -8   0 99583.0 2761.82   2
   2   8   0 103364. 3939.15   6
  -2   8   0 102997. 3629.85   2
   2   8   0 100164. 3709.99   7
   2   8   0 105588. 2678.14   5
  -2   8   0 99304.7 2520.98   3
   2   8   1 23223.6 1846.96   7
  -2   8  -1 23801.6 1867.60   5
   2  -8   1 25674.1 1773.60   4
   2   8   1 25770.4 2063.72   3
   2   8   1 24684.9 2005.46   6
  -2  -8  -1 21997.6 1169.87   2
   2   8   2 93948.0 4116.60   6
   2   8   2 95142.2 3778.85   7
   2   8   2 93764.3 4068.57   3
  -2  -8  -2 85813.9 2170.61   2
   2  -8   2 92666.8 3723.30   4
   2   8   3 79138.1 3601.74   7
   2  -8   3 75474.9 3714.82   4
   2   8   3 76024.3 3957.21   6
   2   8   3 79898.5 3980.41   3
   2  -8   3 80689.4 3587.40   1
   2   8   4 10151.4 1496.57   3
   2  -8   4 8600.74 1224.37   1
   2  -8   4 8745.89 1463.45   4
   2   8   4 8883.11 1408.44   6
   2  -8   5 24110.9 2450.43   4
   2   8   5 24536.5 2438.83   3
   2   8   5 28617.9 2724.84   6
   2  -8   6 11714.8 1731.03   4
   2   8   6 10293.9 1608.05   3
   2   8   6 9918.66 1688.81   6
   2   8   7 4344.53 1179.16   3
   2  -8   7 1373.84 601.397   4
   2   8   7 2919.29 933.600   6
   2   8   8 4416.92 1262.52   6
   2  -8   8 5014.63 1407.25   4
   2   8   8 4251.61 1167.09   3
   2   8   9-18.8856 467.568   6
   2   8   9 568.658 665.262   3
   2  -8   9 1632.14 1135.55   4
   2  -8  10 4373.85 1624.67   4
   2   8  10 3184.63 1328.66   6
   2   8  10 2294.60 885.293   3
   2  -8  11 2894.63 1493.77   4
   2   8  11 2255.81 1158.45   3
   2   8  11 2722.56 1258.01   6
   2   8  12-69.3056 354.736   6
   2   8  12 31.7978 468.810   3
   2  -8  13 1938.99 1208.41   4
   2   8  13 1205.76 937.792   3
   2  -8  13 3988.04 2026.78   6
   2   8  13 505.144 769.778   6
   2   8  14 380.116 673.835   3
   2  -8  14-164.901 881.669   4
   2  -8  14 1396.65 1345.86   6
   2   8  14 874.872 1006.65   6
  -2  -9  15 583.941 809.609   4
  -2   9  15 2451.29 1567.57   3
  -2  -9  14 797.057 916.995   4
  -2   9  14 1145.94 1332.88   3
  -2  -9  13 2344.91 1319.88   4
  -2   9  13 5398.92 1907.30   3
  -2  -9  12 1835.95 839.385   4
  -2   9  12-216.566 416.837   3
  -2  -9  11 14158.0 2396.65   4
  -2   9  11 16568.1 2729.62   3
  -2   9  10 1408.64 872.145   3
  -2  -9  10 1332.29 622.836   4
  -2   9  10 353.207 414.965   2
  -2   9   9-44.3174 316.347   6
  -2   9   9 312.275 373.172   2
  -2   9   9-133.956 672.681   3
  -2  -9   9-431.638 710.321   4
  -2  -9   8 2849.40 1159.14   4
  -2   9   8 1810.51 646.236   6
  -2   9   8 997.028 263.725   2
  -2   9   8 1957.23 1002.60   3
  -2  -9   7 50264.4 3724.64   4
  -2   9   7 48749.5 2915.37   6
  -2   9   7 48777.4 2977.53   2
  -2   9   7 48390.3 3773.48   3
  -2   9   6 1318.75 572.837   3
  -2   9   6 512.127 218.657   6
  -2   9   6 408.003 337.351   2
  -2   9   6 800.770 393.395   5
  -2  -9   6 1785.61 634.622   4
  -2   9   5 114239. 4750.21   5
  -2   9   5 108931. 3384.64   6
  -2   9   5 110350. 3915.41   2
  -2  -9   5 109270. 4798.78   4
  -2   9   5 116727. 5009.25   3
  -2   9   4 2172.09 790.966   3
  -2   9   4 1817.61 402.567   6
  -2   9   4 1359.11 380.461   2
  -2   9   4 3067.26 799.940   5
  -2  -9   4 2427.05 805.686   4
  -2   9   3 214.318 131.570   6
  -2  -9   3 385.819 383.532   4
  -2   9   3 665.249 349.837   2
  -2   9   3 131.599 209.780   5
  -2   9   3 835.948 476.609   3
  -2  -9   3 1310.17 731.219   1
  -2  -9   2 192819. 5459.01   4
   2   9  -2 189642. 5213.81   7
   2  -9  -2 183548. 3092.95   4
   2   9  -2 194074. 3477.79   5
  -2   9   2 192672. 4997.80   3
  -2   9   2 189943. 4700.23   2
  -2  -9   2 187964. 5534.04   1
  -2   9   2 193809. 5423.10   5
  -2   9   1 58016.8 2887.30   5
   2   9  -1 56215.9 2846.28   7
   2  -9  -1 56762.0 2142.59   4
  -2  -9   1 58804.8 2980.82   1
  -2  -9   1 55025.2 2415.54   2
  -2   9   1 53671.7 2315.94   3
   2   9  -1 56690.7 2989.58   6
   2   9  -1 53706.8 1786.98   5
  -2   9   1 56581.5 2629.40   2
   2   9   0 165143. 5180.14   6
  -2   9   0 173756. 4843.61   2
   2  -9   0 172777. 4328.16   4
   2   9   0 173988. 3652.04   5
  -2  -9   0 162598. 3629.65   2
  -2   9   0 160034. 3546.31   3
  -2   9   0 166255. 4965.86   5
   2   9   0 164733. 5022.36   7
   2   9   1 87281.7 3871.95   6
   2  -9   1 85377.0 3397.86   4
  -2  -9  -1 74395.3 2130.35   2
   2   9   1 84093.2 3655.03   7
   2   9   1 88897.5 3945.09   3
  -2   9  -1 83084.8 3669.18   5
   2  -9   2 13549.3 1478.95   4
   2   9   2 15476.4 1600.55   7
   2   9   2 13639.9 1671.69   6
   2   9   2 15203.7 1695.42   3
  -2  -9  -2 13247.5 786.972   2
   2   9   3 139370. 5375.51   3
   2   9   3 137185. 5440.90   6
   2  -9   3 130035. 4986.78   4
   2  -9   3 142440. 5038.29   1
   2   9   3 140540. 4988.86   7
   2   9   4 13179.7 1722.82   3
   2  -9   4 12696.3 1779.08   4
   2  -9   4 11808.1 1531.17   1
   2   9   4 11570.9 1636.79   6
   2   9   4 11670.5 1485.34   7
   2  -9   5 8434.21 1466.97   4
   2   9   5 8941.79 1611.26   3
   2   9   5 8063.47 1407.50   6
   2  -9   6 64.3670 497.750   4
   2   9   6 2345.06 688.868   3
   2   9   6 1608.59 633.424   6
   2   9   7 35521.1 3461.27   6
   2   9   7 37657.5 3319.91   3
   2  -9   7 38896.3 3511.20   4
   2  -9   8 1256.51 1103.59   4
   2   9   8-509.182 459.273   3
   2   9   8 648.190 637.238   6
   2  -9   9 20157.6 2998.34   4
   2   9   9 15150.7 2505.44   6
   2   9   9 14227.3 2287.74   3
   2   9  10 95.3275 440.958   3
   2  -9  10 826.668 707.134   4
   2   9  10 470.855 724.209   6
   2   9  11 1344.87 903.406   3
   2  -9  11 959.075 767.278   4
   2   9  11 687.812 731.687   6
   2   9  12 801.679 807.482   3
   2   9  12 434.931 507.759   6
   2  -9  12 687.383 542.609   4
   2  -9  13 2585.41 1735.16   6
   2   9  13 187.387 529.641   3
   2  -9  13 1166.64 1009.24   4
   2   9  13 295.842 643.229   6
   2   9  14 927.257 931.057   3
   2  -9  14 527.628 1049.02   4
   2   9  14 743.243 892.542   6
  -2 -10  15 1463.77 1013.41   4
  -2 -10  14 943.264 893.601   4
  -2  10  14 2217.21 1479.90   3
  -2 -10  13 742.265 878.597   4
  -2  10  13 1143.59 955.026   3
  -2 -10  12 4523.21 1594.21   4
  -2  10  12 7021.13 2064.93   3
  -2 -10  11 652.841 775.405   4
  -2  10  11 944.348 909.526   3
  -2 -10  10 4310.24 1436.90   4
  -2  10  10 5417.21 1487.66   3
  -2 -10   9 2168.27 1033.89   4
  -2  10   9 1927.29 718.447   2
  -2  10   9 1980.28 1002.85   3
  -2  10   8 10935.8 1443.99   2
  -2  10   8 11313.3 1520.63   6
  -2 -10   8 16066.7 2272.21   4
  -2  10   8 13138.5 2164.74   3
  -2 -10   7 27449.0 2715.20   4
  -2  10   7 23059.3 2041.58   2
  -2  10   7 22704.9 2007.10   6
  -2  10   7 25163.7 2750.69   3
  -2 -10   6 109126. 5229.74   4
  -2  10   6 104796. 4105.18   2
  -2  10   6 114263. 5172.90   5
  -2  10   6 120861. 5516.24   3
  -2  10   6 107818. 3909.99   6
  -2  10   5 5.34175 224.976   2
  -2  10   5 52.3628 349.634   5
  -2 -10   5 246.178 245.083   4
  -2  10   5 472.447 604.615   3
  -2  10   5 170.304 237.147   6
  -2  10   4 69414.8 2500.11   6
  -2 -10   4 82184.5 3988.72   4
  -2  10   4 73476.4 2974.32   2
  -2  10   4 82684.1 3964.05   5
  -2  10   4 78409.7 3960.73   3
  -2  10   3 147481. 4156.00   2
   2  10  -3 155445. 4992.64   7
   2  10  -3 153358. 3653.29   5
   2 -10  -3 146232. 2284.59   4
  -2 -10   3 154611. 5375.04   4
  -2  10   3 144302. 3370.44   6
  -2  10   3 157057. 5307.97   5
  -2  10   3 155969. 5121.07   3
  -2 -10   3 150077. 5489.06   1
   2  10  -2 2247.77 568.288   7
   2  10  -2 1846.57 376.385   5
   2 -10  -2 1914.34 335.701   4
  -2 -10   2 2173.15 595.545   1
  -2  10   2 1980.45 542.994   3
  -2  10   2 2145.81 534.629   2
  -2  10   2 3225.75 774.684   5
  -2 -10   2 2989.35 830.346   4
  -2 -10   1 105836. 4259.59   1
  -2  10   1 111093. 3772.97   2
  -2 -10   1 107991. 3477.82   2
   2 -10  -1 107878. 3155.81   4
  -2  10   1 105359. 3436.83   3
   2  10  -1 107958. 4319.35   6
   2  10  -1 108173. 4208.46   7
  -2  10   1 109349. 4137.23   5
   2  10  -1 104516. 2739.54   5
   2  10   0 252391. 6654.40   6
  -2  10   0 238006. 4679.74   3
   2 -10   0 255740. 5539.54   4
  -2 -10   0 242236. 4608.00   2
   2  10   0 255527. 6481.09   7
   2  10   0 255401. 4717.96   5
  -2  10   0 248203. 6220.77   5
  -2  10  -1 19.3820 314.312   5
   2  10   1 425.780 390.199   6
   2 -10   1 316.061 323.944   4
   2  10   1 315.652 198.317   5
   2  10   1 71.0027 245.434   7
  -2 -10  -1 290.969 162.139   2
   2 -10   2 148909. 5122.22   4
   2  10   2 150959. 5488.08   6
   2  10   2 150740. 5610.27   3
   2  10   2 151007. 5307.87   7
   2 -10   3 38992.0 2768.51   4
   2  10   3 39004.1 2969.18   6
   2  10   3 38723.2 2761.96   7
   2  10   3 43845.1 3122.17   3
   2 -10   3 43213.1 2949.01   1
   2  10   4 16.3837 388.488   3
   2  10   4-174.176 561.143   6
   2  10   4 235.926 300.113   7
   2 -10   4 155.897 195.341   1
   2 -10   4-897.383 641.872   4
   2  10   5 10721.2 1691.87   3
   2 -10   5 13044.6 1700.63   1
   2 -10   5 13740.4 1882.31   4
   2  10   5 10802.7 1790.71   6
   2  10   6 2213.85 790.208   3
   2 -10   6 3537.81 1005.43   4
   2  10   6 1806.10 822.903   6
   2  10   7 894.146 468.001   3
   2 -10   7 2212.29 1251.15   4
   2  10   7 559.285 583.679   6
   2 -10   8 25127.8 3114.52   4
   2  10   8 21964.1 2902.62   6
   2  10   8 25066.7 3013.72   3
   2  10   9 62.5513 437.573   3
   2  10   9 664.696 850.527   6
   2  10  10 2808.81 1245.14   6
   2 -10  10 3045.17 1270.96   4
   2  10  10 3177.19 1500.04   3
   2  10  11 519.881 410.905   3
   2 -10  11 424.519 774.008   4
   2  10  11 729.827 398.315   6
   2 -10  12 810.470 1035.83   4
   2  10  12 163.295 711.893   6
   2  10  12-542.242 499.307   3
   2  10  13-265.134 527.321   3
   2 -10  13 611.239 765.359   4
   2  10  13-332.654 381.620   6
   2  10  14 1431.99 1131.99   6
   2  10  14 830.057 802.967   3
  -2 -11  15-151.792 751.922   4
  -2  11  14 789.236 929.705   3
  -2 -11  14 2257.68 1512.99   4
  -2 -11  13 2134.78 1099.87   4
  -2  11  13 3880.25 1737.85   3
  -2 -11  12 580.697 342.376   4
  -2  11  12 319.139 699.982   3
  -2  11  11 5987.09 1730.10   3
  -2 -11  11 2690.67 1124.14   4
  -2 -11  10 5240.86 1555.82   4
  -2  11  10 6117.82 1751.61   3
  -2 -11   9 3259.83 1056.86   4
  -2  11   9 2238.43 889.684   3
  -2 -11   8 30257.3 3161.22   4
  -2  11   8 25309.5 2315.17   6
  -2  11   8 31032.5 3244.51   3
  -2  11   8 26619.2 2275.87   2
  -2 -11   7 21796.3 2648.57   4
  -2  11   7 22511.1 1992.56   6
  -2  11   7 21867.6 1983.02   2
  -2  11   7 25848.9 2809.98   3
  -2  11   7 26062.3 2696.69   5
  -2  11   6 2215.81 553.103   6
  -2  11   6 3366.94 1086.20   5
  -2 -11   6 1910.70 589.676   4
  -2  11   6 2168.33 606.573   2
  -2  11   6 3107.21 1081.62   3
  -2  11   5 44271.2 2408.10   2
  -2 -11   5 48660.6 3412.88   4
  -2  11   5 43526.0 2247.73   6
  -2  11   5 50520.8 3429.88   3
  -2  11   5 52336.1 3402.59   5
  -2 -11   4 93408.0 4366.46   4
  -2  11   4 79834.9 2806.43   6
  -2  11   4 89257.1 4306.97   3
  -2  11   4 83331.4 3152.70   2
  -2  11   4 87710.1 4339.91   5
   2  11  -4 93804.6 3986.46   7
   2 -11  -3 17638.3 959.936   4
  -2 -11   3 22520.1 2130.75   4
   2  11  -3 21096.4 1455.34   5
  -2 -11   3 20525.2 2136.48   1
  -2  11   3 23470.9 2152.33   5
  -2  11   3 18222.6 1481.95   2
   2  11  -3 20875.1 1909.71   7
  -2  11   3 19740.0 1896.55   3
   2 -11  -2 30193.4 1559.50   4
  -2 -11   2 32751.2 2498.66   4
  -2 -11   2 30753.8 2462.03   1
  -2  11   2 29193.0 2270.80   5
  -2  11   2 31027.4 2195.19   3
   2  11  -2 31882.6 1652.01   5
   2  11  -2 30943.7 2351.80   7
  -2  11   2 30924.9 1969.78   2
   2  11  -1 80220.2 3743.77   7
   2  11  -1 79676.2 3860.66   6
   2 -11  -1 81839.7 2935.56   4
  -2 -11   1 81027.8 3806.12   4
  -2  11   1 79945.9 3286.25   2
  -2  11   1 82072.9 3723.94   5
  -2 -11   1 83965.9 4031.95   1
   2  11  -1 79159.8 2578.18   5
  -2  11   1 78620.9 3150.58   3
   2  11   0 34989.3 2579.63   7
   2  11   0 33799.8 2559.66   6
   2 -11   0 35544.4 2135.96   4
  -2 -11   0 34042.8 1756.39   2
  -2  11   0 35482.3 2446.41   5
   2  11   0 35528.4 1855.77   5
  -2  11  -1 1252.41 562.205   5
   2  11   1 383.040 169.844   6
   2  11   1 1108.02 537.093   7
   2 -11   1 1620.70 455.317   4
   2  11   1 2102.10 555.122   5
  -2 -11  -1 1018.72 254.334   2
   2  11   2 12398.1 1592.58   7
   2 -11   2 10104.3 1320.32   4
   2  11   2 10834.9 1515.08   3
   2  11   2 9167.31 1434.16   6
   2 -11   3 44645.7 3214.39   1
   2  11   3 40346.4 3090.36   6
   2 -11   3 41056.1 2886.84   4
   2  11   3 45565.9 3306.36   3
   2  11   3 45104.8 3130.54   7
   2  11   4 41819.9 3010.92   7
   2  11   4 35479.7 3056.10   6
   2  11   4 42165.2 3247.61   3
   2 -11   4 37614.3 2879.61   1
   2 -11   4 35182.0 3010.91   4
   2  11   5 115.662 518.712   3
   2 -11   5 484.832 375.324   4
   2  11   5 353.691 432.721   6
   2  11   5 412.199 411.147   7
   2 -11   5 1214.68 741.196   1
   2 -11   6 14532.1 2210.21   4
   2  11   6 11169.2 1869.24   6
   2  11   6 14011.3 2150.97   3
   2  11   7 15564.2 2372.59   3
   2 -11   7 19066.6 2580.67   4
   2  11   7 15177.0 2329.77   6
   2  11   8 2291.65 1026.28   3
   2  11   8 1400.89 621.528   6
   2 -11   8 301.440 813.510   4
   2 -11   9 4069.34 1386.84   4
   2  11   9 2431.92 1068.83   6
   2  11   9 3463.33 1181.91   3
   2 -11  10 6809.79 1960.20   4
   2  11  10 4623.60 1521.67   6
   2  11  10 5493.38 1584.65   3
   2  11  11 133.820 374.756   3
   2  11  11 881.031 871.505   6
   2 -11  11 1655.19 1190.66   4
   2 -11  12 2707.93 1383.30   4
   2  11  12 1604.69 1050.49   3
   2  11  12 64.8608 381.670   6
   2 -11  13 813.641 1062.01   4
   2  11  13-973.920 799.315   3
   2  11  13 244.724 672.890   6
  -2  12  14 266.897 918.444   3
  -2 -12  14 1322.79 1109.81   4
  -2 -12  13 732.260 522.990   4
  -2  12  13 2205.88 1191.30   3
  -2 -12  12-118.791 389.198   4
  -2  12  12 1958.13 1078.91   3
  -2  12  11 3060.59 1446.42   3
  -2 -12  11 3101.79 1184.04   4
  -2  12  10 951.034 843.667   3
  -2 -12  10 911.947 693.306   4
  -2 -12   9 7281.61 1699.08   4
  -2  12   9 7797.46 1777.17   3
  -2 -12   8 28108.5 3060.13   4
  -2  12   8 23443.1 2901.19   3
  -2 -12   7 31134.2 3030.69   4
  -2  12   7 22988.2 1982.91   2
  -2  12   7 32940.9 3021.39   5
  -2  12   7 26428.4 2178.73   6
  -2  12   7 32384.3 3146.95   3
  -2  12   6 17405.9 1603.35   2
  -2  12   6 19477.7 1673.65   6
  -2 -12   6 24107.9 2528.73   4
  -2  12   6 21354.2 2412.25   3
  -2  12   6 23311.5 2436.71   5
  -2  12   5 12681.6 1852.41   3
  -2  12   5 12280.9 1244.74   2
  -2  12   5 10954.8 1155.98   6
  -2 -12   5 13397.0 1857.97   4
  -2  12   5 13922.8 1860.43   5
  -2  12   4 2747.90 718.971   3
  -2  12   4 2766.89 548.797   2
  -2 -12   4 3238.65 970.117   4
   2 -12  -4 3025.43 354.495   4
  -2  12   4 2278.78 518.483   6
   2  12  -4 3231.35 810.837   7
  -2  12   4 2227.87 811.572   5
  -2 -12   4 3212.56 1071.11   1
   2 -12  -3 83762.4 2348.39   4
  -2 -12   3 94857.4 4393.01   4
   2  12  -3 93325.3 4261.45   7
  -2  12   3 99975.6 4466.98   5
   2  12  -3 93054.9 3183.15   5
  -2  12   3 94851.8 4274.50   3
  -2 -12   3 94374.4 4571.48   1
  -2  12   3 82501.0 3162.42   2
   2  12  -2 438.808 190.548   5
  -2 -12   2 443.194 324.848   1
  -2  12   2 611.423 416.922   3
   2  12  -2 1017.71 645.417   7
   2 -12  -2 775.571 372.320   4
  -2  12   2 687.926 349.568   5
  -2  12   2 493.739 301.282   2
  -2 -12   2 1428.74 661.612   4
  -2  12   1 83878.5 3460.75   3
  -2 -12   1 87085.5 4255.36   1
   2 -12  -1 88449.0 3258.35   4
   2  12  -1 84799.7 4147.62   6
  -2 -12   1 84728.2 4068.27   4
   2  12  -1 84929.4 4072.42   7
   2  12  -1 82303.4 2809.49   5
  -2  12   1 91518.8 4059.27   5
  -2 -12   0 608.998 274.512   2
   2  12   0 776.834 534.596   7
   2  12   0 743.471 458.624   6
  -2  12   0 1191.36 515.893   5
   2  12   0 1030.20 361.490   5
   2 -12   0 565.135 221.405   4
  -2 -12  -1 1796.35 352.820   2
   2  12   1 3136.42 856.107   7
   2 -12   1 2916.70 660.978   4
   2  12   1 2998.44 823.249   6
   2  12   1 3964.15 764.876   5
  -2  12  -1 3966.32 916.636   5
   2  12   2 30006.7 2550.97   7
   2  12   2 30435.2 2635.21   3
  -2  12  -2 33356.0 2686.33   5
   2  12   2 27649.5 2548.83   6
   2 -12   2 26457.2 2320.17   4
   2 -12   3 174536. 6540.57   1
   2  12   3 155992. 6186.34   6
   2  12   3 164338. 6237.28   7
   2 -12   3 161260. 5970.59   4
   2  12   3 164585. 6600.67   3
   2  12   4 6294.60 1289.03   7
   2  12   4 7088.25 1557.25   3
   2 -12   4 6344.83 1352.95   4
   2  12   4 6877.43 1347.86   6
   2 -12   4 7761.23 1524.83   1
   2  12   5 18011.6 2324.58   6
   2 -12   5 22530.2 2527.36   4
   2 -12   5 20668.4 2360.20   1
   2  12   5 20392.6 2299.30   7
   2  12   5 20492.1 2440.46   3
   2  12   6 1370.79 1025.92   3
   2 -12   6 1235.90 955.042   4
   2  12   6 1328.99 644.013   6
   2  12   7 724.908 624.910   3
   2 -12   7 1104.11 1060.58   4
   2  12   7 177.341 292.308   6
   2  12   8 2879.70 1061.99   6
   2 -12   8 3707.44 1274.73   4
   2  12   8 4329.74 1309.04   3
   2  12   9 10581.0 2150.98   3
   2  12   9 5865.09 1607.42   6
   2 -12   9 5933.20 1936.55   4
   2  12  10 435.554 816.979   3
   2  12  10 158.404 443.606   6
   2  12  11 2571.08 1171.59   3
   2 -12  11 1775.68 1177.74   4
   2  12  11 645.410 671.178   6
   2  12  12 574.653 592.595   6
   2  12  12 58.6223 401.953   3
   2  12  13-801.386 726.549   3
   2 -12  13 624.559 639.530   4
   2  12  13-388.370 710.634   6
  -2  13  14 749.797 748.315   3
  -2 -13  14 1629.48 1101.17   4
  -2  13  13 1286.47 1180.04   3
  -2 -13  13-395.658 852.376   4
  -2  13  12 421.961 328.429   3
  -2 -13  12 722.917 858.827   4
  -2  13  11 633.085 710.389   3
  -2 -13  11 293.558 523.339   4
  -2 -13  10 10599.4 2249.59   4
  -2  13  10 10675.3 2286.78   3
  -2 -13   9 2740.45 1114.77   4
  -2  13   9 4909.30 1484.36   3
  -2  13   8 6409.91 1454.58   3
  -2 -13   8 8620.49 1906.46   4
  -2  13   7 3416.25 918.139   3
  -2 -13   7 3715.14 1235.17   4
  -2  13   7 3195.49 772.100   6
  -2  13   7 5052.66 1307.75   5
  -2  13   6 5990.34 1336.90   3
  -2  13   6 4881.51 850.986   2
  -2  13   6 7679.28 1453.47   5
  -2 -13   6 7649.37 1511.55   4
  -2  13   6 5234.97 889.475   6
  -2 -13   5 38584.1 3255.50   4
  -2  13   5 30742.7 2013.70   6
  -2  13   5 32460.2 1996.20   2
  -2  13   5 40543.2 3331.77   3
  -2  13   5 39105.5 3182.03   5
   2 -13  -4 24380.3 1150.24   4
   2  13  -4 31862.6 2546.86   7
  -2 -13   4 33342.2 2763.11   4
  -2  13   4 27342.2 1796.16   6
  -2  13   4 32908.8 2742.73   3
  -2  13   4 27150.7 1772.74   2
  -2  13   4 31771.0 2746.64   5
  -2 -13   4 30794.7 2768.81   1
   2  13  -4 30225.4 2000.62   5
  -2 -13   3 16081.9 1894.05   4
  -2  13   3 14443.8 1317.19   2
   2 -13  -3 13965.2 1078.34   4
  -2 -13   3 15573.4 1963.67   1
   2  13  -3 14323.0 1801.06   7
  -2  13   3 15423.3 1873.90   3
   2  13  -3 14843.8 1345.27   5
  -2  13   3 14652.0 1755.51   5
  -2  13   2 108980. 3781.38   2
  -2 -13   2 124154. 5111.79   4
   2  13  -2 119287. 5094.74   7
  -2  13   2 115656. 4856.75   5
  -2 -13   2 117792. 5223.75   1
  -2  13   2 118309. 4605.76   3
   2 -13  -2 111359. 3458.96   4
   2  13  -2 113887. 3561.81   5
   2  13  -1 54450.3 3426.14   6
   2  13  -1 53026.9 3496.78   7
   2 -13  -1 54420.7 2695.71   4
   2  13  -1 51109.2 2346.07   5
  -2 -13   1 57909.7 3584.92   1
  -2  13   1 55933.7 3286.67   5
  -2  13   1 50422.2 2795.96   3
  -2 -13   1 56681.5 3404.36   4
  -2 -13   0 20111.9 1423.83   2
   2  13   0 23215.1 2306.15   6
   2  13   0 21494.4 1599.83   5
   2 -13   0 23278.0 1918.80   4
   2  13   0 24196.0 2293.28   7
  -2  13   0 21505.0 2041.11   5
   2 -13   1 8079.58 1208.28   4
   2  13   1 10359.5 1526.27   7
  -2  13  -1 8422.50 1289.55   5
   2  13   1 9388.55 1420.16   6
   2  13   1 8881.08 1132.91   5
  -2 -13  -1 6760.05 646.326   2
   2 -13   2 26734.5 2386.86   4
   2  13   2 31941.3 2816.16   7
   2  13   2 27341.3 2565.51   6
   2  13   2 28513.2 2675.81   3
   2  13   2 27014.5 2115.87   5
  -2  13  -2 26767.7 2627.58   5
   2 -13   3 12676.0 1764.17   4
   2  13   3 14743.0 2105.00   3
   2  13   3 12149.1 1833.65   6
   2 -13   3 13977.1 2025.00   1
   2  13   3 13014.9 1885.10   7
   2 -13   4 60334.4 4129.75   4
   2  13   4 62611.8 4060.88   7
   2  13   4 61686.0 4330.98   3
   2  13   4 63879.5 4209.48   6
   2 -13   4 62894.7 4225.52   1
   2  13   5 6308.93 1398.24   3
   2  13   5 5300.44 1220.46   7
   2 -13   5 3498.53 990.034   4
   2  13   5 5431.81 1288.18   6
   2 -13   5 6504.88 1397.11   1
   2  13   6 11418.8 1826.38   7
   2  13   6 12963.8 2209.12   6
   2  13   6 15177.1 2264.31   3
   2 -13   6 17095.8 2479.95   4
   2  13   7-587.245 601.791   6
   2  13   7-812.244 642.410   3
   2 -13   7 1083.78 391.747   4
   2  13   8 2145.37 985.917   6
   2 -13   8 2521.96 1318.64   4
   2  13   8 1963.96 1163.70   3
   2  13   9 1513.37 977.327   3
   2 -13   9 812.269 985.670   4
   2  13   9-184.676 416.438   6
   2  13  10 4030.83 1503.30   3
   2 -13  10 2971.92 1559.40   4
   2  13  10 956.592 572.542   6
   2 -13  11 1511.07 1161.19   4
   2  13  11 384.208 832.107   3
   2  13  11-23.4117 325.215   6
   2  13  12 2344.01 1311.14   3
   2 -13  12 1572.66 950.240   4
   2  13  12-282.401 726.619   6
   2 -13  13-321.675 496.181   4
   2  13  13-140.941 491.023   3
  -2 -14  14 1103.12 1184.23   4
  -2  14  14 414.130 732.390   3
  -2  14  13 60.3588 278.117   3
  -2 -14  13 346.995 698.243   4
  -2  14  12 748.293 651.047   3
  -2 -14  12 955.412 695.405   4
  -2  14  11 2143.71 1040.93   3
  -2 -14  11 3825.96 1285.13   4
  -2  14  10 2173.29 1183.98   3
  -2 -14  10 229.948 1088.01   4
  -2 -14   9 13924.7 2502.45   4
  -2  14   9 17333.4 2674.08   3
  -2  14   8 7340.51 1590.29   3
  -2 -14   8 8096.87 1808.88   4
  -2  14   7 5283.87 1290.31   3
  -2 -14   7 9293.38 1871.14   4
  -2  14   7 9563.77 1767.01   5
  -2  14   6 566.330 553.441   3
  -2  14   6 567.262 301.214   5
  -2  14   6 370.909 285.518   6
  -2 -14   6 1298.63 984.306   4
  -2  14   5 3514.52 713.892   6
  -2  14   5 4988.34 1135.40   3
   2  14  -5 5764.11 1266.74   7
  -2  14   5 2910.11 592.158   2
  -2 -14   5 4704.72 1168.94   4
  -2  14   5 4749.25 1143.68   5
  -2  14   4-133.460 176.797   2
   2 -14  -4 428.429 214.858   4
  -2  14   4 138.176 535.315   3
  -2 -14   4 435.359 422.187   4
   2  14  -4 520.074 584.402   7
  -2  14   4 1.09343 108.332   6
  -2  14   4 19.9614 286.395   5
   2  14  -4 316.557 247.925   5
  -2  14   3 84202.5 3217.58   2
  -2  14   3 101029. 4728.61   3
   2 -14  -3 84688.8 2819.58   4
  -2  14   3 101603. 4758.16   5
   2  14  -3 99402.2 4704.00   7
   2  14  -3 97865.4 3604.82   5
  -2 -14   3 102063. 5121.29   1
  -2 -14   3 93141.6 4915.81   4
  -2  14   2 1599.24 734.909   5
  -2  14   2 3533.89 854.252   3
   2  14  -2 3124.95 1151.53   7
   2 -14  -2 2701.21 660.836   4
   2  14  -2 1869.49 506.707   5
  -2 -14   2 1410.30 1012.81   1
  -2 -14   2 2947.97 927.019   4
   2  14  -1 109232. 5085.43   6
  -2  14   1 114690. 4852.64   5
   2 -14  -1 116623. 4186.87   4
  -2 -14   1 119704. 5098.23   4
   2  14  -1 118351. 5200.84   7
   2  14  -1 107468. 3585.79   5
  -2 -14   1 118828. 5371.00   1
  -2  14   1 104475. 4181.40   3
  -2  14   0 1439.23 507.776   5
   2  14   0 2039.38 763.244   7
   2 -14   0 1973.33 592.588   4
   2  14   0 2476.93 951.729   6
  -2 -14   0 1428.48 407.945   2
   2  14   0 2634.52 595.910   5
  -2  14  -1 513.017 325.362   5
   2 -14   1-271.841 276.502   4
   2  14   1 426.747 290.256   6
   2  14   1 111.127 184.662   5
   2  14   1 299.997 439.774   7
  -2 -14  -1 44.3615 91.2417   2
   2  14   2 563.292 781.207   7
   2 -14   2-665.250 653.600   4
   2  14   2-340.052 476.525   6
  -2  14  -2 114.498 462.157   5
   2  14   2 990.973 565.995   5
   2  14   3 64463.6 4133.59   7
   2  14   3 58608.2 3975.29   6
   2 -14   3 56373.6 3765.83   4
   2 -14   3 64034.2 4347.04   1
   2  14   3 57527.8 4185.36   3
  -2  14  -3 65651.9 4482.51   5
   2 -14   4 23913.6 2718.82   1
   2 -14   4 21997.7 2582.22   4
   2  14   4 21162.3 2614.08   7
   2  14   4 20980.0 2477.08   6
   2  14   4 23397.3 2751.48   3
   2 -14   5 25970.8 2847.41   4
   2  14   5 20816.0 2720.96   3
   2  14   5 23769.7 2755.33   7
   2  14   5 24448.8 2853.79   6
   2 -14   5 24529.4 2695.36   1
   2  14   6 1614.64 916.652   7
   2  14   6 635.214 597.637   6
   2 -14   6 1414.00 722.653   4
   2  14   6 982.577 884.091   3
   2 -14   7 9378.98 2085.37   4
   2  14   7 5715.79 1631.89   3
   2  14   7 7537.49 1777.44   6
   2  14   8 675.302 384.565   3
   2 -14   8 528.540 722.678   4
   2  14   8-144.585 542.479   6
   2 -14   9 2908.00 1439.41   4
   2  14   9 1082.53 818.418   6
   2  14   9 2277.68 1136.31   3
   2  14  10-118.945 253.821   6
   2 -14  10 1235.16 1245.45   4
   2  14  10 1379.16 1030.39   3
   2  14  11 1108.95 616.137   6
   2  14  11 2021.55 1190.21   3
   2 -14  12 333.072 475.670   4
   2  14  12 237.223 470.345   3
   2  14  12-251.274 316.384   6
   2  14  13 383.021 940.838   3
  -2 -15  14 2196.51 1327.16   4
  -2  15  13-98.6728 430.767   3
  -2 -15  13 2897.53 1490.07   4
  -2  15  12 679.356 779.607   3
  -2 -15  12 496.478 632.037   4
  -2  15  11 5124.72 1759.64   3
  -2 -15  11 4098.78 1501.84   4
  -2  15  10 7452.83 1962.82   3
  -2 -15  10 3755.20 1405.22   4
  -2  15   9 707.960 1071.87   3
  -2 -15   9 3025.68 1381.53   4
  -2  15   8 6797.30 1628.42   3
  -2 -15   8 9292.89 1970.05   4
  -2  15   7-184.743 522.922   5
  -2 -15   7 382.382 714.430   4
  -2  15   7-277.446 469.805   3
  -2  15   6 9704.77 1738.82   3
  -2 -15   6 7928.08 1772.68   4
  -2  15   6 10537.7 1857.24   5
  -2  15   6 6508.86 1092.41   6
   2  15  -5 10469.4 1667.58   7
   2  15  -5 8363.90 1229.50   5
  -2  15   5 8227.72 1137.17   6
  -2  15   5 9311.24 1677.40   5
  -2  15   5 10050.9 1755.15   3
  -2 -15   5 8112.25 1503.16   4
  -2  15   4 13781.5 1931.18   3
  -2 -15   4 15408.6 2223.13   1
   2  15  -4 14385.5 1941.23   7
  -2 -15   4 13881.4 1928.49   4
  -2  15   4 10267.9 1106.15   2
   2  15  -4 14780.0 1509.20   5
  -2  15   4 14593.1 2029.30   5
  -2 -15   3 3354.93 1083.65   1
   2  15  -3 3330.76 740.745   5
   2  15  -3 3500.77 1009.39   7
   2 -15  -3 2459.33 546.157   4
  -2  15   3 3766.20 981.200   5
  -2  15   3 3688.13 976.392   3
  -2 -15   3 3665.82 1110.65   4
  -2  15   2 124408. 5337.09   5
   2 -15  -2 104235. 3767.57   4
   2  15  -2 117659. 5609.66   7
   2  15  -2 106277. 3806.46   5
  -2 -15   2 121196. 5706.26   1
  -2 -15   2 118613. 5368.42   4
  -2  15   2 111494. 4852.36   3
  -2  15   1-130.824 358.665   5
   2  15  -1 736.547 1024.13   7
   2 -15  -1 828.970 572.062   4
  -2  15   1 389.559 319.381   3
  -2 -15   1-414.505 355.373   4
   2  15  -1 33.4269 167.015   5
  -2  15   0 10311.9 1547.98   5
  -2 -15   0 8342.86 943.950   2
   2  15   0 10048.5 1600.18   7
   2  15   0 8512.88 1118.06   5
  -2 -15   0 9569.66 1553.18   4
   2  15   0 9204.03 1579.94   6
   2 -15   0 11317.3 1503.93   4
  -2  15  -1 6120.16 1191.85   5
   2  15   1 5268.51 1127.43   6
   2  15   1 6088.85 1316.17   7
   2 -15   1 6440.64 1181.11   4
   2  15   1 6169.32 1066.84   5
  -2 -15  -1 3311.21 505.426   2
   2  15   2 3095.61 1010.52   7
   2  15   2 2737.17 779.508   5
   2 -15   2 1959.23 716.894   4
  -2  15  -2 2606.11 804.562   5
   2  15   2 1963.95 687.707   6
   2 -15   3-663.222 744.543   1
   2  15   3 121.226 371.214   3
   2  15   3-327.263 439.840   6
  -2  15  -3 634.276 648.891   5
   2  15   3 256.193 752.985   7
   2 -15   3 1133.51 875.374   4
   2 -15   4 12204.9 1943.49   4
   2 -15   4 10635.1 1869.42   1
   2  15   4 13089.3 2062.42   7
   2  15   4 11051.8 1910.90   3
   2  15   4 11235.0 1854.12   6
   2  15   5 605.375 780.022   3
   2 -15   5 662.109 796.605   4
   2  15   5 955.198 639.933   7
   2 -15   5 1346.05 811.813   1
   2  15   5-272.149 254.547   6
   2  15   6 12620.5 2336.99   3
   2  15   6 12960.2 2229.67   6
   2  15   6 15251.7 2399.72   7
   2 -15   6 15075.5 2307.79   1
   2 -15   6 15531.6 2456.82   4
   2  15   7 1759.68 854.363   3
   2 -15   7 3179.70 1403.63   4
   2  15   7 2507.27 1061.89   6
   2  15   8 1914.25 1010.75   3
   2 -15   8 1798.86 1232.43   4
   2  15   8 685.280 616.499   6
   2  15   9 1068.77 1088.62   3
   2 -15   9 775.000 962.773   4
   2  15   9-696.490 686.880   6
   2  15  10 321.825 712.070   3
   2 -15  10 1744.16 1344.57   4
   2  15  10-912.093 920.684   6
   2  15  11-339.642 414.800   3
   2  15  11-242.324 366.009   6
   2  15  12 577.509 640.878   3
   2 -15  12 1220.36 1001.93   4
   2  15  12-113.112 314.833   6
  -2 -16  13 442.744 808.401   4
  -2  16  13 320.109 548.988   3
  -2 -16  12 3265.10 1518.99   4
  -2  16  12 2071.44 1183.41   3
  -2  16  11 2413.41 1329.17   3
  -2 -16  11 1312.35 898.646   4
  -2 -16  10 1560.14 905.969   4
  -2  16  10 3337.47 1308.01   3
  -2  16   9 3568.66 1228.04   3
  -2 -16   9 6702.63 1786.30   4
  -2  16   8-517.565 685.066   3
  -2 -16   8 1480.16 1046.29   4
  -2  16   7 1917.70 902.684   5
  -2  16   7 878.521 690.294   3
  -2 -16   7 595.254 642.669   4
  -2  16   6 15504.6 2301.06   3
  -2 -16   6 15310.5 2419.41   4
  -2  16   6 15874.9 2345.21   5
  -2  16   5 1006.12 708.482   3
   2  16  -5 857.208 519.295   5
   2  16  -5 732.642 603.865   7
  -2 -16   5 558.094 733.240   4
  -2  16   5 161.174 151.171   6
  -2 -16   5 1576.14 1129.50   1
  -2  16   5 454.211 237.434   5
  -2 -16   4 14891.7 2065.46   4
   2  16  -4 18043.3 2238.56   7
  -2  16   4 16117.6 2162.73   3
   2  16  -4 16458.4 1677.24   5
  -2  16   4 16644.0 2181.92   5
  -2 -16   4 16227.2 2329.32   1
  -2 -16   3 4489.33 1396.78   1
   2  16  -3 4394.14 875.385   5
  -2  16   3 3932.42 1037.03   3
   2  16  -3 3309.12 1014.42   7
   2 -16  -3 2937.43 643.333   4
  -2 -16   3 3373.41 1131.19   4
  -2  16   3 3876.40 1090.41   5
  -2 -16   2 334.378 797.565   1
  -2  16   2 357.855 506.196   3
   2  16  -2 468.460 676.545   7
   2 -16  -2 371.869 502.023   4
   2  16  -2 499.932 421.409   5
  -2 -16   2 1690.65 962.465   4
  -2  16   2 194.978 827.772   5
   2 -16  -1 16956.3 1796.48   4
  -2 -16   1 16018.9 2083.40   4
  -2  16   1 15486.1 1735.40   3
   2  16  -1 17398.1 2206.70   7
   2  16  -1 15142.9 1497.41   5
  -2  16   1 16315.4 1997.58   5
  -2 -16   1 16476.4 2057.93   1
   2  16   0 6694.50 1495.46   7
  -2 -16   0 4009.62 670.864   2
   2  16   0 5248.41 1254.23   6
  -2  16   0 5661.43 1123.61   5
   2 -16   0 6443.21 1203.46   4
  -2 -16   0 3686.94 864.877   4
   2  16   0 4539.89 851.824   5
   2  16   1 1853.01 808.269   6
  -2  16  -1 2290.94 755.876   5
   2  16   1 2382.57 1071.64   7
   2  16   1 2103.60 593.380   5
   2 -16   1 2141.77 648.516   4
  -2 -16  -1 1657.29 333.162   2
  -2  16  -2 5690.78 1204.98   5
   2 -16   2 5659.58 1192.89   4
   2  16   2 6079.40 1157.03   5
   2  16   2 5863.05 1275.52   6
   2  16   2 6559.15 1480.28   7
   2 -16   3 3984.31 1132.51   1
   2  16   3 3262.41 955.803   3
   2  16   3 5333.32 1506.31   7
   2 -16   3 3635.83 1113.54   4
  -2  16  -3 4527.80 1175.55   5
   2  16   3 3283.39 1035.69   6
   2 -16   4 2352.36 781.835   1
   2  16   4 2041.65 877.243   6
  -2  16  -4 2830.02 1057.67   5
   2  16   4 1067.12 870.040   7
   2  16   4 2314.25 1032.26   3
   2 -16   4 2168.41 926.419   4
   2  16   5 7122.45 1714.90   3
   2  16   5 6367.43 1696.96   7
   2  16   5 8456.43 1787.70   6
   2 -16   5 7184.31 1768.19   4
   2 -16   5 7800.85 1727.58   1
   2  16   6 1199.78 930.674   7
   2 -16   6 470.485 330.822   4
   2  16   6 1035.98 804.210   3
   2  16   6 221.387 657.770   6
   2 -16   6 1591.17 1140.96   1
   2 -16   7 3283.39 1401.35   4
   2  16   7 4078.20 1389.66   3
   2  16   7 3213.85 1164.04   7
   2  16   7 3372.14 1282.81   6
   2 -16   8 8007.46 2275.64   4
   2  16   8 6272.76 1781.39   3
   2  16   8 4975.73 1488.99   6
   2 -16   9 146.104 431.316   4
   2  16   9-149.686 370.533   6
   2  16  10 137.420 607.309   3
   2 -16  10 1720.61 1186.05   4
   2  16  10 76.8637 458.077   6
   2  16  11 459.535 861.771   3
   2 -16  11 2350.28 1428.20   4
   2  16  11 398.019 698.473   6
   2  16  12 644.913 816.077   3
   2 -16  12 1274.48 1276.45   4
  -2  17  13 1641.01 1080.43   3
  -2 -17  13 1769.84 1362.27   4
  -2  17  12 1556.49 1034.36   3
  -2 -17  12 270.926 491.199   4
  -2 -17  11 2468.49 1335.93   4
  -2  17  11 3884.33 1570.65   3
  -2  17  10 988.703 944.605   3
  -2 -17  10 24.1121 764.798   4
  -2  17   9-194.166 501.525   3
  -2 -17   9 1103.22 1228.03   4
  -2 -17   8 965.350 782.285   4
  -2  17   8-227.423 321.217   3
  -2  17   7 499.453 594.602   5
  -2 -17   7 2099.21 1040.11   4
  -2  17   7 537.537 435.220   3
  -2  17   6 4804.36 1379.82   3
   2  17  -6 3509.43 979.849   5
  -2  17   6 4208.22 1395.89   5
  -2 -17   6 4003.96 1290.06   4
  -2  17   5 9109.84 1248.87   6
  -2 -17   5 14805.9 2517.76   1
  -2  17   5 15117.3 2259.59   3
  -2  17   5 13656.2 2091.84   5
  -2 -17   5 11740.7 1935.64   4
   2  17  -5 12787.7 1912.66   7
   2  17  -5 11765.7 1555.41   5
   2  17  -4 651.183 937.178   7
   2  17  -4 1495.17 615.430   5
  -2  17   4 791.059 629.716   3
  -2 -17   4 1910.61 1453.50   1
  -2 -17   4 134.384 684.504   4
  -2  17   4 814.461 353.636   5
  -2  17   3 13252.5 1942.96   3
  -2  17   3 14890.5 1997.88   5
   2  17  -3 13564.2 1542.28   5
  -2 -17   3 14494.2 2221.19   1
   2  17  -3 10888.2 1926.72   7
  -2 -17   3 12526.1 2117.36   4
   2 -17  -3 10173.9 1218.72   4
   2 -17  -2 1117.33 481.789   4
   2  17  -2 261.903 524.297   7
  -2 -17   2 397.440 315.338   1
   2  17  -2 1123.85 478.758   5
  -2  17   2 1290.21 511.108   3
  -2 -17   2 606.673 522.358   4
  -2  17   2-61.8733 329.772   5
  -2  17   1 2114.16 848.833   5
   2 -17  -1 1740.71 741.867   4
   2  17  -1 3041.17 974.590   7
  -2 -17   1 388.952 508.837   1
  -2 -17   1 2713.21 791.011   4
   2  17  -1 1725.07 616.079   5
  -2 -17   0 558.162 401.655   4
  -2  17   0 1281.44 719.276   5
  -2 -17   0 449.563 228.003   2
   2  17   0 1052.86 648.539   7
   2  17   0 1713.00 961.035   6
   2  17   0 1187.93 471.705   5
   2 -17   0 2065.04 819.222   4
  -2  17  -1 12172.5 1799.60   5
   2 -17   1 14521.9 1894.50   4
   2  17   1 13099.8 2098.43   7
  -2 -17  -1 12451.8 1782.23   4
   2  17   1 12345.5 1932.62   6
   2  17   1 12995.5 1582.64   5
   2  17   2 2468.32 910.901   6
   2  17   2 2729.22 840.347   5
   2 -17   2 2066.30 789.961   4
   2  17   2 2760.72 1128.16   7
  -2  17  -2 1903.78 775.259   5
  -2  17  -3 6018.56 1476.50   5
   2 -17   3 6906.06 1527.97   4
   2  17   3 6433.54 1580.48   7
   2  17   3 6652.52 1438.03   6
   2  17   3 9914.44 1832.00   3
   2 -17   3 6295.61 1487.10   1
  -2  17  -4 1106.60 903.382   5
   2  17   4 548.108 672.641   3
   2 -17   4 202.928 529.335   4
   2 -17   4-622.285 343.601   1
   2  17   4-7.54370 456.136   6
   2  17   4 15.0422 649.363   7
   2  17   5 546.006 739.251   3
   2 -17   5 713.550 1119.86   1
   2 -17   5 484.827 595.530   4
   2  17   5-591.558 618.249   6
   2  17   5 499.707 748.577   7
   2  17   6 547.034 247.948   6
   2  17   6 86.1024 662.286   3
   2  17   6 924.729 618.224   7
   2  17   7 6921.04 1870.20   3
   2  17   7 6378.14 1655.29   7
   2 -17   7 8603.27 2134.32   4
   2  17   7 6047.13 1711.45   6
   2  17   8 738.056 965.051   3
   2 -17   8 1244.74 925.798   4
   2  17   8 1077.33 902.349   6
   2  17   9 37.9533 404.935   3
   2  17   9 420.287 387.433   6
   2  17  10 907.416 945.056   3
   2 -17  10 800.275 990.974   4
   2  17  10 216.554 382.250   6
   2 -17  11 483.967 1253.88   4
   2  17  11 2243.88 1289.53   3
   2  17  11 270.039 433.897   6
   2  17  12-177.133 303.348   3
   2 -17  12 108.919 519.875   4
  -2  18  13 552.380 306.373   3
  -2 -18  12 3760.39 1642.24   4
  -2  18  12 3731.56 1528.45   3
  -2  18  11 2029.01 1246.05   3
  -2 -18  11 598.991 367.436   4
  -2  18  10 750.327 690.723   3
  -2 -18  10-200.071 815.411   4
  -2 -18   9 398.047 835.388   4
  -2  18   9 1806.39 929.617   3
  -2  18   8-325.995 550.893   3
  -2 -18   8 1218.94 818.505   4
  -2  18   8-506.679 498.858   5
  -2 -18   7 748.666 814.213   4
  -2  18   7 561.379 468.092   5
  -2  18   7 683.430 695.368   3
   2  18  -6 3205.38 1140.42   7
  -2 -18   6 3442.39 1422.55   4
  -2  18   6 2542.15 1045.87   5
  -2  18   6 2183.68 961.248   3
   2  18  -5 171.664 313.838   5
  -2 -18   5 57.7266 662.749   4
  -2 -18   5 2202.89 1228.90   1
   2  18  -5 1372.17 796.171   7
  -2  18   5-1757.35 767.552   5
  -2  18   5 62.3092 517.333   3
   2  18  -4 4436.98 924.241   5
  -2  18   4 7237.27 1586.30   3
  -2 -18   4 5678.46 1604.26   1
   2  18  -4 6279.26 1536.68   7
  -2 -18   4 4485.76 1132.40   4
  -2  18   4 3783.69 920.404   5
  -2  18   3 2097.11 749.957   3
   2  18  -3 2736.97 1138.65   7
   2  18  -3 1777.20 632.933   5
  -2 -18   3 3376.17 1264.62   4
  -2  18   3 890.417 741.454   5
  -2 -18   3 1711.67 850.300   1
   2 -18  -2 1029.99 581.570   4
  -2  18   2 295.412 369.280   3
  -2 -18   2 28.8383 350.452   1
  -2  18   2 883.998 605.832   5
  -2 -18   2 590.326 596.549   4
   2  18  -2 322.288 412.739   7
   2  18  -2-133.006 183.688   5
  -2  18   1 764.110 576.174   5
   2  18  -1 2471.54 1031.71   7
   2 -18  -1 2028.38 790.376   4
  -2 -18   1 1013.79 580.974   4
   2  18  -1 1165.37 467.715   5
  -2 -18   1 694.975 611.660   1
  -2  18   0 11119.8 1734.71   5
   2  18   0 8473.64 1619.84   6
  -2 -18   0 8675.47 1648.13   4
   2 -18   0 9797.94 1581.53   4
   2  18   0 9562.56 1903.50   7
   2  18   0 7096.26 1117.70   5
  -2  18  -1 291.425 254.803   5
   2  18   1 739.209 519.230   7
   2 -18   1-563.152 605.544   4
   2  18   1 564.550 419.493   5
   2  18   1-21.4845 210.930   6
  -2 -18  -1-206.257 464.912   4
  -2  18  -2 12867.3 2010.69   5
   2  18   2 12464.1 1670.45   5
   2  18   2 15313.3 2394.17   7
   2  18   2 10156.2 1915.72   6
   2 -18   2 13298.4 1978.12   4
  -2  18  -3 33.4595 262.232   5
   2  18   3 378.828 751.715   7
   2 -18   3-243.637 318.610   4
   2  18   3-181.208 374.133   6
   2  18   3 235.860 342.015   3
   2  18   4 587.731 752.821   3
   2  18   4 785.288 853.507   7
   2 -18   4 1420.37 818.370   1
  -2  18  -4 747.602 615.943   5
   2  18   4 1080.37 776.871   6
   2 -18   4 664.529 938.969   4
   2  18   5 421.659 657.439   6
   2 -18   5-82.9518 403.133   4
  -2  18  -5 518.102 462.853   5
   2  18   5 1401.20 708.518   3
   2 -18   5 1640.14 1124.51   1
   2  18   5 652.136 634.702   7
   2  18   6 3821.40 1343.72   6
   2  18   6 4049.78 1518.39   3
   2 -18   6 6905.06 1857.18   1
   2  18   6 3956.27 1193.79   7
   2 -18   6 3738.24 1509.35   4
   2  18   7 217.062 532.612   6
   2  18   7 599.241 771.127   3
   2  18   7 999.716 893.392   7
   2 -18   7 891.240 675.287   4
   2  18   8 6186.24 1931.89   3
   2 -18   8 8399.30 2347.60   4
   2  18   8 6087.00 1784.65   6
   2  18   9 230.061 559.510   6
   2  18   9 991.758 1055.65   3
   2 -18   9 2771.30 1590.03   4
   2  18  10 665.158 720.684   3
   2  18  10-330.985 630.990   6
   2  18  11 117.907 522.373   3
   2 -18  11 1186.70 959.712   4
  -2 -19  12 2347.83 1436.69   4
  -2  19  12 2912.63 1657.54   3
  -2 -19  11 2284.45 1253.81   4
  -2  19  11 1612.28 982.707   3
  -2  19  10 459.049 647.296   3
  -2 -19  10-264.583 552.282   4
  -2  19   9 1018.88 811.622   3
  -2 -19   9 664.377 633.581   4
  -2  19   8 1046.93 1050.00   5
  -2 -19   8-501.391 646.855   4
  -2  19   8 208.995 291.847   3
  -2  19   7 230.825 557.393   5
  -2  19   7-823.173 798.250   3
  -2  19   6 28.5954 431.396   3
  -2 -19   6-336.452 321.651   4
   2  19  -6 207.705 413.027   7
  -2  19   6 957.187 753.448   5
  -2  19   5 8394.50 1834.61   3
  -2 -19   5 9283.51 2273.89   1
  -2 -19   5 7324.65 1746.80   4
   2  19  -5 8849.72 1735.77   7
  -2  19   5 8912.47 1829.93   5
  -2  19   4-646.645 680.232   3
  -2 -19   4-1021.95 790.997   4
   2  19  -4 390.793 572.289   7
  -2 -19   4-223.418 329.333   1
  -2  19   4-163.043 471.782   5
   2  19  -3 332.955 431.389   5
  -2  19   3 464.841 471.660   3
   2  19  -3 615.259 641.455   7
  -2 -19   3 195.174 263.863   4
  -2 -19   3 414.525 710.792   1
  -2  19   3-1074.77 600.746   5
   2  19  -2 4547.42 1314.60   7
  -2  19   2 6165.15 1296.12   3
   2 -19  -2 5543.81 1101.65   4
  -2 -19   2 4804.30 1352.70   1
  -2 -19   2 7072.23 1547.35   4
  -2  19   2 6778.61 1493.58   5
   2  19  -2 6317.57 1127.50   5
  -2 -19   1 1477.73 420.278   1
   2 -19  -1 3449.39 987.209   4
  -2  19   1 2322.38 907.332   5
   2  19  -1 3592.80 1320.23   7
  -2 -19   1 2303.85 871.299   4
   2  19  -1 2708.04 741.022   5
  -2  19   0 1522.72 785.920   5
   2 -19   0 3248.22 972.773   4
   2  19   0 1372.32 524.090   5
   2  19   0 2571.85 1134.40   7
  -2 -19   0 1835.53 698.848   4
   2  19   1 17202.8 2528.32   7
  -2 -19  -1 13832.4 2112.28   4
  -2  19  -1 10806.8 1832.57   5
   2  19   1 10949.7 2073.99   6
   2 -19   1 13038.6 1948.12   4
   2  19   1 11310.3 1577.85   5
   2  19   2 919.687 638.500   6
  -2  19  -2 1464.52 804.131   5
   2 -19   2 663.107 310.062   4
   2  19   2 2114.36 936.662   7
  -2 -19  -2 687.244 388.260   4
   2  19   2 1304.14 691.261   5
  -2  19  -3-396.630 411.446   5
   2 -19   3-277.387 774.012   1
   2 -19   3 1017.12 701.540   4
   2  19   3 1051.71 706.349   7
   2  19   3 841.378 461.148   6
   2  19   3 226.788 266.564   5
   2  19   4 2456.19 956.058   3
   2 -19   4 2836.36 1000.31   1
   2 -19   4 1723.28 887.924   4
   2  19   4 1837.43 847.372   7
  -2  19  -4 2270.06 1049.07   5
   2  19   4 986.434 547.602   6
   2 -19   5-685.690 536.195   4
   2  19   5 1046.29 778.987   7
   2  19   5 135.467 430.726   3
   2 -19   5 693.286 629.739   1
   2  19   5 328.019 544.163   6
  -2  19  -5 644.731 840.173   5
   2  19   6 468.585 602.996   7
   2 -19   6 1729.13 1321.94   1
   2  19   6 1385.10 1071.58   3
   2 -19   6-198.048 540.825   4
   2  19   6-257.789 332.303   6
   2  19   7 3218.45 1349.59   6
   2  19   7 5819.43 1659.41   3
   2 -19   7 5483.87 2014.87   4
   2  19   7 3440.98 1522.81   7
   2  19   8 1408.14 1027.89   3
   2  19   8 1686.92 1084.75   6
   2 -19   8 2845.56 1438.17   4
   2  19   9 800.312 635.306   6
   2  19   9 3107.09 1419.78   3
   2 -19   9 2165.39 1443.55   4
   2  19  10 1216.35 938.798   3
   2 -19  10 379.751 878.269   4
   2  19  10-275.335 365.217   6
   2  19  11 567.267 831.220   3
   2 -19  11 1364.37 1120.43   4
  -2  20  12 783.385 1004.57   3
  -2 -20  12 2958.01 1453.70   4
  -2  20  11 830.045 787.368   3
  -2 -20  11-779.152 872.025   4
  -2  20  10 402.114 336.115   3
  -2 -20  10 759.717 905.510   4
  -2  20   9 646.905 751.888   3
  -2 -20   9 2813.77 1448.83   4
  -2 -20   8 2168.91 1197.45   4
  -2  20   8 728.997 559.618   3
  -2  20   8 1419.99 900.637   5
  -2  20   7 1495.10 706.503   3
  -2 -20   7 1907.05 1088.32   4
  -2  20   7 3186.99 1250.24   5
   2  20  -6 4181.11 1460.24   7
  -2  20   6 4471.58 1360.74   3
  -2 -20   6 5738.56 1562.84   4
  -2  20   6 5595.71 1551.04   5
  -2 -20   5-201.849 660.511   1
  -2  20   5 545.961 614.062   3
  -2 -20   5 277.216 735.358   4
   2  20  -5 850.808 802.192   7
  -2  20   5 796.643 570.055   5
  -2  20   4-370.687 348.580   3
  -2 -20   4 722.632 493.711   4
  -2 -20   4 1426.80 1173.76   1
   2  20  -4 1388.60 705.780   7
  -2  20   4 865.667 559.520   5
  -2 -20   3 3832.49 1262.39   4
  -2  20   3 5103.32 1344.54   3
   2  20  -3 5034.59 1437.03   7
  -2  20   3 6921.58 1579.53   5
  -2 -20   3 3370.24 1277.22   1
  -2  20   2 2250.33 849.079   3
   2  20  -2 2381.12 1173.64   7
  -2 -20   2 2438.89 1014.80   4
  -2 -20   2 2694.34 1149.32   1
  -2  20   2 1782.76 876.194   5
   2  20  -2 1954.31 673.710   5
  -2 -20   1 2339.50 582.840   1
   2 -20  -1 2653.65 942.706   4
   2  20  -1 2667.41 1473.94   7
  -2 -20   1 1980.62 1033.77   4
  -2  20   1 1507.29 634.290   5
   2  20  -1 1311.91 423.516   5
   2 -20   0 10778.7 1828.50   4
  -2  20   0 10134.6 1794.02   5
   2  20   0 8390.31 1977.29   7
  -2 -20   0 9041.59 1726.44   4
   2  20   0 7373.15 1258.28   5
  -2  20  -1 523.844 536.340   5
   2  20   1 112.597 443.142   7
   2  20   1 508.496 357.723   5
   2 -20   1 93.8802 565.876   4
   2  20   1 948.252 746.867   6
  -2 -20  -1 850.704 799.614   4
   2  20   2 10916.9 2422.88   7
   2  20   2 9764.48 1958.11   6
  -2 -20  -2 11029.1 1913.57   4
   2 -20   2 10541.3 2057.09   4
   2  20   2 8650.97 1475.09   5
  -2  20  -2 12399.1 2044.53   5
   2  20   3 696.078 508.763   6
  -2  20  -3-747.360 601.274   5
   2 -20   3-959.884 859.211   1
   2  20   3 98.6321 466.710   7
   2 -20   3 748.542 602.431   4
   2  20   3 58.9730 182.469   5
   2 -20   4 1129.62 1050.19   1
  -2  20  -4 369.503 593.504   5
   2  20   4-277.952 391.253   3
   2 -20   4-520.122 388.632   4
   2  20   4 104.632 263.570   6
   2  20   4-345.140 611.169   7
  -2  20  -5 1076.90 824.161   5
   2 -20   5 2938.62 1582.80   1
   2 -20   5 1994.98 1064.06   4
   2  20   5-125.905 316.698   6
   2  20   5 13.1697 289.389   7
   2  20   5 1472.30 1013.94   3
   2  20   6 1083.77 712.987   6
  -2  20  -6 2684.97 1519.56   5
   2  20   6 2932.74 1309.82   7
   2  20   6 1057.83 940.563   3
   2 -20   6 1411.70 1121.12   4
   2 -20   6 2175.00 1401.05   1
   2  20   7 275.883 843.213   3
   2  20   7 929.822 859.536   7
   2 -20   7 731.115 1171.99   4
   2  20   7 1123.80 1084.36   6
   2 -20   8 5356.80 1932.44   4
   2  20   8 5713.25 1852.79   3
   2  20   8 3027.61 1307.54   6
   2  20   9 1990.75 1188.49   6
   2  20   9 2200.94 1170.93   3
   2 -20   9 2141.04 1345.52   4
   2  20  10 1319.60 1138.00   3
   2 -20  10 1123.41 1219.76   4
   2  20  11 2927.28 1511.96   3
   2 -20  11 1258.68 981.701   4
  -2  21  12 1206.18 867.918   3
  -2  21  11 253.366 682.347   3
  -2 -21  11 2174.87 1174.33   4
  -2 -21  10 2311.84 1280.37   4
  -2  21  10 1147.43 948.559   3
  -2  21   9 384.390 438.064   3
  -2 -21   9 2462.57 1425.24   4
  -2  21   8 3066.01 1288.90   3
  -2 -21   8 5262.79 1857.81   4
  -2  21   8 3749.15 1471.56   5
  -2  21   7 3781.86 1346.82   3
  -2 -21   7 5538.92 1888.31   4
  -2  21   7 3995.64 1418.05   5
   2  21  -6 1444.14 1000.82   7
  -2  21   6 1394.73 826.684   3
  -2 -21   6 3435.03 1423.29   4
  -2  21   6 1787.35 1003.13   5
  -2  21   5 4828.92 1417.68   3
   2  21  -5 4183.11 1369.68   7
  -2  21   5 5386.32 1484.76   5
  -2 -21   5 5469.00 1606.76   4
  -2 -21   5 5486.77 1534.62   1
  -2 -21   4 952.270 848.190   4
  -2  21   4 1856.68 882.357   3
  -2 -21   4 2787.19 1239.54   1
   2  21  -4 3318.57 1269.77   7
  -2  21   4 3328.89 1148.13   5
  -2  21   3-12.5401 404.402   3
  -2 -21   3-33.4944 457.380   4
   2  21  -3 373.585 519.281   7
  -2 -21   3 91.7172 711.766   1
  -2  21   3 435.079 284.765   5
   2  21  -2 11497.7 2363.48   7
  -2 -21   2 12688.1 2356.75   1
  -2 -21   2 9145.55 2050.49   4
  -2  21   2 9927.71 1862.31   5
  -2  21   1 3150.85 1007.44   5
   2  21  -1 2492.06 759.804   5
   2  21  -1 6350.47 2206.40   7
  -2 -21   1 4467.68 1269.36   4
  -2 -21   1 3250.93 1240.16   1
   2 -21  -1 3357.69 1049.64   4
   2 -21   0 4516.26 1240.11   4
   2  21   0 5205.36 1843.16   7
  -2  21   0 3668.03 1138.62   5
   2  21   0 2033.42 691.927   5
  -2 -21   0 3482.85 1204.36   4
   2  21   1 12649.0 2691.27   7
   2  21   1 9201.58 1953.98   6
  -2 -21  -1 9373.73 1950.19   4
  -2  21  -1 8333.29 1682.79   5
   2  21   1 8111.76 1400.94   5
   2 -21   1 8941.53 1655.86   4
  -2  21  -2 1946.49 934.622   5
   2 -21   2 2213.83 1021.58   4
  -2 -21  -2 2481.58 950.698   4
   2  21   2 1696.56 703.245   5
   2  21   2 2071.08 1094.70   6
   2  21   2 2625.77 1123.33   7
   2  21   3 2182.13 877.948   5
  -2  21  -3 2160.49 892.750   5
   2 -21   3 3326.55 1136.07   4
  -2 -21  -3 2524.94 1013.63   4
   2  21   3 2012.67 995.806   6
   2  21   3 4316.02 1508.02   7
   2 -21   3 3196.38 1273.87   1
   2  21   4 1007.02 625.861   6
   2  21   4 1971.38 766.686   7
   2 -21   4 1865.96 1209.40   4
  -2  21  -4 1577.56 899.124   5
   2  21   4 2502.34 995.107   3
   2 -21   4 2825.06 1341.41   1
  -2  21  -5-849.725 534.286   5
   2 -21   5 850.608 1251.51   1
   2  21   5 325.606 552.494   3
   2 -21   5 425.508 411.902   4
   2  21   5 112.532 244.726   6
   2  21   5 422.162 975.161   7
   2  21   6-212.923 642.253   6
   2  21   6 1716.73 1068.73   3
   2 -21   6 3122.57 1471.04   4
   2 -21   6 2585.94 1486.45   1
   2  21   6 2233.24 1268.66   7
  -2  21  -6 1482.72 1107.30   5
   2  21   7 2535.24 1257.11   7
  -2  21  -7 1599.33 1328.47   5
   2  21   7 1356.03 996.430   6
   2  21   7 2329.94 1302.11   3
   2 -21   7 1533.23 1260.20   4
   2 -21   8 2360.85 1503.45   4
   2  21   8 568.183 923.813   3
   2  21   8 302.538 695.276   6
   2  21   9 2247.23 1480.20   3
   2 -21   9 820.950 554.343   4
   2  21   9 630.156 557.641   6
   2  21  10 1732.18 1053.25   3
   2 -21  10 822.842 1056.96   4
  -2  22  11 2025.05 1261.04   3
  -2 -22  11 3576.45 1750.20   4
  -2  22  10 1161.11 1034.82   3
  -2 -22  10 1360.67 986.913   4
  -2  22   9 2272.28 1125.11   3
  -2 -22   9 3757.69 1584.82   4
  -2  22   9 1972.42 990.377   7
  -2  22   8 1484.81 1156.47   3
  -2 -22   8 2284.98 1258.81   4
  -2  22   8 2091.75 1257.81   5
  -2 -22   7 3730.75 1514.74   4
  -2  22   7 2567.38 1098.82   3
  -2  22   7 2978.17 1351.35   5
   2  22  -6 2262.34 1039.37   7
  -2  22   6 1378.28 860.896   3
  -2 -22   6 4127.33 1532.12   4
  -2  22   6 1729.44 981.887   5
  -2  22   5-816.179 825.225   3
  -2 -22   5-31.0707 392.471   4
  -2  22   5 291.969 509.485   5
  -2 -22   5-160.476 560.462   1
   2  22  -5-824.533 519.582   7
  -2  22   4 795.689 596.197   3
   2  22  -4 40.2924 381.553   7
  -2 -22   4 199.903 458.874   4
  -2  22   4-6.00328 436.039   5
  -2 -22   4 241.645 677.129   1
  -2  22   3 14060.2 2231.65   3
   2  22  -3 15141.6 2551.61   7
  -2 -22   3 10602.2 2167.54   4
  -2 -22   3 11746.7 2502.76   1
  -2  22   3 15933.6 2533.05   5
  -2 -22   2 1168.81 778.868   1
  -2 -22   2 1462.62 1146.76   4
   2  22  -2 286.971 920.137   7
  -2  22   2 746.700 782.194   5
   2  22  -1 16329.2 2797.59   7
  -2 -22   1 14788.9 2578.87   4
  -2 -22   1 12566.1 2603.40   1
  -2  22   1 12830.9 2225.30   5
  -2  22   0 1222.97 725.337   5
  -2 -22   0 2654.02 930.794   4
   2  22   0 2983.63 1478.44   7
   2 -22   0 1719.17 889.741   4
   2  22   0 1892.82 652.060   5
  -2  22  -1-1180.13 857.105   5
   2  22   1 730.295 795.961   7
   2 -22   1 619.366 239.828   4
  -2 -22  -1 415.883 659.121   4
   2  22   1 140.877 234.742   5
  -2  22  -2 2768.51 1138.04   5
   2  22   2 3567.76 1301.19   6
   2 -22   2 3096.46 1090.02   4
   2  22   2 2782.68 982.971   5
   2  22   2 3500.90 1285.33   7
  -2 -22  -2 2933.43 1281.53   4
  -2  22  -3 3509.04 1266.41   5
   2  22   3 1946.67 1039.43   7
   2 -22   3 2049.51 1174.74   1
   2 -22   3 2595.66 1251.06   4
   2  22   3 3785.93 1141.08   5
   2  22   3 2514.73 1123.51   6
  -2 -22  -3 3644.23 1280.51   4
   2  22   4 877.104 961.527   7
   2  22   4 120.040 396.030   6
   2 -22   4 1007.79 717.599   4
   2 -22   4 830.732 824.151   1
  -2  22  -4 665.137 730.396   5
  -2  22  -5 3564.48 1302.29   5
   2 -22   5 5712.11 2071.64   1
   2  22   5 3431.96 1540.51   7
   2  22   5 4728.10 1833.94   3
   2 -22   5 3946.23 1442.34   4
   2  22   5 2330.49 1224.86   6
  -2  22  -6 36.4839 657.526   5
   2  22   6 959.243 704.734   3
   2 -22   6 1488.02 1115.55   1
   2  22   6 1685.61 1154.93   7
   2  22   6 200.164 657.693   6
   2 -22   6 1775.99 1512.54   4
   2  22   7 229.857 871.417   3
  -2  22  -7 1004.70 923.063   5
   2 -22   7 106.100 443.478   4
   2  22   7 512.522 788.513   6
   2  22   7 1181.36 1063.47   7
  -2  22  -8 1616.79 1147.09   5
   2  22   8 170.848 521.852   6
   2  22   8 1128.72 982.206   3
   2 -22   8 2740.19 1486.28   4
   2  22   9 1233.82 1205.92   3
   2 -22   9 957.589 871.849   4
   2  22  10 1445.16 1058.84   3
   2 -22  10-212.144 622.235   4
  -2  23  11 337.506 805.555   3
  -2  23  10 3002.33 1461.39   3
  -2 -23  10 1272.20 926.488   4
  -2  23   9 369.777 598.408   7
  -2  23   9 404.608 686.635   3
  -2 -23   9 1178.76 1120.20   4
  -2  23   8 3344.47 1461.01   3
  -2 -23   8 2939.88 1760.10   4
  -2  23   8 3598.01 1397.89   5
  -2  23   7-300.083 759.992   3
  -2  23   7 1307.80 1018.36   5
  -2 -23   7 1515.59 1100.41   4
  -2  23   6-230.342 546.361   3
   2  23  -6 258.847 410.168   7
  -2  23   6 322.799 596.253   5
  -2  23   5 795.962 755.549   3
   2  23  -5 1703.60 993.329   7
  -2 -23   5 444.178 775.909   4
  -2 -23   5 1415.84 974.950   1
  -2  23   5 976.356 669.755   5
  -2 -23   4 4755.13 1606.06   1
  -2 -23   4 4055.79 1410.37   4
   2  23  -4 4675.94 1421.88   7
  -2  23   4 5922.04 1623.88   5
  -2  23   4 4429.66 1466.90   3
   2  23  -3 2739.88 1344.07   7
  -2  23   3 1482.67 977.486   3
  -2  23   3 1977.37 1031.38   5
  -2 -23   3-28.0976 621.300   4
  -2 -23   3 2853.07 1313.15   1
  -2  23   2 10837.0 2184.37   5
   2  23  -2 14242.6 2693.89   7
  -2 -23   2 12246.7 2695.87   1
  -2 -23   2 15572.5 2636.64   4
  -2 -23   1 241.974 395.961   1
   2  23  -1 1298.45 1389.91   7
  -2 -23   1 809.660 930.666   4
  -2  23   1 701.024 660.639   5
  -2  23   0 3981.36 1312.86   5
  -2 -23   0 3157.85 1356.78   4
   2 -23   0 2848.33 1117.46   4
   2  23   0 5274.42 1827.37   7
   2 -23   1-991.897 408.680   4
  -2  23  -1-234.668 423.923   5
   2  23   1-36.3381 682.926   7
  -2 -23  -1 233.399 374.700   4
   2  23   2 951.963 738.493   7
   2 -23   2 493.982 544.130   4
   2  23   2 1.09165 232.182   6
   2  23   2 300.067 438.295   5
  -2  23  -2-901.624 597.014   5
  -2 -23  -2 783.104 637.056   4
   2  23   3 204.116 505.417   6
  -2  23  -3 40.0988 364.602   5
   2 -23   3-196.671 849.519   1
   2  23   3 37.6309 379.448   7
   2 -23   3-293.439 506.172   4
  -2 -23  -3 983.914 807.986   4
   2  23   3 795.947 653.868   5
  -2  23  -4 2664.35 1126.31   5
   2 -23   4 3667.04 1878.44   1
   2  23   4 2331.96 1287.46   7
   2 -23   4 3874.17 1434.44   4
   2  23   4 3237.70 1292.33   6
  -2  23  -5 1407.58 883.643   5
   2  23   5 632.299 641.103   6
   2 -23   5 1972.75 1552.33   1
   2  23   5 1457.78 1447.02   7
   2  23   5 1626.08 1046.19   3
   2 -23   5 1954.21 1292.92   4
  -2  23  -6 2619.79 1328.63   5
   2  23   6 1846.06 1358.07   7
   2  23   6 2845.72 1377.87   3
   2 -23   6 3477.74 1622.78   1
   2  23   6 926.671 925.380   6
   2 -23   6 2512.66 1321.35   4
   2  23   7 899.855 879.020   3
   2 -23   7 1357.01 1103.58   4
   2  23   7 1402.26 858.859   7
   2  23   7 200.814 329.352   6
  -2  23  -7 1186.34 848.548   5
  -2  23  -8 139.774 791.068   5
   2  23   8 35.9264 590.211   3
   2  23   8-701.692 746.441   6
   2 -23   8 1023.84 562.282   4
  -2  23  -9 660.059 921.699   5
   2  23   9 498.838 702.339   3
   2 -23   9-371.087 642.625   4
  -2  23 -10-740.567 985.339   5
   2 -23  10 222.635 553.555   4
  -2  24  11 2046.58 1200.62   3
  -2  24  10 360.306 427.075   3
  -2 -24  10-213.846 420.897   4
  -2  24   9 842.334 850.677   3
  -2  24   9 1225.61 985.849   7
  -2 -24   9 141.204 326.782   4
  -2  24   8 88.3294 554.010   3
  -2 -24   8 1079.31 1263.61   4
  -2  24   8 438.120 541.670   7
  -2  24   8 2278.13 1179.85   5
  -2  24   7-165.615 359.596   5
  -2  24   7 156.550 528.553   3
   2  24  -6 10.6118 587.678   7
  -2  24   6-720.070 671.830   3
  -2 -24   6 320.693 746.242   4
  -2  24   6 1198.32 820.984   5
  -2  24   5 714.629 758.364   3
  -2  24   5 1212.09 970.173   5
   2  24  -5 530.718 723.139   7
  -2 -24   5 1953.37 1409.68   1
  -2 -24   5 775.338 1072.48   4
  -2 -24   4 1316.50 1238.37   1
  -2  24   4 1688.00 954.439   3
  -2 -24   4 1869.03 1043.63   4
  -2  24   4 881.127 910.071   5
   2  24  -4 1435.78 976.823   7
  -2 -24   3 4879.50 1513.77   4
   2  24  -3 6141.43 1832.34   7
  -2  24   3 6149.52 1758.62   5
  -2 -24   3 7559.71 2241.29   1
  -2 -24   2 1360.79 845.661   1
   2  24  -2 314.567 702.606   7
  -2  24   2 651.248 355.669   5
  -2 -24   1 4003.07 1690.04   1
  -2 -24   1 1797.36 1155.35   4
   2  24  -1 3253.72 1512.83   7
  -2  24   1 3941.01 1427.01   5
  -2 -24   0 2285.61 1024.07   4
   2  24   0 2600.31 1438.88   7
  -2  24   0 960.874 704.110   5
  -2 -24   0 558.714 796.422   1
  -2  24  -1-243.229 449.624   5
   2  24   1 731.618 460.642   7
   2 -24   1-145.757 559.263   4
  -2 -24  -1 1039.23 696.166   4
  -2  24  -2 889.221 832.567   5
   2  24   2 1455.88 1067.74   6
   2  24   2 312.686 632.004   7
   2 -24   2 1183.45 786.407   4
   2 -24   2-1357.54 1081.63   1
  -2 -24  -2 431.497 585.227   4
   2  24   3 1168.96 931.842   6
  -2  24  -3-24.4864 331.753   5
   2 -24   3 2087.14 1145.17   1
   2  24   3 1820.40 1029.25   7
   2 -24   3 640.735 736.144   4
  -2 -24  -3 55.2745 253.799   4
   2  24   3 279.341 414.402   5
  -2  24  -4 479.058 876.411   5
   2 -24   4 887.318 670.322   4
   2 -24   4 598.752 705.358   1
   2  24   4 242.450 402.141   6
   2  24   4-209.407 436.586   7
   2  24   5 1333.86 952.951   7
  -2  24  -5 1550.56 1035.77   5
   2 -24   5 3119.89 1525.85   1
   2 -24   5 2289.29 1218.53   4
   2  24   5 2732.74 1258.22   6
  -2  24  -6 426.055 705.817   5
   2  24   6 977.057 980.227   6
   2 -24   6-276.031 693.270   1
   2  24   6-78.2896 413.962   7
   2  24   6 2575.45 1433.65   3
   2 -24   6 746.195 886.047   4
   2  24   7 738.620 668.367   6
  -2  24  -7 551.676 392.140   5
   2  24   7 13.1313 387.419   7
   2 -24   7 889.159 979.814   4
   2  24   7 2358.15 1354.89   3
   2  24   8 1529.22 1200.41   3
   2 -24   8 1152.74 1111.89   4
  -2  24  -8 2053.91 1368.77   5
  -2  24  -9 341.772 805.984   5
   2  24   9 953.048 1100.40   3
   2 -24   9-122.271 910.375   4
  -2  24 -10 42.3126 495.705   5
  -2  25  10 304.228 801.926   3
  -2 -25   9 840.267 785.583   4
  -2  25   9-649.276 724.798   7
  -2  25   9-630.631 976.280   3
  -2 -25   8 1151.07 1342.20   4
  -2  25   8 1004.34 980.231   5
  -2  25   8 321.524 551.692   3
  -2  25   8 345.646 576.574   7
  -2  25   7 573.766 548.374   3
  -2 -25   7 1977.26 1481.32   4
  -2  25   7 1501.58 934.572   5
  -2  25   6-686.261 711.515   3
  -2  25   6 660.637 715.115   5
   2  25  -6 283.327 474.670   7
  -2  25   5 225.381 541.756   3
  -2 -25   5 813.608 477.052   4
   2  25  -5 3484.27 1318.21   7
  -2 -25   5 1132.50 1402.91   1
  -2  25   5 1779.66 1095.30   5
   2  25  -4 1650.54 1089.15   7
  -2  25   4 1350.49 775.301   3
  -2 -25   4 922.942 890.757   4
  -2 -25   4 2803.31 1502.42   1
  -2  25   4 746.593 689.814   5
   2  25  -3 619.648 1046.33   7
  -2 -25   3-574.703 717.890   4
  -2  25   3 168.349 511.256   5
  -2 -25   3 515.028 590.825   1
  -2  25   2 619.897 493.018   5
  -2 -25   2 327.753 613.710   1
   2  25  -2 397.281 664.828   7
  -2 -25   2-73.4482 744.914   4
   2  25  -1 2675.04 1402.66   7
  -2 -25   1 1548.61 898.046   1
  -2 -25   1 1646.78 1105.70   4
  -2  25   1 1381.52 662.789   5
  -2 -25   0 1464.46 861.232   4
   2  25   0 807.330 874.747   7
  -2 -25   0 2120.40 1087.22   1
  -2  25   0 1015.80 731.462   5
  -2  25  -1 2178.42 1001.41   5
  -2 -25  -1 1559.14 913.557   4
   2  25   1 1229.27 727.024   7
   2 -25   1 1039.01 863.123   4
  -2  25  -2 234.697 433.582   5
   2  25   2 65.1246 606.892   7
   2 -25   2-300.645 574.426   4
   2 -25   2-1627.48 1148.25   1
  -2 -25  -2 843.720 655.590   4
  -2  25  -3 153.796 232.669   5
   2 -25   3 413.266 1273.82   1
   2 -25   3 147.190 375.081   4
   2  25   3 57.4577 305.498   6
   2  25   3 914.946 806.518   7
  -2  25  -4 118.345 630.060   5
   2  25   4 444.215 548.971   6
   2  25   4 591.590 750.358   7
   2 -25   4-359.233 406.284   4
   2 -25   4-33.9573 494.671   1
   2  25   5 58.7922 572.631   6
   2  25   5 708.910 758.310   7
   2 -25   5 672.975 1009.91   4
   2 -25   5 2239.05 1482.94   1
  -2  25  -5 175.073 566.875   5
  -2  25  -6 223.561 270.261   5
   2 -25   6 58.0990 621.786   4
   2 -25   6 2581.30 1363.15   1
   2  25   6 1301.33 927.939   6
   2  25   6 133.101 860.528   7
   2  25   7-470.681 323.626   6
   2  25   7 618.827 759.390   3
   2 -25   7 2750.56 1657.02   4
   2  25   7 1936.71 1226.21   7
  -2  25  -7 373.377 737.644   5
  -2  25  -8-560.652 743.582   5
   2  25   8-155.863 453.184   3
   2 -25   8 844.539 1073.43   4
  -2  25  -9 156.682 625.621   5
   2 -25   9 391.518 812.876   4
  -2  26  10 316.643 409.298   3
  -2  26   9-10.3313 333.964   3
  -2  26   9 105.175 433.194   7
  -2 -26   9 385.823 748.067   4
  -2  26   8-369.792 439.822   3
  -2  26   8-358.667 497.676   7
  -2  26   8 143.338 502.662   5
  -2  26   7-926.073 691.476   7
  -2  26   7 353.239 609.535   3
  -2  26   7 53.4277 519.654   5
  -2  26   6 706.851 744.576   3
  -2  26   6-119.736 294.981   5
   2  26  -5 1460.26 1304.34   7
  -2 -26   5 157.075 531.808   4
  -2 -26   5 2046.53 1539.57   1
  -2  26   5 463.720 706.342   5
  -2  26   5-63.1162 199.390   3
  -2 -26   4 1333.66 1025.72   4
   2  26  -4 2483.27 1370.61   7
  -2  26   4 1653.07 917.854   5
  -2 -26   4 3652.15 1686.69   1
  -2 -26   3 642.791 969.042   1
   2  26  -3 872.859 995.514   7
  -2  26   3-1198.32 1092.03   5
  -2 -26   3-553.612 590.957   4
  -2 -26   2 355.425 776.886   1
   2  26  -2 628.812 666.996   7
  -2 -26   2-400.239 386.711   4
  -2  26   2-1131.92 919.863   5
  -2  26   1 1.55897 519.772   5
  -2 -26   1-449.736 426.858   1
  -2 -26   1-423.087 512.101   4
  -2 -26   0 1329.64 1007.57   1
  -2 -26   0 1061.99 1055.33   4
  -2  26   0 450.027 614.662   5
   2  26   0 1454.93 1323.11   7
  -2  26  -1 1003.89 695.428   5
   2  26   1 1426.13 1114.48   7
  -2 -26  -1 1393.99 1017.07   4
   2 -26   2-367.624 400.239   1
  -2  26  -2 844.121 694.511   5
   2  26   2 1319.68 1201.12   7
   2 -26   2 472.488 640.459   4
  -2 -26  -2 511.375 563.156   4
  -2  26  -3-446.491 508.017   5
   2  26   3 338.871 519.045   6
   2 -26   3 800.484 837.078   1
   2  26   3-98.3564 687.710   7
   2 -26   3 290.469 662.823   4
  -2  26  -4-414.540 611.538   5
   2  26   4 658.308 807.810   6
   2 -26   4 613.095 746.842   4
   2 -26   4-279.030 662.569   1
   2  26   4 1289.24 1138.89   7
   2  26   5 780.947 703.195   7
  -2  26  -5 401.566 768.679   5
  -2  26  -5-305.036 655.653   7
   2 -26   5 1196.91 1279.67   1
   2 -26   5 974.059 972.098   4
   2  26   5 540.843 604.281   6
  -2  26  -6 629.844 635.782   5
   2 -26   6 934.942 1011.85   4
   2  26   6 118.109 298.309   6
   2  26   6 358.064 776.885   7
  -2  26  -7-1066.20 1003.28   5
   2  26   7 1366.18 716.563   3
   2 -26   7 1620.19 1001.01   4
   2  26   7 711.110 776.924   7
  -2  26  -8 237.066 490.407   5
   2  26   8 969.044 1062.88   3
   2 -26   8 1173.97 949.112   4
  -2  27   9 780.785 911.857   3
  -2  27   9 191.731 314.627   7
  -2  27   8 210.093 411.461   3
  -2  27   8-442.526 661.481   7
  -2 -27   8 1387.16 1327.78   4
  -2  27   7-815.634 689.848   7
  -2  27   7 783.440 787.095   5
  -2  27   7 477.071 746.000   3
  -2 -27   7 1096.84 1296.14   4
  -2  27   6 39.0446 237.804   3
  -2  27   6 89.9701 249.300   5
  -2  27   5-18.7601 341.341   5
  -2 -27   5 445.212 1139.24   4
  -2  27   5 280.819 492.853   3
  -2 -27   5 1561.75 1450.39   1
   2  27  -5 1903.24 1116.40   7
  -2 -27   4-133.723 522.721   4
  -2 -27   4 1269.92 1219.81   1
   2  27  -4 488.322 837.626   7
  -2  27   4 726.015 747.587   5
  -2 -27   3 238.610 439.725   4
  -2 -27   3 973.556 1113.85   1
   2  27  -3 1563.09 1268.01   7
  -2  27   3-154.726 315.272   5
   2  27  -2-352.870 703.319   7
  -2 -27   2-278.360 440.723   1
  -2  27   2 31.7802 453.231   5
  -2 -27   2-128.165 367.229   4
  -2 -27   1 128.298 829.530   1
   2  27  -1 294.927 617.143   7
  -2 -27   1-613.896 580.586   4
  -2  27   1-240.172 463.258   5
  -2 -27   0-248.202 462.204   1
   2  27   0-448.480 486.109   7
  -2 -27   0 750.748 910.749   4
  -2  27   0 74.0957 563.674   5
   2  27   1 3321.39 1542.14   7
  -2 -27  -1 2018.47 1105.77   4
  -2  27  -1 1949.16 1127.27   5
  -2  27  -2-398.212 625.587   5
   2 -27   2 532.951 662.411   1
   2  27   2 610.050 1220.51   7
  -2  27  -3-327.415 594.035   5
   2 -27   3-1008.73 1263.52   1
   2 -27   3 684.683 692.653   4
   2  27   3 306.747 1069.25   7
  -2  27  -4-809.407 654.294   5
   2  27   4 1016.01 952.766   7
   2 -27   4 2.13928 517.278   4
   2  27   4 296.612 304.087   6
   2 -27   4 176.844 973.460   1
  -2  27  -5-88.6130 603.651   5
   2  27   5 974.179 987.632   7
   2 -27   5 2376.00 1757.49   1
  -2  27  -5 818.602 642.638   7
   2  27   5 569.307 782.116   6
   2 -27   5-612.723 798.942   4
  -2  27  -6 1185.99 985.152   5
   2 -27   6-63.9741 393.135   4
   2 -27   6 453.626 1022.80   1
   2  27   6 242.355 476.069   7
   2  27   6 405.031 449.772   6
  -2  27  -7 1156.72 956.208   5
   2 -27   7 1015.68 1031.26   4
   2  27   7 293.427 625.855   7
   2 -27   8 1160.33 1065.01   4
  -2  28   9 595.119 732.731   3
  -2  28   9 213.250 498.620   7
  -2  28   8-187.667 440.636   3
  -2  28   8-412.656 545.555   7
  -2  28   7-1044.83 789.686   7
  -2 -28   7 1216.61 1125.07   4
  -2  28   7-24.7320 483.716   3
  -2  28   7 369.207 312.089   5
  -2  28   6 807.438 745.298   7
  -2 -28   6 1867.70 1225.99   4
  -2  28   6 1929.19 1077.63   5
   2  28  -5 751.015 1176.73   7
  -2  28   5-1267.56 746.407   5
  -2 -28   5 69.1910 350.427   4
  -2 -28   4 158.627 535.084   4
   2  28  -4 853.631 1052.69   7
  -2 -28   4 1891.98 1424.51   1
  -2  28   4-1.41864 274.116   5
  -2 -28   3 1302.14 1240.32   1
  -2 -28   3 202.767 365.127   4
  -2  28   3 649.343 654.920   5
   2  28  -3 1367.64 1315.73   7
  -2 -28   2-470.128 765.549   4
   2  28  -2 24.8328 492.157   7
  -2  28   2-347.148 620.795   5
  -2 -28   2 337.864 793.081   1
  -2 -28   1 263.845 338.923   1
   2  28  -1 189.351 764.190   7
  -2 -28   1-243.575 696.859   4
  -2  28   1 80.9532 438.953   5
  -2 -28   0 815.798 819.197   1
   2  28   0 796.104 919.534   7
  -2 -28   0-385.105 791.459   4
  -2  28   0 1762.79 1030.88   5
  -2  28  -1 401.584 694.602   5
   2  28   1 843.607 1215.97   7
  -2 -28  -1-775.701 722.541   1
  -2  28  -2 1002.04 768.869   5
   2 -28   2 1388.93 1135.38   1
   2  28   2 1421.05 1191.60   7
   2  28   3 115.787 805.859   7
   2 -28   3-613.474 741.970   1
  -2  28  -3 814.688 725.441   5
  -2  28  -4 83.0225 251.496   7
  -2  28  -4 513.772 653.616   5
   2  28   4 564.834 841.530   7
   2 -28   4 469.201 789.597   4
   2 -28   4-392.646 906.098   1
   2  28   5 485.099 1024.66   7
   2 -28   5-2.40145 596.737   4
   2  28   5 915.560 813.637   6
  -2  28  -5-502.744 536.020   7
  -2  28  -5 355.147 322.598   5
   2 -28   5 1376.66 1330.94   1
  -2  28  -6-67.6486 484.105   5
   2 -28   6 774.894 819.352   4
   2 -28   6 1234.98 1298.70   1
   2  28   6 1075.09 1018.11   7
   2  28   7 1046.13 934.929   7
   2 -28   7 1282.72 1349.63   4
  -2  29   8 699.359 774.448   3
  -2  29   8-27.5701 399.653   7
  -2  29   7 135.223 259.987   5
  -2  29   7-85.8224 543.223   7
  -2 -29   7 1336.07 1126.98   4
  -2 -29   6 1096.00 963.906   4
  -2  29   6 233.282 351.001   7
  -2  29   6 87.3468 402.088   5
  -2 -29   5 1771.33 1337.68   1
  -2  29   5 299.334 451.202   7
   2  29  -5 1485.95 984.330   7
  -2 -29   5 1552.85 1144.11   4
  -2  29   5 95.6463 247.988   5
  -2 -29   4 120.426 1095.55   1
  -2 -29   4 248.433 679.512   4
  -2  29   4-508.490 727.682   5
   2  29  -4 488.044 769.964   7
  -2 -29   3 786.420 906.772   1
  -2  29   3 253.575 451.194   5
   2  29  -3 337.844 720.955   7
  -2 -29   3-654.611 677.646   4
  -2 -29   2 943.744 1004.40   4
  -2  29   2 740.203 693.585   5
   2  29  -2 1006.29 957.458   7
  -2 -29   2 864.810 807.126   1
  -2 -29   1-30.4489 402.415   4
   2  29  -1 429.839 1111.97   7
  -2 -29   1-691.669 1181.24   1
  -2  29   1 398.287 688.173   5
  -2 -29   0-286.047 712.251   1
   2  29   0 355.488 847.699   7
  -2 -29   0-377.015 430.496   4
  -2  29   0 311.566 478.699   5
   2  29   1 596.340 1095.94   7
   2 -29   1 2324.18 1599.76   1
  -2 -29  -1-226.707 479.322   1
  -2  29  -1 1460.00 881.116   5
  -2  29  -2-11.9929 403.803   5
   2 -29   2 350.577 550.113   1
   2  29   2 6.09000 944.153   7
  -2  29  -3-89.3814 391.361   5
  -2  29  -3-78.1530 363.409   7
   2  29   3 698.751 1099.87   7
  -2  29  -4 684.730 464.932   5
   2  29   4 1621.08 1396.32   7
   2 -29   4 1058.21 813.273   4
  -2  29  -4 421.491 369.602   7
   2 -29   4 1357.97 1417.94   1
   2 -29   5 1577.94 1542.61   1
  -2  29  -5 172.455 498.266   7
   2  29   5 982.705 1207.10   7
   2 -29   5 783.509 846.550   4
   2 -29   6 180.348 656.133   4
   2  29   6 1172.95 1129.63   7
   2 -29   7 1065.67 934.243   4
  -2  30   6-1014.61 882.868   7
  -2 -30   6 1170.81 1050.38   4
  -2  30   6 704.623 884.873   5
  -2  30   5-370.009 565.709   7
  -2 -30   5 779.588 871.915   4
   2  30  -5-333.308 802.318   7
  -2  30   5 578.842 647.776   5
  -2  30   4-597.301 609.092   7
   2  30  -4 113.139 324.096   7
  -2 -30   4-121.463 375.867   4
  -2  30   4-958.021 910.711   5
  -2 -30   4-630.891 739.346   1
  -2 -30   3 2252.19 1661.27   1
  -2  30   3 898.271 897.065   7
  -2 -30   3 1513.31 1101.47   4
   2  30  -3 619.509 1158.97   7
  -2  30   3 717.210 622.403   5
  -2 -30   2 52.0212 512.109   4
   2  30  -2 475.338 959.479   7
  -2 -30   2-44.3667 1093.60   1
  -2  30   2-12.6523 427.146   5
   2  30  -1 1465.20 1038.62   7
  -2 -30   1-980.232 923.084   4
  -2 -30   1-490.672 877.349   1
  -2  30   1 736.860 619.830   5
  -2 -30   0-288.675 689.697   1
  -2  30   0-558.890 571.008   5
  -2 -30  -1-450.316 918.483   1
   2  30   1 1002.64 1177.07   7
  -2  30  -1-120.555 369.388   7
   2 -30   1 215.447 658.880   1
  -2  30  -1-74.1831 372.949   5
  -2  30  -2 935.982 734.090   5
   2 -30   2 1598.08 1319.11   1
   2  30   2 56.9673 482.412   7
  -2  30  -2-874.548 810.595   7
  -2  30  -3 46.9838 279.369   5
   2  30   3 1108.29 1219.90   7
  -2  30  -3-1301.07 852.257   7
   2 -30   3 387.765 870.698   1
   2 -30   4 604.409 1246.99   1
   2  30   4 626.203 902.328   7
  -2  30  -4-49.4344 638.421   7
   2 -30   5 859.001 764.609   4
   2  30   5 1827.02 1446.67   7
   2 -30   6 467.535 722.751   4
  -2 -31   5 278.475 713.369   4
  -2  31   5-492.941 671.189   5
  -2 -31   4 331.279 729.329   4
   2  31  -4-362.996 418.070   7
  -2  31   4-54.2427 433.042   5
  -2 -31   3 1243.42 1187.02   1
   2  31  -3 313.067 330.101   7
  -2 -31   3 354.891 620.319   4
  -2  31   3-20.2485 275.113   5
  -2  31   2-794.348 691.850   5
   2  31  -2 519.289 1118.95   7
  -2 -31   2-178.891 439.403   4
  -2  31   2 1318.40 1049.89   7
  -2 -31   2 680.291 1173.50   1
  -2 -31   1 543.870 1156.26   1
  -2  31   1-48.1331 402.636   7
   2  31  -1 811.872 1105.67   7
  -2  31   1 400.978 666.284   5
  -2  31   0 108.704 352.174   7
   2  31   0-778.267 771.387   7
  -2 -31   0 188.812 983.342   1
  -2  31   0 94.3141 378.886   5
   2 -31   1-100.711 678.065   1
  -2 -31  -1 573.284 700.864   1
   2  31   1 297.436 731.336   7
  -2  31  -1-273.141 815.599   7
  -2  31  -1 564.456 679.920   5
   2 -31   2 1041.67 1064.06   1
   2  31   2 1489.18 1203.49   7
  -2  31  -2 227.866 700.015   7
  -2  31  -2-731.670 871.930   5
  -2 -31  -2 268.924 802.569   1
   2 -31   3-214.657 589.604   1
  -2  31  -3-1568.18 956.488   7
   2  31   3 305.600 649.834   7
  -2  31  -4-10.1212 307.251   7
  -2 -32   5 630.427 743.322   4
  -2 -32   4 934.282 1039.08   4
  -2  32   4-393.582 799.151   5
  -2 -32   3 172.800 300.147   4
  -2  32   3-229.838 368.250   5
  -2 -32   2 439.415 997.679   1
  -2  32   2 84.4625 424.496   5
  -2 -32   1 1403.28 1267.40   1
  -2  32   1 15.9823 361.709   5
  -2 -32   0-816.323 1056.88   1
  -2  32   0-594.209 598.449   5
  -2 -32  -1 562.866 870.570   1
  -2 -32  -2 1166.66 482.618   1
  -2  33   2 612.948 642.943   5
  -3   0  16-381.005 536.598   2
  -3   0  15 356.254 493.997   2
  -3   0  15 408.606 1026.64   3
  -3   0  14 1567.10 1036.82   2
  -3   0  13 1155.74 927.192   2
  -3   0  12 14170.5 2457.05   2
  -3   0  11-762.869 539.759   4
  -3   0  11-866.901 641.330   2
  -3   0  10 33236.5 3281.64   2
  -3   0  10 35695.2 2971.79   4
  -3   0   9 941.019 636.909   4
  -3   0   9 1162.43 816.859   2
  -3   0   8 1724.08 625.147   4
  -3   0   8 2186.78 871.622   2
  -3   0   7 251.087 353.592   2
  -3   0   7 523.526 449.051   4
  -3   0   6 34526.3 2172.41   4
  -3   0   6 32299.2 2504.53   2
  -3   0   5 597.752 345.982   4
  -3   0   5 2067.22 734.399   2
  -3   0   4 378281. 5956.18   4
  -3   0   4 384551. 6595.69   5
  -3   0   4 381264. 7681.47   2
  -3   0   3-10.9532 219.274   5
  -3   0   3 252.816 396.724   2
  -3   0   2 21508.4 1676.24   2
   3   0  -2 20909.9 1208.54   6
  -3   0   2 22340.8 1265.30   5
  -3   0   1 115.344 219.783   5
  -3   0   1-22.8246 119.475   2
   3   0  -1-8.86358 153.800   6
   3   0   0 37624.9 2044.40   6
  -3   0   0 36733.7 2169.13   2
   3   0   1-357.003 445.114   6
  -3   0  -1-142.360 145.299   2
  -3   0  -2 400152. 7650.34   2
   3   0   2 386030. 8245.21   6
   3   0   2 377010. 6105.18   3
   3   0   3-619.337 611.816   6
   3   0   3 287.110 287.572   3
   3   0   4 4639.38 806.930   3
   3   0   4 4354.66 1057.92   6
   3   0   5 44.8093 287.103   3
   3   0   5 614.263 470.426   6
   3   0   6 40755.8 3641.47   6
   3   0   6 44014.4 2996.11   3
   3   0   7 175.743 228.275   3
   3   0   7-648.057 326.591   6
   3   0   8 4809.07 1158.13   3
   3   0   8 5024.06 1672.26   6
   3   0   9 339.469 648.344   3
   3   0   9 1363.84 1244.05   6
   3   0  10 2183.04 1208.30   6
   3   0  10 1855.93 817.558   3
   3   0  11 517.113 531.320   3
   3   0  11-315.017 723.266   6
   3   0  12 1.21164 525.563   3
   3   0  12-801.437 761.071   6
   3   0  13-231.661 509.875   6
   3   0  14 571.598 991.723   6
  -3  -1  16 769.216 818.592   2
  -3   1  15 705.099 632.982   2
  -3  -1  15 1045.95 828.898   2
  -3   1  15 1199.65 1274.10   3
  -3   1  14 1457.44 922.272   2
  -3  -1  14 2884.20 1307.68   2
  -3  -1  13 7634.31 1981.71   2
  -3   1  13 5411.45 1639.59   2
  -3  -1  12 74.9664 521.056   4
  -3  -1  12 965.688 646.834   2
  -3   1  12 475.420 590.043   2
  -3  -1  11 11919.5 1866.63   4
  -3   1  11 10299.1 1667.63   4
  -3   1  11 14591.8 2282.40   2
  -3  -1  11 12285.6 2071.57   2
  -3  -1  10 1197.48 643.515   4
  -3   1  10 1528.24 777.473   4
  -3  -1  10 1480.55 935.496   2
  -3   1  10 1475.13 832.254   2
  -3  -1   9 23769.5 2613.92   2
  -3   1   9 21299.1 2102.17   4
  -3  -1   9 22656.7 2293.26   4
  -3   1   9 23004.8 2521.87   2
  -3   1   8 57603.2 3204.82   4
  -3  -1   8 58232.3 3421.10   4
  -3  -1   8 57109.4 3869.03   2
  -3   1   8 56113.6 3685.97   2
  -3   1   7 18926.2 2067.60   2
  -3  -1   7 19134.0 1847.78   4
  -3   1   7 18019.8 1613.20   4
  -3  -1   7 15757.6 1869.42   2
  -3   1   6 6424.89 918.948   4
  -3   1   6 6451.86 1158.86   2
  -3  -1   6 5653.74 955.884   4
  -3  -1   6 5824.45 1054.22   2
  -3  -1   5 408415. 7072.01   4
  -3  -1   5 411137. 8549.92   2
  -3   1   5 417918. 8422.54   2
  -3   1   5 404543. 6407.34   4
  -3   1   4 41813.5 1859.98   4
  -3  -1   4 42665.3 2109.82   4
  -3  -1   4 43481.3 2616.34   2
  -3   1   4 42707.9 2569.44   2
  -3   1   4 41372.3 2189.90   5
  -3  -1   3 316150. 6541.55   2
  -3   1   3 317127. 6512.19   2
  -3  -1   3 317023. 4911.05   5
  -3   1   3 312887. 5448.73   5
  -3   1   2 61398.9 2257.16   5
   3   1  -2 61919.8 2211.22   6
  -3  -1   2 61980.1 2787.51   2
  -3   1   2 61457.8 2809.09   2
   3  -1  -2 56176.6 1781.69   6
  -3  -1   2 59245.2 1891.40   5
  -3  -1   1 6564.48 887.415   2
  -3   1   1 6947.99 770.076   5
   3  -1  -1 6289.45 688.272   6
  -3   1   1 6448.47 940.955   2
   3   1  -1 7090.88 823.267   6
  -3  -1   1 7352.09 687.601   5
  -3  -1   0 51114.3 2477.24   2
   3  -1   0 51404.4 2388.28   6
   3   1   0 51005.0 2422.00   6
  -3   1   0 49557.7 2541.01   2
   3  -1   1 59259.1 2895.41   6
   3   1   1 55586.3 2892.05   6
  -3  -1  -1 57174.0 2764.02   2
  -3   1  -1 56084.6 2785.30   2
  -3   1  -2 20325.9 1799.43   2
   3  -1   2 19069.6 1281.91   3
   3  -1   2 18749.7 1809.90   6
   3   1   2 18425.8 1767.87   6
   3   1   2 19262.6 1476.40   3
  -3  -1  -2 21489.3 1799.37   2
   3  -1   3 184346. 4442.03   3
   3   1   3 189839. 6258.71   6
   3  -1   3 187194. 6086.45   6
   3   1   3 183292. 4870.66   3
   3   1   4 4937.38 840.752   3
   3  -1   4 4534.71 768.790   3
   3  -1   4 5336.35 1249.49   6
   3   1   4 4826.03 1068.17   6
   3  -1   5 2621.19 659.725   3
   3   1   5 3501.57 773.454   3
   3   1   5 2727.84 863.207   6
   3  -1   5 3820.91 1198.07   6
   3   1   6 11683.5 1604.78   3
   3   1   6 11148.2 1946.16   6
   3  -1   6 12522.7 2116.28   6
   3  -1   6 13397.2 1629.98   3
   3  -1   7 14814.0 2370.20   6
   3  -1   7 14704.1 1785.39   3
   3   1   7 14298.9 2370.84   6
   3   1   7 15567.9 1915.75   3
   3  -1   8 467.338 347.353   3
   3   1   8 212.959 355.909   3
   3   1   8 777.239 669.988   6
   3  -1   8 143.550 536.113   6
   3  -1   9 22261.7 2542.66   3
   3  -1   9 24619.6 3459.93   6
   3   1   9 21445.6 3133.76   6
   3   1   9 21841.8 2571.00   3
   3  -1  10 2177.21 1027.68   3
   3   1  10 2640.41 1010.71   3
   3   1  10 2348.98 810.021   6
   3  -1  10 1183.27 903.160   6
   3  -1  11 186.636 467.941   3
   3   1  11 1008.93 768.517   3
   3  -1  11 1600.23 1183.53   6
   3   1  11-378.220 907.354   6
   3   1  12 1188.43 799.119   3
   3  -1  12-326.804 494.692   6
   3   1  12-1188.38 1012.46   6
   3  -1  13 471.492 722.974   6
   3   1  13 335.840 929.682   6
   3  -1  14-169.678 601.595   6
   3   1  14 174.420 376.448   6
  -3  -2  16 860.364 910.567   2
  -3   2  15 1164.54 784.509   2
  -3  -2  15 1159.60 856.722   2
  -3   2  15 3154.79 1677.19   3
  -3   2  14 951.881 621.862   2
  -3  -2  14 835.152 902.276   2
  -3   2  14 1377.66 1017.66   3
  -3  -2  13 2599.46 1189.14   2
  -3   2  13 3433.21 1372.48   2
  -3  -2  12 1963.12 948.714   4
  -3  -2  12 1277.75 771.203   2
  -3   2  12 567.321 720.257   2
  -3   2  11 1718.65 954.977   2
  -3  -2  11 1330.74 751.228   4
  -3   2  11 2610.85 1188.23   6
  -3   2  10 4153.52 1021.58   4
  -3  -2  10 3775.70 1040.22   4
  -3   2  10 3967.03 1091.74   2
  -3   2   9 24430.4 2173.07   4
  -3   2   9 28453.2 2823.86   2
  -3  -2   9 29416.9 2697.21   4
  -3   2   8 1029.27 499.348   4
  -3  -2   8 1456.22 834.016   4
  -3   2   8 571.852 546.037   2
  -3   2   7 13963.8 1375.32   4
  -3  -2   7 14547.3 1672.03   4
  -3   2   7 13088.6 1708.34   2
  -3  -2   7 13415.1 1726.91   2
  -3   2   6 20625.0 1542.43   4
  -3  -2   6 19857.2 1747.98   4
  -3   2   6 19202.1 1923.71   2
  -3  -2   6 20189.0 1986.49   2
  -3   2   5 190.338 567.636   5
  -3  -2   5 543.604 434.735   4
  -3  -2   5-78.3362 146.652   2
  -3   2   5 56.6811 171.268   4
  -3   2   5 517.837 335.972   2
  -3   2   4 352791. 5025.53   4
  -3  -2   4 356649. 6403.08   4
  -3  -2   4 367598. 7550.21   2
  -3   2   4 356022. 7295.38   2
  -3   2   4 353696. 6611.05   5
  -3  -2   3 279902. 6192.47   2
  -3   2   3 270902. 6128.27   2
  -3   2   3 265469. 5324.31   5
  -3  -2   3 285751. 4576.72   5
  -3  -2   2 2889.09 665.629   2
  -3   2   2 3181.32 578.613   5
  -3   2   2 2695.52 586.185   2
   3  -2  -2 3073.84 357.359   6
   3   2  -2 3001.02 514.247   6
  -3  -2   2 2853.21 373.407   5
   3  -2  -1 721.754 262.352   6
  -3  -2   1 658.562 252.106   5
  -3  -2   1 318.107 329.855   2
  -3   2   1 506.139 251.749   5
  -3   2   1 282.693 208.629   2
   3   2  -1 625.041 319.733   6
   3   2   0 24079.3 1708.07   6
  -3   2   0 25402.5 1854.61   2
  -3  -2   0 24722.6 1705.96   2
   3  -2   0 24552.9 1646.19   6
   3  -2   1 18839.5 1604.81   6
  -3  -2  -1 17955.4 1505.08   2
   3   2   1 17792.4 1635.59   6
  -3   2  -1 18791.0 1636.44   2
  -3   2  -2 244347. 6197.34   2
   3   2   2 238823. 6557.49   6
   3  -2   2 228841. 4053.86   3
   3  -2   2 237473. 6255.95   6
   3   2   2 241175. 5421.34   3
  -3  -2  -2 250884. 5818.95   2
   3  -2   2 228273. 3561.11   1
   3   2   3 110841. 4819.03   6
   3   2   3 108743. 3926.36   3
   3  -2   3 106586. 3189.19   3
   3  -2   3 106245. 4642.40   6
   3   2   4 4699.40 912.352   3
   3  -2   4 3389.95 670.838   4
   3  -2   4 4486.50 739.486   3
   3   2   4 4419.80 1042.97   6
   3  -2   4 6679.52 1450.88   6
   3   2   5 44635.3 3542.15   6
   3  -2   5 54647.7 3890.09   6
   3  -2   5 48196.1 2731.58   3
   3   2   5 48789.6 3058.01   3
   3  -2   5 45785.7 3213.65   4
   3  -2   6 26614.2 2641.15   4
   3  -2   6 24450.8 2138.02   3
   3   2   6 25293.7 2340.00   3
   3   2   6 21149.4 2553.96   6
   3  -2   6 24778.5 2998.51   6
   3  -2   7 1494.64 763.628   4
   3  -2   7 4430.70 1582.59   6
   3   2   7 1663.84 562.951   6
   3   2   7 2383.88 807.359   3
   3  -2   7 2381.67 789.605   3
   3  -2   8 2274.46 1317.81   6
   3   2   8 1001.65 324.338   6
   3   2   8 415.936 461.793   3
   3  -2   8 1217.88 694.295   3
   3   2   9 30.7081 394.164   3
   3  -2   9 399.076 532.293   3
   3   2   9 285.211 483.242   6
   3  -2   9 1720.16 1354.95   6
   3   2  10 2615.87 992.681   3
   3   2  10 1926.73 979.345   6
   3  -2  10 3124.85 1355.89   6
   3  -2  10 4208.15 1225.36   3
   3  -2  11 1202.96 715.419   3
   3   2  11 1603.83 986.192   3
   3  -2  11 2529.24 1439.87   6
   3   2  11 205.581 439.923   6
   3   2  12 568.905 562.008   3
   3  -2  12 1342.07 1083.89   6
   3   2  12-1361.09 957.794   6
   3   2  13 988.057 789.915   3
   3  -2  13 1394.32 1459.49   6
   3   2  13-273.993 377.238   6
   3  -2  14 273.633 595.706   6
   3   2  14-1333.01 1214.11   6
  -3  -3  16 1065.52 817.869   2
  -3  -3  15 52.8662 491.431   2
  -3   3  15 2852.59 1609.77   3
  -3   3  14 1586.76 1042.39   2
  -3  -3  14 2931.15 1415.50   2
  -3   3  14 4189.74 1832.47   3
  -3   3  13 2503.81 1455.24   3
  -3  -3  13 1607.59 866.586   4
  -3  -3  13-396.008 432.769   2
  -3   3  13-33.7910 467.810   2
  -3  -3  12 233.416 460.608   4
  -3   3  12 41.5088 266.601   2
  -3  -3  11 2890.02 1050.05   4
  -3   3  11 2632.23 1056.41   2
  -3   3  10 9916.40 1484.20   4
  -3  -3  10 10270.7 1840.60   4
  -3   3  10 10152.1 1829.73   2
  -3   3  10 11489.0 1893.89   6
  -3   3   9 4282.96 877.838   4
  -3  -3   9 6034.01 1300.18   4
  -3   3   9 5343.24 1250.62   2
  -3   3   9 5700.05 1271.48   6
  -3   3   8 45506.9 2653.93   4
  -3  -3   8 53697.0 3460.58   4
  -3   3   8 48977.5 3436.69   2
  -3   3   7 14192.4 1330.02   4
  -3  -3   7 14407.0 1673.41   4
  -3   3   7 15144.5 1807.19   2
  -3   3   6 26843.4 1627.57   4
  -3  -3   6 26488.5 2101.18   4
  -3  -3   6 25321.6 2316.81   2
  -3   3   6 25292.4 2201.21   2
  -3   3   5 60210.9 3048.76   5
  -3   3   5 57764.4 2126.37   4
  -3  -3   5 58081.6 2886.39   4
  -3  -3   5 57072.2 3236.59   2
  -3   3   5 58277.8 3117.12   2
  -3   3   4 331877. 4448.31   4
  -3  -3   4 336771. 6508.89   4
  -3  -3   4 342913. 7413.47   2
  -3   3   4 335006. 7068.67   2
  -3   3   4 337559. 6676.49   5
  -3  -3   3 173393. 4968.87   2
  -3   3   3 161689. 4769.31   2
  -3   3   3 159900. 4317.08   5
   3  -3  -2 202459. 2534.62   6
  -3  -3   2 209066. 5136.97   2
   3   3  -2 204455. 4630.21   6
  -3   3   2 210343. 5286.09   2
  -3  -3   2 201666. 2553.82   5
  -3   3   2 207565. 4690.87   5
  -3  -3   1 20637.1 1558.20   2
   3   3  -1 19655.3 1482.85   6
  -3   3   1 20309.8 1651.04   2
  -3   3   1 21307.0 1490.72   5
  -3  -3   1 19789.3 888.473   5
   3  -3  -1 19824.3 1203.71   6
   3  -3   0 12126.0 1148.74   6
   3   3   0 11375.8 1205.54   6
  -3   3   0 11120.5 1247.49   2
  -3  -3   0 11473.3 1193.77   2
  -3  -3  -1 15933.5 1431.23   2
   3   3   1 14807.3 1536.14   6
   3  -3   1 18065.1 1581.21   6
  -3   3  -1 16191.3 1579.33   2
  -3   3  -2 28090.0 2141.78   2
   3   3   2 27709.8 2251.72   6
   3  -3   2 25562.2 1973.53   4
   3  -3   2 28034.7 2150.09   6
   3  -3   2 25983.2 1206.36   3
   3   3   2 25869.3 1879.22   3
   3  -3   2 24242.3 1292.36   1
  -3  -3  -2 26866.1 1911.02   2
   3  -3   3 285033. 7202.60   4
   3   3   3 283334. 7811.33   6
   3   3   3 296086. 6774.75   3
   3  -3   3 277556. 4811.37   3
   3  -3   4 102463. 4711.82   4
   3   3   4 111353. 5239.30   6
   3  -3   4 109788. 3583.43   3
   3   3   4 116285. 4506.66   3
   3  -3   5 17518.8 2043.75   4
   3   3   5 18114.0 2183.21   6
   3   3   5 18720.9 1977.77   3
   3  -3   5 18300.4 1659.09   3
   3  -3   6 50729.3 3719.79   4
   3   3   6 53314.0 4083.31   6
   3  -3   6 52610.4 3096.79   3
   3  -3   6 48171.3 4166.46   6
   3   3   6 52930.0 3474.48   3
   3   3   7 1812.31 593.165   3
   3  -3   7 2165.34 767.574   3
   3  -3   7 3423.27 1343.75   6
   3   3   7 1860.64 808.584   6
   3  -3   7 2292.03 853.520   4
   3   3   8-788.482 631.347   3
   3  -3   8-1313.12 724.685   4
   3   3   8 204.780 256.504   6
   3  -3   8 707.197 1042.57   6
   3  -3   8 453.423 421.244   3
   3  -3   9 4288.81 1679.81   6
   3   3   9 1987.10 832.945   3
   3  -3   9 600.719 386.416   4
   3  -3   9 2590.23 910.725   3
   3   3   9 3207.63 1012.81   6
   3   3  10 4441.65 1361.81   3
   3  -3  10 3862.02 1265.66   4
   3  -3  10 5403.16 1368.48   3
   3   3  10 2036.38 895.267   6
   3  -3  10 4177.52 1690.06   6
   3   3  11 636.094 246.172   3
   3   3  11-314.779 469.951   6
   3  -3  11-48.5604 468.787   6
   3   3  12 959.797 737.756   3
   3   3  12 648.649 364.517   6
   3   3  13 358.511 463.729   3
   3   3  13-1153.86 1089.75   6
   3  -3  13 1179.92 1137.39   6
   3  -3  14-707.409 966.681   6
   3   3  14 503.423 637.341   6
  -3  -4  15 2561.55 1306.66   2
  -3   4  15 4636.40 1890.82   3
  -3  -4  14 265.118 521.731   2
  -3   4  14 948.558 884.513   2
  -3  -4  13 3252.15 1253.34   4
  -3   4  13 3030.02 1187.01   2
  -3   4  13 3698.32 1675.25   3
  -3   4  12 886.770 768.652   2
  -3  -4  12-620.369 427.477   4
  -3  -4  11 1052.86 788.886   4
  -3   4  11 1059.82 732.217   2
  -3   4  10 2850.69 970.464   6
  -3  -4  10 4392.21 1276.27   4
  -3   4  10 3661.70 1147.46   2
  -3   4   9 40185.6 2647.21   4
  -3  -4   9 46573.7 3516.71   4
  -3   4   9 46081.6 3539.01   2
  -3   4   9 43463.3 3254.98   6
  -3   4   8 3401.63 691.052   4
  -3  -4   8 5329.05 1375.72   4
  -3   4   8 2324.07 659.757   6
  -3   4   8 3204.34 993.325   2
  -3   4   7 40238.8 2127.72   4
  -3  -4   7 42624.4 3011.93   4
  -3   4   7 42939.6 3057.38   2
  -3   4   7 40751.8 2466.60   6
  -3   4   6 25476.8 1670.15   6
  -3   4   6 25140.5 1459.62   4
  -3  -4   6 27248.4 2171.85   4
  -3   4   6 26945.6 2229.61   2
  -3   4   6 26381.7 2277.38   5
  -3   4   5 1041.11 279.928   4
  -3  -4   5 505.159 394.436   2
  -3  -4   5 1197.09 486.084   4
  -3   4   5 1114.07 313.715   6
  -3   4   5 1131.69 538.137   2
  -3   4   5 638.675 328.604   5
  -3   4   4 62090.9 3020.15   5
  -3   4   4 60864.6 1659.24   4
  -3  -4   4 62802.7 3225.24   2
  -3   4   4 62439.6 3114.09   2
  -3  -4   4 63300.6 2936.25   4
  -3  -4   3 523610. 8704.39   2
  -3   4   3 496186. 8366.22   2
  -3  -4   3 518773. 8037.71   4
  -3   4   3 506336. 8025.27   5
  -3   4   2 4403.02 752.518   5
  -3  -4   2 3992.70 749.325   2
  -3   4   2 4741.87 875.859   2
   3   4  -2 3880.04 732.341   6
  -3   4   1 69450.5 3090.13   2
  -3  -4   1 68143.6 2835.52   2
   3   4  -1 69048.4 2895.78   6
   3  -4  -1 67988.9 2245.82   6
  -3   4   1 67551.7 2807.98   5
  -3  -4   0 573.832 251.033   2
  -3   4   0 845.203 390.600   2
   3   4   0 711.253 367.241   6
   3  -4   0 1663.20 533.067   6
   3  -4   1 127645. 4142.29   4
  -3  -4  -1 130381. 3972.82   2
   3   4   1 122776. 4405.45   6
  -3  -4  -1 120369. 2573.38   1
  -3   4  -1 129865. 4461.85   2
  -3  -4  -2 5968.67 872.353   2
   3  -4   2 4153.43 554.142   1
   3  -4   2 5886.13 971.711   4
   3   4   2 6462.55 986.616   3
   3  -4   2 5402.22 475.230   3
   3   4   2 5451.02 1034.53   6
  -3   4  -2 6280.90 1116.19   2
   3  -4   3 284556. 7347.09   4
   3   4   3 288591. 7830.09   6
   3  -4   3 280250. 4481.25   3
   3   4   3 295908. 6975.63   3
   3  -4   3 274583. 5370.65   1
   3   4   4 30931.6 2762.68   6
   3   4   4 34307.6 2551.73   3
   3  -4   4 30593.9 1801.48   3
   3  -4   4 30549.9 2574.61   4
   3   4   5 172616. 6954.90   6
   3  -4   5 165379. 6500.42   4
   3   4   5 180883. 6229.58   3
   3  -4   5 174974. 4946.72   3
   3   4   6 24765.6 2791.02   6
   3  -4   6 26993.6 2747.00   4
   3  -4   6 25565.9 2120.80   3
   3   4   6 26550.6 2510.22   3
   3   4   7 1852.28 806.943   3
   3  -4   7 1786.57 760.746   4
   3   4   7 3121.00 1084.65   6
   3  -4   7 3726.30 917.560   3
   3   4   8-545.691 593.949   3
   3   4   8-73.6158 740.786   6
   3  -4   8 121.633 378.970   4
   3  -4   8 672.646 427.959   3
   3   4   9 497.580 495.527   3
   3  -4   9 522.748 633.193   4
   3   4   9-498.309 983.013   6
   3  -4   9 1941.81 1260.18   6
   3  -4   9 235.602 493.984   3
   3   4  10 897.964 727.826   3
   3  -4  10 345.575 559.598   4
   3  -4  10 762.975 1082.18   6
   3   4  10 590.399 378.163   6
   3  -4  10 689.905 669.318   3
   3  -4  11 3575.69 1593.11   6
   3   4  11 2809.87 1128.05   3
   3  -4  11 2256.47 1008.49   4
   3   4  11 1410.67 891.085   6
   3   4  12 213.415 264.901   3
   3  -4  12 1050.90 1334.04   6
   3   4  12-225.499 630.690   6
   3   4  13 1679.28 1010.93   3
   3  -4  13 1581.97 1206.88   6
   3   4  13 1138.80 1159.39   6
   3   4  14-170.593 523.371   3
   3   4  14-206.736 365.083   6
  -3  -5  15 1960.82 1223.70   2
  -3   5  15 932.191 1173.99   3
  -3  -5  14 5923.24 1890.31   2
  -3  -5  14 4448.58 1565.49   4
  -3   5  14 4199.35 1811.38   3
  -3   5  13 192.158 445.792   2
  -3  -5  13-35.8829 310.178   4
  -3   5  13 649.851 1152.98   3
  -3  -5  12 1370.26 886.688   4
  -3   5  12 1909.46 1177.77   3
  -3   5  12 2185.95 956.175   2
  -3  -5  11 998.664 611.169   4
  -3   5  11-178.475 213.636   2
  -3  -5  10 15859.9 2266.32   4
  -3   5  10 15947.2 2187.25   2
  -3   5   9 612.508 563.059   6
  -3  -5   9 1629.69 853.786   4
  -3   5   9 420.267 589.630   2
  -3   5   8 80773.8 3844.27   6
  -3   5   8 79414.9 3260.01   4
  -3  -5   8 90599.4 4738.66   4
  -3   5   8 86428.4 4508.10   2
  -3   5   7 470.674 360.166   4
  -3  -5   7 241.563 419.171   4
  -3   5   7 120.313 128.670   6
  -3   5   7-0.97875 248.380   2
  -3  -5   6 11279.8 1412.20   4
  -3   5   6 10872.6 874.321   4
  -3   5   6 8878.98 952.889   6
  -3   5   6 9784.24 1403.33   2
  -3   5   6 10996.0 1446.54   5
  -3   5   5 1738.81 271.796   4
  -3  -5   5 709.183 388.559   2
  -3  -5   5 1626.56 729.661   4
  -3   5   5 1726.91 577.313   2
  -3   5   5 1332.61 566.497   5
  -3   5   5 1397.51 277.163   6
  -3   5   4 14078.5 620.728   4
  -3  -5   4 15386.5 1526.66   4
  -3  -5   4 14732.9 1573.25   2
  -3   5   4 14632.3 1540.24   2
  -3   5   4 15332.7 1548.26   5
  -3  -5   3 127985. 4393.14   2
  -3   5   3 123583. 4220.58   2
  -3   5   3 126708. 4187.15   5
  -3  -5   3 125371. 4148.40   4
   3   5  -2 236461. 5538.25   6
  -3   5   2 230761. 5442.48   5
  -3   5   2 237595. 5791.96   2
  -3  -5   2 245365. 5661.63   2
  -3   5   1 2464.95 629.723   5
  -3   5   1 2908.69 673.997   2
   3   5  -1 3551.18 722.314   6
  -3  -5   1 2607.25 590.941   2
  -3  -5   0 13519.5 1236.87   2
   3   5   0 12817.7 1395.13   6
  -3  -5   0 13406.9 1108.61   1
  -3   5   0 13939.6 1461.56   2
  -3   5   0 14045.9 1357.66   5
  -3  -5  -1 9882.70 827.711   1
   3  -5   1 11093.6 1233.14   4
   3   5   1 9287.83 1253.52   6
  -3  -5  -1 11333.1 1161.95   2
  -3   5  -1 10867.1 1337.34   2
   3  -5   2 32897.8 2290.74   4
   3   5   2 30019.2 2415.11   6
   3   5   2 32046.8 2237.99   3
   3  -5   2 31179.8 1820.91   1
  -3  -5  -2 34375.6 2057.35   2
   3  -5   3 305.766 174.389   3
   3   5   3 359.291 296.702   6
   3   5   3 416.684 422.735   3
   3  -5   3 489.146 241.394   4
   3  -5   3 402.208 430.488   1
   3   5   4 122702. 5000.72   3
   3  -5   4 124878. 5172.04   4
   3   5   4 119990. 5445.14   6
   3  -5   4 115649. 3396.80   3
   3  -5   5 2100.62 1086.66   4
   3   5   5 1674.29 798.673   3
   3  -5   5 2538.69 631.987   3
   3   5   5 2448.40 1007.00   6
   3   5   6 62216.0 4640.58   6
   3  -5   6 69135.2 4428.15   4
   3  -5   6 70128.6 3436.23   3
   3   5   6 67967.6 4219.30   3
   3  -5   7 9960.40 1771.53   4
   3   5   7 9055.56 1974.53   6
   3   5   7 8351.65 1523.27   3
   3  -5   7 8952.39 1371.64   3
   3   5   8 5340.57 1322.99   3
   3  -5   8 5646.23 1497.09   4
   3  -5   8 7195.51 1320.92   3
   3   5   8 4724.33 1361.65   6
   3   5   9 810.656 317.904   3
   3  -5   9 719.512 562.994   4
   3   5   9 385.376 609.698   6
   3  -5   9 2012.56 1537.55   6
   3  -5   9 1240.70 674.530   3
   3   5  10 1186.49 669.258   3
   3  -5  10 1032.17 883.709   4
   3   5  10 2222.97 1121.41   6
   3  -5  10 2302.42 1492.00   6
   3   5  11 649.861 722.764   3
   3  -5  11-238.761 548.011   4
   3   5  11-65.2294 746.112   6
   3  -5  11 1707.60 1370.41   6
   3  -5  12 1479.23 486.002   4
   3   5  12 730.990 850.396   6
   3  -5  12 2600.52 1452.03   6
   3   5  12 1340.15 851.652   3
   3   5  13 328.461 606.594   3
   3   5  13 1355.52 1057.82   6
   3  -5  13 903.536 1221.28   6
   3   5  14 745.262 737.516   3
   3   5  14-64.8712 529.674   6
  -3  -6  15 1866.47 1073.87   2
  -3   6  15 4223.55 1857.27   3
  -3  -6  14 1197.92 991.704   4
  -3   6  14 1833.85 1293.39   3
  -3  -6  13 1218.73 717.059   4
  -3   6  13 4764.10 1925.47   3
  -3   6  12 2085.73 1317.69   3
  -3  -6  12 332.812 557.923   4
  -3   6  12 1293.04 740.469   2
  -3  -6  11 3386.97 1229.20   4
  -3   6  11 4656.24 1564.43   3
  -3   6  11 1967.83 898.674   2
  -3   6  10 2274.15 978.921   2
  -3  -6  10 2713.48 1079.44   4
  -3  -6   9 34926.3 3227.83   4
  -3   6   9 30290.2 2839.17   2
  -3   6   9 25071.3 2332.78   6
  -3   6   8 14935.4 1355.17   4
  -3   6   8 15684.7 1902.54   2
  -3  -6   8 17329.7 2195.95   4
  -3   6   8 14289.7 1559.22   6
  -3   6   7 71714.4 3101.57   6
  -3  -6   7 78735.1 4204.19   4
  -3   6   7 77497.9 4005.65   2
  -3   6   7 67252.5 2481.44   4
  -3   6   6 17745.6 1835.94   2
  -3   6   6 14696.0 928.426   4
  -3  -6   6 18797.0 1890.52   4
  -3   6   6 16296.0 1238.54   6
  -3   6   6 18041.1 1900.45   5
  -3  -6   5 10431.1 1323.99   4
  -3   6   5 10252.9 1354.32   2
  -3   6   5 9097.80 659.550   6
  -3   6   5 11579.6 1463.64   5
  -3  -6   4 137231. 4663.69   4
  -3  -6   4 137304. 4870.95   2
  -3   6   4 131172. 4556.14   2
  -3   6   4 133475. 4687.71   5
  -3  -6   3 17344.9 1659.33   2
  -3   6   3 17029.2 1603.46   2
  -3  -6   3 16323.1 1577.04   4
  -3   6   3 18252.9 1673.13   5
  -3   6   2 8828.59 1129.80   5
  -3   6   2 7237.14 1053.22   2
   3   6  -2 9120.32 1173.06   6
  -3  -6   2 8666.97 1112.11   2
  -3  -6   1 31585.3 1915.88   2
   3   6  -1 29928.5 2113.39   6
  -3   6   1 31200.3 2133.84   2
  -3   6   1 30351.6 2044.96   5
  -3  -6   1 29903.9 1918.40   1
   3   6   0 18156.6 1690.06   6
  -3  -6   0 17035.0 1371.44   2
   3  -6   0 18016.0 1416.35   4
  -3   6   0 18452.4 1698.81   2
  -3  -6   0 17881.6 1369.31   1
  -3   6   0 17650.5 1536.17   5
  -3   6  -1 1179.59 486.720   2
   3   6   1 1599.18 579.647   6
   3  -6   1 1684.78 574.519   4
  -3  -6  -1 2023.10 491.631   2
   3  -6   2 205509. 5839.08   4
   3   6   2 206286. 6352.97   6
   3   6   2 220542. 6100.92   3
  -3  -6  -2 218434. 5112.77   2
   3   6   3 56531.5 3269.41   3
   3   6   3 52785.8 3426.48   6
   3  -6   3 56418.2 3354.40   4
   3  -6   3 52724.9 2627.80   1
   3  -6   3 50252.2 1614.02   3
   3  -6   4 18487.0 2155.18   4
   3   6   4 17658.8 2115.65   6
   3  -6   4 17305.3 1291.96   3
   3   6   4 19799.3 2070.74   3
   3  -6   5 20968.6 2305.24   4
   3   6   5 18908.9 2295.94   6
   3  -6   5 19985.6 1616.12   3
   3   6   5 19609.2 2132.60   3
   3   6   6 620.598 603.989   3
   3  -6   6 838.493 450.379   4
   3   6   6 1906.13 1101.34   6
   3  -6   6 655.113 401.618   3
   3   6   7 9116.58 1912.59   6
   3   6   7 8926.97 1630.87   3
   3  -6   7 7224.91 1708.73   4
   3  -6   7 9650.08 1418.30   3
   3   6   8 2772.62 987.481   3
   3  -6   8 3061.37 1256.26   4
   3   6   8 3661.03 1250.36   6
   3  -6   8 2479.79 780.635   3
   3   6   9-21.7450 709.072   3
   3  -6   9 655.445 574.524   4
   3   6   9 471.232 663.725   6
   3   6  10 1901.09 809.433   3
   3  -6  10 970.932 863.124   4
   3   6  10 1380.85 1070.29   6
   3   6  11 1620.01 991.704   3
   3  -6  11 2712.25 1512.89   4
   3   6  11 2480.92 1255.38   6
   3   6  12-1648.28 1091.22   3
   3  -6  12 327.783 1122.09   4
   3   6  12 1380.77 963.234   6
   3  -6  12 3410.81 1822.83   6
   3   6  13 313.131 482.279   3
   3  -6  13 707.002 492.747   4
   3   6  13 752.565 659.595   6
   3  -6  13 1367.79 1004.92   6
   3   6  14-150.910 491.178   6
   3   6  14-239.655 264.464   3
  -3  -7  15 302.431 636.069   2
  -3   7  15 1912.03 1278.30   3
  -3  -7  14 3715.81 1486.23   4
  -3   7  14 3414.87 1636.79   3
  -3  -7  13-44.7367 521.945   4
  -3   7  13 1130.99 1169.64   3
  -3   7  12 1142.21 605.589   2
  -3   7  12 2072.59 1330.60   3
  -3  -7  12 1314.03 979.069   4
  -3   7  11 1604.81 833.331   2
  -3  -7  11 2463.37 1108.43   4
  -3   7  11 2267.31 1209.06   3
  -3  -7  10 9297.27 1827.48   4
  -3   7  10 9112.68 1622.59   2
  -3   7  10 11991.9 2359.89   3
  -3   7   9 13363.1 1860.14   2
  -3  -7   9 17842.6 2395.86   4
  -3   7   9 15202.3 2437.24   3
  -3  -7   8 12324.6 1930.28   4
  -3   7   8 11349.0 1641.05   2
  -3   7   8 10939.4 1364.83   6
  -3  -7   7-93.7882 280.742   4
  -3   7   7 72.3978 160.181   6
  -3   7   7 615.877 486.890   2
  -3   7   7 847.132 558.610   5
  -3   7   6 13077.8 1594.32   2
  -3   7   6 10890.0 981.247   6
  -3  -7   6 12173.0 1637.08   4
  -3   7   6 12460.7 1613.65   5
  -3  -7   5 16127.2 1724.94   4
  -3   7   5 15452.5 1686.90   2
  -3   7   5 15282.7 1725.07   5
  -3   7   5 12838.9 710.790   6
  -3  -7   4 27490.1 2220.40   4
  -3  -7   4 27551.9 2253.40   2
  -3   7   4 25460.9 2075.71   2
  -3   7   4 26933.6 2240.67   5
  -3  -7   3 84254.6 3637.28   2
  -3  -7   3 78671.4 3604.96   4
  -3   7   3 78140.0 3429.74   2
  -3   7   3 79194.8 3531.99   5
  -3  -7   2 34402.8 2226.49   2
  -3   7   2 32333.0 2176.55   2
   3   7  -2 32412.1 2264.37   6
  -3   7   2 31749.4 1922.46   3
  -3   7   2 30703.2 2125.18   5
   3  -7  -1 69871.9 2521.51   4
   3   7  -1 65811.9 3249.64   6
  -3   7   1 73833.4 3369.56   2
  -3   7   1 69747.9 3185.35   5
  -3  -7   1 71263.6 2919.30   2
  -3   7   1 66556.0 2234.70   3
  -3  -7   1 71809.7 3104.58   1
   3  -7   0 57567.0 2587.29   4
  -3   7   0 45381.9 1171.67   3
  -3  -7   0 52297.6 2390.16   2
  -3   7   0 53296.9 2879.61   5
   3   7   0 54676.5 3058.24   6
  -3  -7   0 55358.0 2550.04   1
  -3   7   0 59761.5 3124.63   2
   3  -7   1 1703.68 509.441   4
  -3  -7  -1 1535.75 402.382   2
  -3   7  -1 2263.08 663.649   2
   3   7   1 1057.18 448.318   6
   3   7   2 3517.87 825.533   6
   3  -7   2 5527.37 934.814   4
   3   7   2 5476.36 1052.48   3
  -3  -7  -2 4680.18 784.111   2
   3  -7   3 64759.7 1683.90   3
   3  -7   3 75829.6 3874.75   4
   3   7   3 68344.6 3927.92   6
   3  -7   3 71833.1 3217.60   1
   3   7   3 78862.5 3991.87   3
   3  -7   4 94128.5 4617.79   4
   3   7   4 78802.0 4573.79   6
   3   7   4 89103.9 4456.74   3
   3  -7   4 80810.2 2652.70   3
   3  -7   4 80069.8 3560.10   1
   3  -7   5 19027.6 2260.12   4
   3   7   5 17756.9 2436.10   6
   3  -7   5 17956.0 1502.00   3
   3   7   5 19019.5 2160.42   3
   3  -7   6 8350.63 1573.21   4
   3   7   6 8737.50 1548.46   3
   3   7   6 9752.50 1744.40   6
   3  -7   6 8213.74 1154.06   3
   3   7   7 6075.30 1317.77   3
   3  -7   7 7443.03 1661.83   4
   3  -7   7 6193.03 1110.92   3
   3   7   7 5699.69 1577.74   6
   3   7   8-114.600 292.536   3
   3  -7   8 970.393 537.572   3
   3   7   8 356.305 482.110   6
   3   7   9-408.191 274.854   3
   3  -7   9 1524.51 1099.27   4
   3   7   9 876.236 760.235   6
   3   7  10 1534.85 843.099   3
   3   7  10 3409.14 1428.83   6
   3  -7  10 1078.13 716.334   4
   3   7  11 798.831 853.937   3
   3  -7  11 530.803 603.688   4
   3  -7  11 2588.80 1549.64   6
   3   7  11 1492.87 889.249   6
   3   7  12 184.478 522.940   3
   3   7  12 1235.65 886.141   6
   3  -7  12 2348.93 1572.85   6
   3  -7  12 1109.85 666.977   4
   3  -7  13-370.589 700.354   4
   3   7  13 297.970 665.176   6
   3  -7  13 934.766 1106.92   6
   3   7  13 536.256 880.033   3
   3   7  14 943.174 842.259   3
   3   7  14-27.9017 308.449   6
  -3  -8  15-231.250 352.810   4
  -3   8  15 774.390 1069.09   3
  -3  -8  14 692.768 774.100   4
  -3   8  14 1753.19 1293.36   3
  -3  -8  13 604.093 895.973   4
  -3   8  13 636.576 930.172   3
  -3  -8  12 2450.53 955.279   4
  -3   8  12 2376.86 1331.44   3
  -3   8  11 267.364 389.276   2
  -3   8  11 355.589 425.485   3
  -3  -8  10 6194.42 1548.15   4
  -3   8  10 8000.34 1503.38   2
  -3   8  10 11061.7 2278.46   3
  -3  -8   9 20945.8 2582.21   4
  -3   8   9 22051.1 3026.16   3
  -3   8   9 18005.2 2138.26   2
  -3  -8   8 14379.2 2089.62   4
  -3   8   8 13676.3 2283.78   3
  -3   8   8 10579.8 1602.62   2
  -3   8   7 3755.69 1035.98   5
  -3   8   7 3217.11 613.843   6
  -3   8   7 4549.16 1318.01   3
  -3   8   7 3057.31 776.467   2
  -3  -8   7 3292.73 999.308   4
  -3  -8   6 42470.0 3046.16   4
  -3   8   6 41358.1 2824.22   2
  -3   8   6 36151.5 1680.86   6
  -3   8   6 44343.5 3367.20   3
  -3   8   6 39114.6 2977.66   5
  -3  -8   5 16937.8 1801.81   4
  -3   8   5 15858.1 1658.48   2
  -3   8   5 12008.6 684.904   6
  -3   8   5 16622.7 1840.58   5
  -3   8   5 16665.5 1912.03   3
  -3   8   4 144148. 4817.27   2
  -3  -8   4 149308. 5208.62   4
  -3   8   4 143766. 5162.77   3
  -3   8   4 142642. 5230.03   5
  -3   8   3 3564.53 733.803   2
  -3  -8   3 3625.22 878.956   2
  -3  -8   3 2982.44 711.475   4
   3   8  -3 3291.87 315.200   5
  -3   8   3 3995.04 817.826   3
  -3   8   3 3192.91 801.758   5
  -3  -8   2 77815.1 3365.44   2
   3   8  -2 75277.9 3596.21   6
  -3   8   2 73250.6 3342.99   2
  -3   8   2 71657.8 2906.38   3
  -3   8   2 74020.5 3429.90   5
  -3  -8   2 76896.3 3573.60   1
  -3   8   1 13786.2 1448.19   5
   3  -8  -1 14203.9 1150.43   4
   3   8  -1 12316.4 1456.67   6
  -3  -8   1 15975.1 1394.62   2
  -3  -8   1 14228.7 1475.52   1
  -3   8   1 13868.4 1501.41   2
  -3   8   1 11930.9 988.541   3
   3  -8   0 28667.1 1886.23   4
   3   8   0 26153.6 2218.97   6
  -3  -8   0 26530.6 1702.39   2
  -3   8   0 26672.5 2099.36   5
  -3  -8   0 27638.7 1904.99   1
  -3   8   0 23306.1 953.260   3
  -3   8   0 28145.4 2207.52   2
   3  -8   1 65173.7 3159.76   4
  -3   8  -1 67024.2 3547.80   2
   3   8   1 65552.8 3542.25   6
  -3  -8  -1 64891.4 2640.98   2
   3  -8   2 147085. 5214.63   4
  -3  -8  -2 145689. 4020.97   2
   3   8   2 149433. 5375.05   3
   3   8   2 134981. 5446.14   6
   3  -8   3 21816.8 2184.89   4
   3   8   3 19576.0 2121.41   6
   3  -8   3 20600.3 1853.37   1
   3  -8   3 19030.6 847.795   3
   3   8   3 22360.7 2297.20   3
   3  -8   4 32866.8 2786.18   4
   3   8   4 31280.1 2731.90   3
   3   8   4 25915.0 2652.06   6
   3  -8   4 25202.4 1466.18   3
   3  -8   4 27690.2 2205.22   1
   3   8   5 11040.3 1696.93   3
   3  -8   5 13696.4 2011.59   4
   3  -8   5 9839.43 1093.24   3
   3   8   5 11656.0 1815.50   6
   3   8   6 835.828 547.909   3
   3  -8   6 465.666 364.200   4
   3   8   6 976.538 606.419   6
   3  -8   6 784.831 399.580   3
   3   8   7 2270.63 997.280   3
   3  -8   7 2465.66 1140.69   4
   3   8   7 1613.21 828.712   6
   3  -8   7 672.961 375.998   3
   3   8   8 6927.27 1597.89   3
   3  -8   8 6450.87 1545.06   4
   3   8   8 5944.31 1748.24   6
   3   8   9-245.204 633.362   3
   3  -8   9-242.219 370.640   4
   3   8  10 2266.06 1062.46   3
   3  -8  10 1108.23 1061.26   4
   3   8  10 3444.06 1431.15   6
   3   8  11 2374.80 1158.96   3
   3   8  11 3187.76 1525.79   6
   3  -8  11 1486.55 962.158   4
   3  -8  11 3481.13 1915.69   6
   3   8  12-54.7165 516.176   3
   3  -8  12 318.602 1006.60   4
   3   8  12 608.949 830.968   6
   3  -8  12 1982.50 1673.81   6
   3   8  13 1756.67 1037.87   3
   3  -8  13-386.691 534.492   4
   3   8  13-5.77742 541.936   6
   3  -8  13 692.913 888.948   6
   3   8  14 133.077 564.206   3
   3   8  14 540.086 715.532   6
  -3  -9  15-62.7215 466.177   4
  -3   9  15 1379.07 1387.38   3
  -3  -9  14-386.526 387.540   4
  -3   9  14 1341.83 1179.11   3
  -3  -9  13 1102.98 880.526   4
  -3   9  13 3038.06 1395.08   3
  -3  -9  12 53.3315 374.189   4
  -3   9  12 1222.69 1185.49   3
  -3  -9  11 10651.2 2104.58   4
  -3   9  11 9813.57 2241.72   3
  -3  -9  10-517.781 569.007   4
  -3   9  10 395.503 331.298   2
  -3   9   9 994.105 550.996   2
  -3   9   9 387.516 549.235   3
  -3  -9   9 1303.12 785.952   4
  -3   9   8 31.7015 494.464   3
  -3   9   8 165.006 451.194   2
  -3  -9   8 1549.92 742.112   4
  -3   9   7 8504.50 992.448   6
  -3  -9   7 11142.7 1703.12   4
  -3   9   7 12402.1 1825.26   5
  -3   9   7 9461.78 1670.74   3
  -3   9   7 9582.04 1448.52   2
  -3   9   6 2696.41 783.908   2
  -3   9   6 2293.70 965.986   5
  -3   9   6 1796.47 359.053   6
  -3  -9   6 1736.81 546.646   4
  -3   9   6 2808.64 998.240   3
  -3   9   5 120122. 4622.51   2
  -3   9   5 119993. 5288.33   3
  -3   9   5 122670. 5104.78   5
  -3  -9   5 117942. 4974.31   4
  -3   9   4 10351.9 1276.59   2
  -3  -9   4 12036.4 1553.55   4
  -3   9   4 11327.4 1434.00   3
  -3   9   4 12128.3 1601.76   5
  -3  -9   3 76173.1 3584.68   2
  -3  -9   3 78728.3 3824.42   4
  -3   9   3 70437.7 3341.65   2
  -3   9   3 73112.7 3378.93   3
  -3   9   3 72432.0 3697.95   5
   3   9  -3 69326.9 1638.19   5
   3  -9  -2 31430.8 1478.01   4
   3   9  -2 38148.3 2629.16   6
  -3  -9   2 37914.7 2368.74   2
  -3   9   2 34319.6 2327.40   2
  -3   9   2 33907.6 2063.02   3
  -3   9   2 35886.3 2514.68   5
  -3  -9   2 38959.0 2625.60   1
  -3  -9   1 5301.12 903.664   1
  -3   9   1 4358.09 624.931   3
  -3   9   1 4266.59 825.249   5
  -3   9   1 4749.64 862.863   2
   3  -9  -1 5787.18 776.753   4
  -3  -9   1 5055.03 779.961   2
   3   9  -1 4862.25 969.604   6
   3  -9   0 58029.6 2745.57   4
  -3  -9   0 51866.4 2386.43   2
   3   9   0 54040.2 3232.18   6
  -3  -9   0 58075.4 2954.57   1
  -3   9   0 59580.9 3284.14   2
  -3   9   0 47325.8 1558.06   3
  -3   9   0 53515.3 3082.55   5
   3  -9   1 152628. 4974.53   4
  -3  -9  -1 145700. 3913.55   2
   3   9   1 154091. 5586.57   6
  -3   9  -1 160318. 5517.70   5
   3  -9   2 1240.38 511.256   4
   3   9   2 869.267 480.203   3
   3   9   2 924.453 550.447   6
  -3  -9  -2 884.776 351.240   2
   3  -9   3 84290.1 4304.59   4
   3   9   3 78911.5 4423.10   6
   3  -9   3 83834.8 3927.67   1
   3  -9   3 68892.4 1594.53   3
   3   9   3 78241.7 4340.69   3
   3   9   4 906.479 577.049   3
   3  -9   4 3537.63 1132.68   4
   3  -9   4 2440.21 781.864   1
   3   9   4 1975.97 651.511   6
   3  -9   4 1905.57 399.492   3
   3   9   5 1248.57 657.103   3
   3  -9   5 1499.09 787.756   4
   3   9   5 194.500 276.115   6
   3  -9   5 1164.92 426.324   3
   3  -9   6 191.856 763.258   4
   3   9   6 885.120 620.701   3
   3   9   6 102.733 435.136   6
   3  -9   6 448.395 324.287   3
   3   9   7 26294.2 3126.90   6
   3  -9   7 28433.5 3211.84   4
   3   9   7 30275.1 3188.36   3
   3  -9   8 5457.31 1560.09   4
   3   9   8 5822.14 1716.61   6
   3   9   8 5537.46 1553.57   3
   3   9   9 7636.64 1837.63   3
   3  -9   9 8669.99 2038.42   4
   3   9   9 9046.54 2107.96   6
   3   9  10 746.064 276.273   3
   3  -9  10 1218.94 1089.70   4
   3   9  10 1472.26 1093.61   6
   3   9  11-51.8080 307.346   3
   3  -9  11 274.175 539.491   4
   3   9  11 301.754 527.056   6
   3   9  12 137.381 611.483   3
   3  -9  12 271.142 469.615   4
   3   9  12 1894.40 1231.61   6
   3   9  13 1349.02 923.575   3
   3  -9  13 342.186 757.462   4
   3   9  13 964.290 1065.75   6
   3  -9  13 2173.92 1523.61   6
  -3 -10  15-532.850 851.477   4
  -3 -10  14-138.171 616.449   4
  -3  10  14 803.339 1063.52   3
  -3 -10  13 1142.18 964.829   4
  -3  10  13 636.643 853.938   3
  -3  10  12 5480.93 1871.07   3
  -3 -10  12 3985.91 1365.00   4
  -3 -10  11 1812.66 887.071   4
  -3  10  11 1367.24 838.149   3
  -3 -10  10 15637.1 2647.16   4
  -3  10  10 15122.7 2545.33   3
  -3 -10   9 840.946 799.130   4
  -3  10   9 383.069 375.907   2
  -3 -10   8 5250.26 1401.72   4
  -3  10   8 6704.73 1585.24   3
  -3  10   8 4993.06 1105.28   2
  -3 -10   7 61516.3 4046.08   4
  -3  10   7 64217.0 4398.40   3
  -3  10   7 60654.2 3649.63   2
  -3  10   7 56662.4 3948.92   5
  -3 -10   6 65232.3 3928.72   4
  -3  10   6 66321.2 3619.75   2
  -3  10   6 69985.9 4362.68   3
  -3  10   6 67400.6 4186.94   5
  -3 -10   5 4050.85 1247.66   4
  -3  10   5 2105.42 340.461   6
  -3  10   5 2402.96 734.373   2
  -3  10   5 2246.41 773.222   3
  -3  10   5 4194.84 1168.17   5
  -3  10   4 98130.2 4026.23   2
  -3 -10   4 109606. 4874.68   4
  -3  10   4 101760. 4534.83   3
  -3  10   4 108914. 4766.90   5
  -3  10   3 68584.8 3389.18   3
  -3 -10   3 70419.5 3535.89   2
  -3 -10   3 70637.5 3701.08   4
  -3  10   3 68800.5 3317.33   2
  -3  10   3 68375.1 3717.65   5
   3  10  -3 63711.7 1738.77   5
  -3  10   2 785.300 400.404   3
  -3  10   2 864.957 335.577   5
  -3 -10   2 1528.78 484.475   2
   3  10  -2 1036.48 485.963   6
   3 -10  -2 1119.14 321.502   4
  -3  10   2 679.016 281.467   2
  -3 -10   2 1483.05 616.997   1
   3  10  -2 1116.85 205.082   5
   3 -10  -1 19968.5 1474.70   4
  -3 -10   1 20164.2 1647.54   2
   3  10  -1 20563.5 2081.44   6
  -3  10   1 18070.2 1750.84   5
  -3  10   1 20034.5 1887.64   2
  -3 -10   1 22265.5 1964.73   1
  -3  10   1 19777.5 1385.11   3
  -3  10   0 109436. 4549.32   2
  -3 -10   0 107000. 4266.34   1
   3 -10   0 109441. 3919.31   4
  -3 -10   0 98526.3 3334.48   2
   3  10   0 101355. 4545.50   6
  -3  10   0 106695. 4414.85   5
  -3  10  -1 589.800 478.815   5
  -3 -10  -1 426.339 224.238   2
   3 -10   1 1507.96 662.086   4
   3  10   1 300.154 293.516   6
   3  10   2 38039.5 2931.70   3
   3 -10   2 37339.6 2713.20   4
   3  10   2 36608.5 2964.69   6
  -3 -10  -2 32732.4 1807.67   2
   3  10   3 7755.52 1413.76   6
   3 -10   3 9335.04 1412.54   1
   3  10   3 8868.16 1475.49   3
   3 -10   3 7129.65 1135.03   4
   3 -10   4 9955.18 1474.50   1
   3  10   4 11545.3 1720.18   3
   3 -10   4 8437.95 1505.80   4
   3  10   4 9489.59 1630.43   6
   3  10   5 1761.46 659.900   3
   3 -10   5 1687.89 666.724   4
   3 -10   5 2454.60 884.663   1
   3  10   5 955.545 392.139   6
   3  10   6 3349.14 1140.74   3
   3 -10   6 4327.97 1388.18   4
   3  10   6 4188.26 1248.43   6
   3  10   7 417.306 868.597   3
   3 -10   7 871.403 912.555   4
   3  10   7 722.319 760.697   6
   3  10   8 19231.9 2694.73   3
   3 -10   8 16653.4 2725.90   4
   3  10   8 15710.6 2655.56   6
   3  10   9 271.466 573.740   3
   3 -10   9 806.581 934.145   4
   3  10   9 125.129 615.971   6
   3  10  10 2675.53 1185.36   3
   3 -10  10 2969.64 1453.87   4
   3  10  10 914.227 689.286   6
   3  10  11 844.675 722.242   3
   3 -10  11 733.655 552.140   4
   3  10  11 496.500 745.921   6
   3  10  12 704.822 832.552   6
   3 -10  12 329.439 444.352   4
   3  10  12 144.812 555.316   3
   3  10  13 1832.29 1009.63   3
   3 -10  13-1504.37 1294.16   4
   3  10  13 1299.91 1056.69   6
   3 -10  13 472.749 1007.08   6
  -3 -11  15-102.917 393.426   4
  -3 -11  14 606.832 861.070   4
  -3  11  14 2076.31 1267.95   3
  -3  11  13 5934.97 2008.36   3
  -3 -11  13 2706.78 1405.39   4
  -3 -11  12-397.548 324.502   4
  -3  11  12 384.351 860.570   3
  -3 -11  11 3993.14 1412.37   4
  -3  11  11 5376.12 1742.29   3
  -3 -11  10 5947.57 1711.09   4
  -3  11  10 9508.51 2180.93   3
  -3  11   9 718.303 493.126   2
  -3  11   9 626.843 603.798   3
  -3 -11   8 32234.9 3222.86   4
  -3  11   8 27951.5 2595.31   2
  -3  11   8 33220.9 3375.82   3
  -3  11   7 8279.73 1370.41   2
  -3 -11   7 8939.18 1679.67   4
  -3  11   7 8449.84 1624.78   5
  -3  11   7 10667.7 1833.27   3
  -3 -11   6 1729.13 329.367   4
  -3  11   6 3511.19 822.918   2
  -3  11   6 4864.10 1194.12   5
  -3  11   6 4483.84 1125.30   3
  -3  11   6 2664.42 479.860   6
  -3  11   5 57674.5 3196.20   2
  -3  11   5 62322.1 3919.91   5
  -3 -11   5 65476.2 4010.32   4
  -3  11   5 60990.6 3778.12   3
  -3  11   4 29610.4 2188.79   2
  -3  11   4 31776.0 2575.40   3
  -3 -11   4 35404.4 2825.03   4
   3  11  -4 29707.9 1562.29   5
  -3  11   4 36015.0 2833.95   5
  -3 -11   3 70660.8 3662.98   2
  -3 -11   3 72279.6 3912.37   4
  -3  11   3 64678.2 3266.07   2
  -3  11   3 69020.9 3483.00   3
  -3 -11   3 73843.7 3968.65   1
  -3  11   3 66887.2 3850.85   5
   3  11  -3 62174.8 1888.14   5
  -3  11   2 10002.0 1341.73   5
  -3 -11   2 10924.9 1568.51   1
   3  11  -2 9719.40 1544.47   6
  -3 -11   2 11117.0 1336.00   2
  -3 -11   2 10058.6 1375.02   4
  -3  11   2 10005.3 1193.80   3
   3  11  -2 9660.91 697.749   5
   3 -11  -2 9517.78 916.691   4
  -3  11   2 9686.52 1296.78   2
   3 -11  -1 14629.7 1280.02   4
  -3 -11   1 14314.6 1398.75   2
   3  11  -1 12949.6 1688.42   6
  -3 -11   1 14983.1 1703.35   1
   3  11  -1 13415.1 943.293   5
  -3  11   1 11723.9 1111.83   3
  -3  11   1 14776.3 1649.70   5
  -3  11   1 15653.6 1692.27   2
  -3 -11   0 29410.5 2363.42   1
  -3  11   0 32004.2 2517.26   2
  -3 -11   0 27077.9 1774.46   2
   3  11   0 28114.6 2483.58   6
   3 -11   0 28895.9 2096.13   4
  -3  11   0 28521.7 2354.55   5
   3 -11   1 21341.5 2045.12   4
  -3 -11  -1 17573.9 1338.59   2
   3  11   1 20210.5 2149.82   6
  -3  11  -1 19942.9 2016.50   5
   3  11   2 8394.79 1428.26   6
   3  11   2 8083.66 1434.02   3
   3 -11   2 7865.61 1305.70   4
  -3 -11  -2 6653.47 793.497   2
   3  11   3 26253.9 2668.85   6
   3 -11   3 25719.1 2398.22   4
   3  11   3 30292.7 2779.26   3
   3 -11   3 30478.0 2654.47   1
   3  11   4 28360.8 2907.41   6
   3 -11   4 27898.4 2685.57   4
   3  11   4 30252.5 3036.75   3
   3 -11   4 30308.5 2612.29   1
   3  11   5 1541.67 740.229   3
   3 -11   5 812.034 642.665   1
   3 -11   5-690.343 647.124   4
   3  11   5-1056.87 838.685   6
   3  11   6 4342.60 1310.90   6
   3  11   6 6132.52 1409.11   3
   3 -11   6 6133.40 1580.85   4
   3  11   7 3317.35 1214.69   3
   3 -11   7 3415.79 1249.07   4
   3  11   7 2641.43 1040.08   6
   3  11   8 2154.51 1192.87   3
   3 -11   8 2030.58 1322.91   4
   3  11   8 1278.37 578.753   6
   3  11   9 5195.01 1571.73   3
   3 -11   9 5752.34 1724.88   4
   3  11   9 4411.91 1431.13   6
   3  11  10 3359.18 1366.84   3
   3  11  10 1916.58 1210.22   6
   3 -11  10 1260.52 1048.92   4
   3  11  11 208.819 546.086   3
   3 -11  11 382.624 788.116   4
   3  11  11 97.2672 349.336   6
   3  11  12 2034.46 1098.68   3
   3 -11  12 1215.97 1094.41   4
   3  11  12 619.027 712.040   6
   3  11  13 329.037 327.038   3
   3 -11  13 30.6399 963.910   4
   3  11  13 20.6804 289.969   6
  -3 -12  15-1569.44 1059.00   4
  -3 -12  14 459.146 727.143   4
  -3  12  14 1182.61 1106.09   3
  -3 -12  13 692.989 1039.08   4
  -3  12  13 1304.87 856.925   3
  -3 -12  12 3747.76 1506.97   4
  -3  12  12 3191.41 1522.47   3
  -3 -12  11 432.244 458.540   4
  -3  12  11 1271.58 940.358   3
  -3 -12  10 4802.07 1593.54   4
  -3  12  10 2085.83 1108.81   3
  -3  12   9 20295.0 2894.18   3
  -3 -12   9 17936.2 2629.22   4
  -3  12   8 9186.68 1508.29   2
  -3 -12   8 11982.8 2103.37   4
  -3  12   8 10223.3 1842.24   5
  -3  12   8 10217.2 2004.31   3
  -3 -12   7 32551.3 3239.27   4
  -3  12   7 31195.9 2578.27   2
  -3  12   7 36989.2 3362.34   3
  -3  12   7 39075.3 3447.42   5
  -3  12   6 7692.45 1195.00   2
  -3 -12   6 5630.60 1158.64   4
  -3  12   6 8387.58 1545.88   5
  -3  12   6 7559.86 1459.88   3
  -3  12   5 317.197 331.192   2
  -3 -12   5 480.119 795.479   4
  -3  12   5-392.844 249.454   5
  -3  12   5 346.007 407.117   3
  -3 -12   4 17109.8 2000.83   4
   3  12  -4 14451.0 1171.53   5
  -3  12   4 16016.4 1629.09   2
  -3  12   4 16862.2 1870.86   3
  -3  12   4 15313.5 1943.19   5
  -3  12   3 52627.6 3399.60   5
   3 -12  -3 40201.1 1382.57   4
  -3 -12   3 51355.3 3112.88   2
  -3 -12   3 54818.1 3556.28   4
  -3  12   3 48315.4 2804.29   2
  -3  12   3 49849.9 3008.48   3
   3  12  -3 43723.2 1721.87   5
  -3 -12   3 49560.7 3353.62   1
  -3 -12   2 59508.4 3651.26   4
   3 -12  -2 54193.3 2256.74   4
  -3 -12   2 58320.8 3115.08   2
   3  12  -2 61622.3 3795.94   6
  -3 -12   2 63229.3 3692.71   1
  -3  12   2 55258.4 2903.69   3
   3  12  -2 52211.2 1822.24   5
  -3  12   2 60864.3 3563.32   5
  -3  12   2 57266.2 3199.75   2
  -3 -12   1 105305. 4688.52   1
   3 -12  -1 94707.3 3517.15   4
  -3 -12   1 99421.8 3791.18   2
   3  12  -1 99618.9 4741.45   6
   3  12  -1 91525.8 2697.29   5
  -3  12   1 86277.8 3205.18   3
  -3  12   1 97669.9 4393.43   5
  -3  12   1 99683.1 4309.54   2
   3 -12   0 27566.4 2112.40   4
  -3 -12   0 25444.3 1730.66   2
   3  12   0 25803.5 2476.74   6
  -3 -12   0 27547.8 2342.40   1
  -3  12   0 27573.3 2386.40   5
  -3  12  -1-277.424 355.991   5
  -3 -12  -1 613.722 293.876   2
   3 -12   1 1001.64 657.334   4
   3  12   1 880.450 536.080   6
   3 -12   2 34593.5 2775.56   4
   3  12   2 32443.0 2932.44   6
  -3 -12  -2 26893.9 1516.66   2
  -3  12  -2 38296.8 3107.90   5
   3 -12   3 17394.8 2071.44   4
   3 -12   3 20380.2 2251.01   1
   3  12   3 17239.9 2222.31   6
   3  12   3 18711.7 2328.36   3
   3  12   4 9614.13 1663.78   3
   3 -12   4 5913.54 1161.25   4
   3  12   4 7875.40 1626.43   6
   3 -12   4 7993.69 1442.78   1
   3  12   5 11334.2 2056.87   3
   3 -12   5 13951.6 2053.57   4
   3 -12   5 10829.2 1742.90   1
   3  12   5 9287.74 1777.68   6
   3  12   6-321.299 713.301   6
   3  12   6 863.003 763.908   3
   3 -12   6 523.980 628.358   4
   3  12   7 505.901 401.533   6
   3  12   7 1192.66 774.423   3
   3 -12   7 2312.20 1184.84   4
   3  12   8 815.256 600.012   3
   3 -12   8 1861.14 1537.21   4
   3  12   8-125.850 674.884   6
   3  12   9 1990.41 1109.23   3
   3 -12   9 1904.59 1251.27   4
   3  12   9 837.508 468.617   6
   3  12  10-569.176 433.394   3
   3  12  10-691.992 668.472   6
   3  12  11 285.374 805.845   3
   3 -12  11-188.502 677.860   4
   3  12  11 331.085 584.642   6
   3  12  12 239.251 444.734   6
   3 -12  12-183.982 1055.63   4
   3  12  12-5.19907 582.450   3
   3  12  13 1254.85 941.856   3
   3  12  13 309.775 698.347   6
  -3 -13  14 2200.77 1205.78   4
  -3  13  14 2209.10 1369.67   3
  -3 -13  13 28.2111 316.235   4
  -3  13  13 397.602 587.827   3
  -3 -13  12 373.644 722.534   4
  -3  13  12 982.573 1068.39   3
  -3 -13  11 1046.61 589.568   4
  -3  13  11 2200.78 1012.60   3
  -3 -13  10 7305.57 2017.06   4
  -3  13  10 8189.90 1911.21   3
  -3 -13   9 2485.00 1138.87   4
  -3  13   9 2757.98 1228.50   3
  -3 -13   8 22183.7 2885.04   4
  -3  13   8 23920.3 2947.52   3
  -3  13   8 24141.0 2850.54   5
  -3  13   7 4893.68 1073.90   2
  -3  13   7 7946.84 1633.36   5
  -3 -13   7 5677.86 1451.20   4
  -3  13   7 7140.47 1505.59   3
  -3 -13   6 8453.73 1574.67   4
  -3  13   6 7810.24 1242.19   2
  -3  13   6 12246.1 1877.82   5
  -3  13   6 8619.42 1597.31   3
  -3 -13   5 30346.2 2959.02   4
  -3  13   5 25899.8 2634.23   3
  -3  13   5 22459.4 1966.69   2
  -3  13   5 28497.8 2857.78   5
  -3  13   4 24098.3 2015.22   2
  -3 -13   4 25937.6 2650.49   4
  -3  13   4 23687.1 2283.04   3
  -3  13   4 24531.4 2571.18   5
   3  13  -4 23246.1 1539.47   5
  -3  13   3 9975.28 1365.38   3
   3 -13  -3 7248.99 683.768   4
  -3 -13   3 9523.12 1564.15   1
  -3 -13   3 8585.37 1358.58   2
  -3 -13   3 9312.94 1555.34   4
   3  13  -3 7662.56 784.126   5
  -3  13   3 10232.1 1540.53   5
  -3  13   3 9088.65 1262.42   2
   3 -13  -2 70848.9 2740.04   4
  -3 -13   2 77118.5 3685.48   2
  -3 -13   2 84881.6 4458.95   4
  -3  13   2 71542.8 3417.96   3
   3  13  -2 78501.5 4349.85   6
  -3  13   2 84943.1 4334.96   5
  -3 -13   2 78072.1 4338.28   1
   3  13  -2 65338.6 2225.67   5
  -3  13   2 78711.3 3816.08   2
  -3  13   1 30280.7 2502.83   2
   3 -13  -1 27799.6 1984.25   4
  -3 -13   1 27407.1 2008.82   2
   3  13  -1 27715.8 2711.00   6
  -3 -13   1 30754.7 2704.55   1
   3  13  -1 25482.5 1536.67   5
  -3  13   1 25425.3 1824.32   3
  -3  13   1 30559.7 2566.48   5
   3 -13   0 58842.7 3227.14   4
  -3 -13   0 57138.7 3592.22   1
  -3 -13   0 53261.5 2541.00   2
   3  13   0 55685.4 3725.22   6
  -3  13   0 56708.9 3555.65   5
  -3  13  -1 4262.83 933.457   5
  -3 -13  -1 3377.82 593.135   2
   3  13   1 4681.78 1098.91   6
   3 -13   1 5853.74 1134.47   4
  -3  13  -2 7220.79 1570.82   5
  -3 -13  -2 4001.63 561.648   2
   3  13   2 4000.20 1107.69   6
   3 -13   2 6687.59 1297.38   4
   3 -13   3 986.229 385.247   1
   3  13   3 998.584 646.031   3
   3 -13   3 1073.18 598.183   4
   3  13   3 396.460 657.425   6
   3  13   4 18196.2 2463.61   6
   3  13   4 17589.0 2433.50   3
   3 -13   4 19405.6 2548.83   4
   3 -13   4 18112.4 2251.18   1
   3 -13   5 7227.54 1473.00   1
   3 -13   5 5512.55 1365.25   4
   3  13   5 5570.41 1394.56   3
   3  13   5 5369.09 1620.66   6
   3  13   6 7926.32 1765.78   3
   3 -13   6 8421.28 1936.80   4
   3  13   6 6562.04 1612.71   6
   3  13   7 1384.16 714.042   3
   3 -13   7 2628.28 1432.56   4
   3  13   7 1294.07 629.956   6
   3  13   8-97.3386 382.589   3
   3 -13   8 965.808 798.093   4
   3  13   8-56.6485 497.441   6
   3  13   9 1296.77 832.377   3
   3 -13   9 2692.72 1246.27   4
   3  13   9 1320.88 872.638   6
   3  13  10 1470.80 992.103   3
   3 -13  10 1360.30 1222.31   4
   3  13  10 901.283 691.673   6
   3  13  11 347.973 329.504   3
   3 -13  11 770.732 908.589   4
   3  13  11-373.875 436.305   6
   3  13  12 318.313 300.365   3
   3 -13  12 1277.00 1158.99   4
   3  13  12 224.074 338.990   6
   3  13  13-195.186 588.762   6
  -3  14  14-1214.27 1003.60   3
  -3 -14  14 593.962 932.977   4
  -3  14  13 20.4605 729.189   3
  -3 -14  13 490.271 776.994   4
  -3 -14  12-5.97469 476.193   4
  -3  14  12 856.285 798.104   3
  -3 -14  11-753.467 825.595   4
  -3  14  11 1630.77 973.986   3
  -3 -14  10 3013.12 1521.78   4
  -3  14  10 1420.21 1054.00   3
  -3 -14   9 18210.8 2836.25   4
  -3  14   9 19350.1 2922.02   3
  -3 -14   8 10356.5 1984.23   4
  -3  14   8 8589.08 1797.55   5
  -3  14   8 11886.5 2121.76   3
  -3 -14   7 15426.8 2250.40   4
  -3  14   7 17142.3 2367.36   3
  -3  14   7 17060.2 2509.41   5
  -3  14   6 1100.40 663.359   3
  -3 -14   6 1237.30 699.088   4
  -3  14   6 721.739 420.673   2
  -3  14   6 1457.52 779.418   5
  -3  14   5 8026.93 1473.28   3
  -3 -14   5 10666.4 1916.76   4
   3  14  -5 6804.36 984.880   5
  -3  14   5 6469.58 1058.54   2
  -3  14   5 7576.70 1562.61   5
  -3  14   4 1811.53 683.612   3
  -3 -14   4 2472.69 1079.82   4
   3  14  -4 1651.36 408.101   5
  -3 -14   4 4412.37 1383.01   1
  -3  14   4 1905.20 632.722   2
  -3  14   4 2857.45 854.660   5
   3  14  -3 26597.1 1553.76   5
   3 -14  -3 24039.4 1346.69   4
  -3 -14   3 31634.3 2545.70   2
  -3 -14   3 34309.8 3084.13   4
  -3  14   3 29209.6 2462.81   3
  -3  14   3 32061.2 2833.81   5
  -3 -14   3 27776.3 2782.62   1
  -3  14   3 29077.8 2237.06   2
  -3  14   2 363.882 616.093   5
  -3  14   2-58.6510 256.134   3
   3 -14  -2 301.154 305.590   4
  -3 -14   2 926.278 701.676   1
  -3 -14   2-152.960 177.394   2
  -3  14   2 379.269 418.906   2
  -3 -14   2-95.4458 284.709   4
   3  14  -2-342.896 269.589   5
   3 -14  -1 172889. 5197.97   4
  -3 -14   1 174617. 5258.21   2
   3  14  -1 181676. 6780.02   6
  -3  14   1 175956. 6412.80   5
  -3 -14   1 177159. 6751.93   1
   3  14  -1 160082. 4059.32   5
  -3  14   0 3119.09 866.794   5
   3 -14   0 2031.42 651.813   4
   3  14   0 1960.12 799.006   6
   3  14   0 3619.78 1428.26   7
   3  14   0 2244.67 554.617   5
  -3 -14   0 2014.95 536.850   2
  -3 -14   0 1454.83 263.902   1
  -3  14  -1 1369.14 552.605   5
   3  14   1 301.552 324.805   6
  -3 -14  -1 1282.50 335.195   2
   3 -14   1 1750.54 761.744   4
  -3  14  -2 4815.98 1200.53   5
   3 -14   2 4009.05 1156.54   4
   3  14   2 3282.96 993.446   6
  -3 -14  -2 2386.36 378.250   2
   3 -14   3 5926.79 1159.10   1
  -3  14  -3 9935.47 1860.17   5
   3  14   3 6719.05 1450.62   3
   3 -14   3 7463.41 1446.13   4
   3  14   3 5261.35 1371.12   6
   3  14   4 15.1718 415.108   6
   3  14   4 454.360 333.214   3
   3 -14   4 1399.83 782.961   4
   3 -14   4 1705.53 701.434   1
   3 -14   5 26071.4 2968.22   4
   3 -14   5 22066.4 2660.95   1
   3  14   5 22868.8 2902.64   3
   3  14   5 18391.2 2661.93   6
   3  14   6 3091.53 1231.82   3
   3 -14   6 2092.46 1026.67   4
   3  14   6 1415.94 837.971   6
   3  14   7 10323.4 2188.67   3
   3 -14   7 12083.1 2466.28   4
   3  14   7 11572.3 2314.37   6
   3  14   8 449.084 515.656   6
   3  14   8 310.728 685.850   3
   3  14   9 233.088 572.884   3
   3 -14   9 833.362 926.610   4
   3  14   9-52.0424 437.730   6
   3  14  10 655.579 700.879   3
   3  14  10 534.461 453.617   6
   3  14  11 803.913 889.602   3
   3  14  11 576.606 774.576   6
   3  14  12 1461.16 1049.41   3
   3 -14  12 265.557 749.056   4
   3  14  12-154.408 313.562   6
   3  14  13 441.139 598.113   6
  -3 -15  14 608.545 784.850   4
  -3  15  13 523.774 450.855   3
  -3 -15  13 1100.82 947.504   4
  -3  15  12 1786.28 1345.65   3
  -3 -15  12 2966.60 1497.41   4
  -3  15  11 1055.38 895.509   3
  -3 -15  11 1738.45 1001.81   4
  -3  15  10 1947.03 1154.87   3
  -3 -15  10 3492.75 1492.37   4
  -3  15   9 2413.22 903.189   3
  -3 -15   9 3806.39 1470.27   4
  -3 -15   8 10728.4 2180.20   4
  -3  15   8 10031.8 2081.36   5
  -3  15   8 7476.67 1666.95   3
  -3  15   7 137.425 463.202   3
  -3 -15   7 1177.05 924.890   4
  -3  15   7 974.550 737.676   5
  -3  15   6 1820.44 703.549   3
  -3 -15   6 601.438 353.406   4
  -3  15   6 1491.16 612.826   5
  -3 -15   5 2905.41 1019.88   4
  -3  15   5 2474.79 887.954   3
  -3  15   5 2056.71 558.694   2
  -3  15   5 2074.82 749.259   5
  -3  15   4 8293.04 1175.15   2
  -3 -15   4 12371.7 2088.43   1
  -3  15   4 8827.51 1503.54   3
  -3 -15   4 10413.2 1886.77   4
   3  15  -4 8360.88 1005.03   5
  -3  15   4 11487.1 1796.75   5
  -3  15   3 1159.75 540.982   3
  -3  15   3 1103.16 471.127   2
  -3 -15   3 1818.58 854.359   4
  -3 -15   3 1402.09 527.032   2
  -3 -15   3 691.727 768.841   1
  -3  15   3 644.005 440.812   5
   3  15  -3 719.209 294.568   5
  -3  15   2 45065.8 2957.95   2
   3 -15  -2 39384.2 2290.28   4
  -3 -15   2 43732.1 2839.94   2
  -3 -15   2 49702.7 3631.92   4
  -3  15   2 44433.7 3424.74   5
  -3 -15   2 45789.9 3574.28   1
   3  15  -2 37348.2 1940.74   5
  -3  15   2 39192.7 2734.43   3
  -3  15   1 1529.48 949.335   5
   3  15  -1 2946.40 1692.95   7
  -3  15   1 973.740 400.506   3
  -3 -15   1 2057.31 842.653   1
   3  15  -1 1950.28 971.404   6
   3 -15  -1 1034.55 541.433   4
  -3 -15   1 1967.67 823.554   4
  -3 -15   1 1454.10 534.582   2
   3  15  -1 859.029 351.029   5
  -3  15   0 11229.8 1761.57   5
   3 -15   0 11125.5 1535.29   4
  -3 -15   0 8638.85 1064.63   2
   3  15   0 12409.5 1900.54   6
   3  15   0 13826.5 2128.07   7
  -3 -15   0 10300.4 1474.47   1
   3  15   0 10704.7 1225.75   5
   3 -15   1 7753.78 1415.70   4
  -3  15  -1 9983.58 1669.01   5
  -3 -15  -1 5778.67 742.161   2
   3  15   1 7464.78 1514.12   6
   3  15   1 11413.8 1847.27   7
  -3  15  -2 2386.10 847.686   5
   3 -15   2 2090.91 797.075   4
   3  15   2 2303.68 1080.55   7
   3  15   2 2734.29 1019.82   6
   3 -15   3 3965.35 1151.68   1
  -3  15  -3 4309.18 1341.54   5
   3  15   3 4141.07 1149.66   6
   3  15   3 4719.62 1144.81   3
   3 -15   3 3916.27 1332.17   4
   3  15   4 1975.51 953.389   3
   3 -15   4 3013.73 1179.69   4
   3 -15   4 2910.84 786.487   1
   3  15   4 2220.73 887.958   6
   3 -15   5 1203.89 1122.89   1
   3  15   5 234.383 756.241   3
   3 -15   5 870.247 739.284   4
   3  15   5 358.564 653.335   6
   3  15   6 13061.6 2367.29   6
   3  15   6 13813.8 2337.91   3
   3 -15   6 14654.4 2514.00   4
   3 -15   6 16243.8 2425.50   1
   3  15   7 5716.03 1690.69   3
   3 -15   7 5813.59 1803.70   4
   3  15   7 6130.43 1696.21   6
   3  15   8 1102.59 866.136   3
   3 -15   8 3808.64 1567.14   4
   3  15   8 1607.76 1087.32   6
   3  15   9 1853.45 1227.97   3
   3  15   9 1238.44 820.692   6
   3 -15   9 2680.43 1271.21   4
   3  15  10 455.807 622.480   3
   3 -15  10 2018.37 1294.67   4
   3  15  10 924.457 657.797   6
   3  15  11 760.661 899.656   3
   3  15  11 127.839 302.020   6
   3  15  12-52.8008 626.881   3
   3 -15  12 1478.89 1268.62   4
   3  15  12 954.697 1000.92   6
  -3  16  13 902.989 875.185   3
  -3 -16  13 439.322 642.403   4
  -3  16  12 1395.82 1224.45   3
  -3 -16  12 2250.91 1365.16   4
  -3  16  11 143.141 506.193   3
  -3 -16  11-188.826 589.501   4
  -3  16  10 2060.64 1058.83   3
  -3 -16  10 2505.47 1184.25   4
  -3  16   9 3648.30 1341.45   3
  -3 -16   9 3947.04 1349.87   4
  -3  16   8 453.879 576.895   3
  -3  16   8 154.044 326.452   5
  -3 -16   8 402.878 347.475   4
  -3  16   7 1250.03 578.832   3
  -3 -16   7-127.200 441.168   4
  -3  16   7 1211.38 810.410   5
  -3 -16   6 2374.43 842.041   4
  -3  16   6 2943.00 897.169   3
  -3  16   6 2347.58 952.175   5
  -3  16   5 315.791 405.872   5
  -3 -16   5-325.742 671.851   4
  -3  16   5 17.8121 398.098   3
  -3  16   4 554.588 414.461   3
  -3  16   4 499.534 396.398   2
  -3 -16   4 1457.05 840.339   4
  -3  16   4 1808.27 688.943   5
  -3  16   3 928.708 535.569   3
  -3  16   3 517.387 344.669   2
  -3 -16   3 1754.38 751.612   2
  -3 -16   3 1519.62 886.890   4
  -3  16   3 668.738 540.229   5
  -3  16   2 8230.60 1524.12   5
  -3  16   2 8756.41 1330.90   3
   3 -16  -2 7065.87 1027.37   4
   3  16  -2 10644.1 1948.77   7
  -3 -16   2 9176.10 1753.49   4
  -3 -16   2 8308.72 1711.80   1
  -3 -16   2 6392.43 1126.34   2
   3  16  -2 6588.16 880.504   5
  -3  16   1 18062.2 2170.01   5
   3 -16  -1 15486.0 1680.93   4
  -3 -16   1 16508.2 2218.47   1
  -3 -16   1 14736.6 1571.82   2
   3  16  -1 20893.9 2615.56   7
  -3 -16   1 17892.8 2275.30   4
   3  16  -1 15562.3 1398.83   5
  -3  16   1 13798.1 1524.01   3
   3  16  -1 19770.2 2362.35   6
  -3  16   0 21439.7 2321.99   5
   3 -16   0 20922.8 2146.70   4
  -3 -16   0 17145.3 1481.88   2
   3  16   0 21543.6 2813.56   7
   3  16   0 22877.9 2597.10   6
  -3 -16   0 21500.3 2493.48   1
   3  16   0 18824.0 1671.38   5
  -3  16  -1 5962.45 1380.42   5
   3 -16   1 8066.91 1448.39   4
   3  16   1 5995.89 1477.18   6
   3  16   1 8663.25 1939.67   7
  -3  16  -2 12576.4 1935.40   5
   3 -16   2 11838.0 1933.36   4
   3  16   2 14958.3 2254.28   7
   3  16   2 10938.2 1965.74   6
   3 -16   3 4157.62 1200.03   1
  -3  16  -3 4312.36 1186.09   5
   3 -16   3 4484.78 1298.62   4
   3  16   3 4215.06 1249.43   7
   3  16   3 5118.65 1435.88   6
  -3  16  -4 3962.21 1221.96   5
   3  16   4 2942.36 1044.31   3
   3 -16   4 4067.02 1364.48   4
   3  16   4 3597.32 1221.50   6
   3 -16   4 3670.69 1120.65   1
   3 -16   5 2707.01 1108.78   1
   3  16   5 4892.27 1426.48   3
   3 -16   5 5771.38 1702.57   4
   3  16   5 4410.73 1383.75   6
   3  16   6 2364.43 1208.14   6
   3  16   6 1221.08 1025.07   3
   3 -16   6 3557.12 1327.02   4
   3 -16   6 4349.80 1382.90   1
   3  16   7 3170.26 1363.71   3
   3 -16   7 2279.94 1152.92   4
   3  16   7 1967.52 950.251   6
   3  16   8 7463.89 1987.18   3
   3 -16   8 10352.0 2419.81   4
   3  16   8 5835.24 1720.09   6
   3  16   9 1762.87 1311.84   3
   3 -16   9 515.056 864.553   4
   3  16   9 74.1625 436.810   6
   3  16  10 2693.88 1339.86   3
   3 -16  10 1934.36 1110.30   4
   3  16  10 149.507 435.332   6
   3  16  11 428.202 730.529   3
   3 -16  11 107.570 506.437   4
   3  16  11 785.987 789.849   6
   3  16  12 725.229 851.894   3
   3  16  12-16.0823 380.238   6
  -3  17  13 988.136 851.949   3
  -3 -17  13 2546.98 1544.84   4
  -3  17  12 414.210 1003.34   3
  -3 -17  12 1002.39 1043.45   4
  -3  17  11 1844.94 1237.04   3
  -3 -17  11 1659.61 1023.64   4
  -3 -17  10 1082.79 970.524   4
  -3  17  10 291.118 582.011   3
  -3  17   9 2456.16 1066.20   3
  -3 -17   9 5194.90 1623.92   4
  -3  17   8 951.008 535.888   3
  -3 -17   8 2245.74 1135.67   4
  -3  17   8 237.465 580.592   5
  -3  17   7-344.667 502.423   3
  -3 -17   7-308.476 353.244   4
  -3  17   7-374.491 715.116   5
  -3  17   6 5074.30 1392.94   3
  -3  17   6 6453.15 1534.78   5
  -3 -17   6 4088.15 1239.43   4
  -3  17   5 3470.66 1129.63   3
  -3 -17   5 778.907 500.068   4
  -3  17   5 3577.80 1082.89   5
  -3 -17   4 3735.06 1379.76   1
  -3  17   4 2610.89 881.933   3
  -3 -17   4 3956.62 1297.63   4
  -3  17   4 3605.55 1037.45   5
  -3  17   3 5822.21 1226.44   3
  -3 -17   3 5563.57 1233.53   2
  -3 -17   3 7525.99 1680.87   1
  -3 -17   3 9958.17 1931.72   4
  -3  17   3 7484.26 1558.65   5
  -3  17   2 2180.83 848.304   5
  -3  17   2 2009.81 795.251   3
   3 -17  -2 971.736 450.609   4
  -3 -17   2 1271.09 517.257   2
  -3 -17   2 1543.09 788.836   4
  -3 -17   2 2427.66 931.995   1
   3  17  -2 2435.41 1023.11   7
  -3  17   1-11.7207 389.177   5
  -3 -17   1 7.83936 685.404   1
  -3 -17   1 80.6308 296.954   2
   3 -17  -1 240.543 322.353   4
  -3 -17   1 373.849 574.420   4
   3  17  -1-186.562 340.712   6
   3  17  -1 1456.69 890.709   7
   3  17  -1-17.4509 252.503   5
  -3  17   0-242.420 226.769   5
  -3 -17   0-711.362 641.263   1
   3 -17   0-384.470 426.390   4
   3  17   0 1106.60 651.812   6
   3  17   0 412.691 994.789   7
  -3 -17   0-167.042 181.598   2
   3  17   0 518.857 400.546   5
   3 -17   1 21293.0 2373.27   4
   3  17   1 23623.2 2848.05   7
  -3  17  -1 19699.3 2437.07   5
   3  17   1 20007.4 2587.02   6
  -3  17  -2 990.855 811.642   5
   3 -17   2-1209.09 413.709   4
   3  17   2-264.275 302.455   6
   3  17   2 1054.92 1009.31   7
   3 -17   3 6920.12 1673.60   1
   3  17   3 6110.25 1506.83   6
  -3  17  -3 5048.93 1348.50   5
   3  17   3 3948.56 1402.04   7
   3 -17   3 3942.40 1331.17   4
  -3  17  -4 518.791 316.707   5
   3  17   4 331.317 564.180   6
   3  17   4 395.522 794.525   3
   3 -17   4 1462.63 814.017   4
   3 -17   4-871.251 624.380   1
   3  17   5 520.216 509.119   3
   3 -17   5 835.845 656.536   1
   3 -17   5-365.766 327.182   4
   3  17   5 110.009 228.866   6
   3  17   6 521.105 689.591   3
   3 -17   6 1080.83 756.376   4
   3  17   6-3.28647 434.900   6
   3 -17   6 1071.01 870.446   1
   3  17   7 4166.55 1523.64   3
   3 -17   7 2679.02 1433.20   4
   3  17   7 3220.75 1279.70   6
   3  17   8 1129.92 1225.17   3
   3 -17   8 2350.98 1765.82   4
   3  17   8 427.811 481.294   6
   3  17   9 4810.03 1637.49   3
   3 -17   9 4563.04 1830.56   4
   3  17   9 1817.76 1060.68   6
   3  17  10 708.837 1019.67   3
   3 -17  10 1329.08 1140.94   4
   3  17  10-187.181 389.649   6
   3  17  11-449.353 639.063   3
   3 -17  11 324.364 485.764   4
   3  17  11 168.928 398.582   6
   3  17  12 76.2418 457.920   6
  -3  18  13-286.541 472.310   3
  -3 -18  13 435.800 370.616   4
  -3  18  12 2247.03 1319.40   3
  -3 -18  12 1908.24 1176.46   4
  -3  18  11 1582.28 1128.48   3
  -3 -18  11 939.687 630.803   4
  -3  18  10 3554.75 1477.77   3
  -3 -18  10 3401.47 1366.83   4
  -3  18   9 573.117 566.182   3
  -3 -18   9 196.935 1013.04   4
  -3  18   8 300.320 506.874   3
  -3  18   8 432.993 522.623   5
  -3  18   7 106.389 326.064   3
  -3  18   7 385.713 487.386   5
  -3  18   6 3646.78 1190.22   3
  -3 -18   6 3250.71 1210.46   4
  -3  18   6 3351.43 1244.14   5
  -3  18   5 186.281 419.911   3
  -3 -18   5-1644.08 792.223   4
  -3  18   5 598.738 950.102   5
  -3  18   4 9951.35 1780.14   3
  -3  18   4 9342.99 1694.77   5
  -3 -18   4 9654.90 2121.37   1
  -3 -18   4 9712.00 1948.05   4
   3  18  -3 4193.83 1314.70   7
  -3  18   3 2382.19 859.535   3
  -3 -18   3 4229.76 1495.96   1
  -3 -18   3 2445.92 1021.46   4
  -3 -18   3 2569.40 806.454   2
  -3  18   3 2617.62 890.243   5
  -3  18   2 13326.7 2053.05   5
  -3 -18   2 15037.5 2348.42   4
   3  18  -2 15881.5 2381.30   7
  -3 -18   2 11442.9 1557.87   2
  -3 -18   2 13994.9 2263.12   1
  -3  18   2 12010.0 1654.13   3
  -3  18   1 4486.60 1173.82   5
   3 -18  -1 3455.80 884.408   4
  -3 -18   1 4963.94 1381.63   1
  -3 -18   1 3994.41 866.104   2
   3  18  -1 5407.29 1307.01   6
   3  18  -1 4929.08 1317.84   7
  -3 -18   1 4009.76 1175.42   4
  -3  18   0 8904.69 1646.12   5
   3 -18   0 9104.71 1517.42   4
   3  18   0 10657.6 1889.45   6
   3  18   0 11679.2 2245.39   7
   3  18   0 10239.3 1356.95   5
  -3 -18   0 10598.2 1974.16   4
  -3 -18   0 9428.66 1725.01   1
  -3  18  -1 3535.34 1149.90   5
   3  18   1 2269.36 1051.69   6
   3  18   1 3563.93 1509.92   7
   3 -18   1 1726.06 796.704   4
  -3  18  -2 17648.8 2487.43   5
   3 -18   2 20726.4 2655.62   4
   3  18   2 21201.2 2836.61   7
   3  18   2 14798.6 2317.59   6
   3 -18   3 1456.37 657.135   1
  -3  18  -3-723.506 707.332   5
   3  18   3-433.810 508.165   6
   3 -18   3 48.4218 561.513   4
   3  18   3 1716.18 895.019   7
   3  18   4 1294.34 453.612   7
   3  18   4 3943.84 1421.11   3
   3 -18   4 1709.11 1038.66   4
   3  18   4 1901.73 968.050   6
   3 -18   4 2660.67 972.665   1
  -3  18  -4 1622.81 922.484   5
  -3  18  -5 486.712 754.180   5
   3 -18   5 2373.39 974.961   1
   3  18   5 2091.87 887.059   3
   3 -18   5-455.982 800.447   4
   3  18   5 225.535 336.037   6
   3 -18   6 980.560 746.492   1
   3  18   6 11.9538 276.231   6
   3  18   6 887.571 816.932   3
   3 -18   6 366.235 1737.90   4
   3  18   7 810.936 904.350   3
   3 -18   7-859.367 687.627   4
   3  18   7 98.3046 570.919   6
   3  18   8 4719.51 1913.74   3
   3 -18   8 4673.97 1863.18   4
   3  18   8 3757.54 1570.68   6
   3  18   9 2735.35 1514.17   3
   3 -18   9 1991.58 1416.62   4
   3  18   9-49.9345 454.711   6
   3  18  10-133.528 438.873   6
   3  18  10 687.637 683.846   3
   3 -18  10 1354.26 1073.69   4
   3  18  11 1477.47 1029.53   3
   3 -18  11 114.857 456.841   4
   3  18  11 160.260 496.130   6
  -3  19  12 1251.85 1021.52   3
  -3 -19  12 2003.24 1235.13   4
  -3  19  11 2853.34 1412.01   3
  -3 -19  11 3662.61 1529.25   4
  -3  19  10 1311.36 914.466   3
  -3 -19  10 1363.52 1095.99   4
  -3  19   9 684.583 773.064   3
  -3 -19   9 3188.02 1602.87   4
  -3  19   8 717.308 618.456   3
  -3 -19   8 1683.83 1083.43   4
  -3  19   8 918.575 828.232   5
  -3  19   7 921.294 492.873   3
  -3 -19   7 61.6900 306.862   4
  -3  19   7 725.822 648.540   5
  -3  19   6 1556.62 734.318   3
  -3 -19   6 150.665 437.279   4
  -3  19   6 1768.91 1055.23   5
  -3  19   5 12785.5 2089.40   3
  -3 -19   5 9959.82 2096.01   4
  -3  19   5 13344.0 2274.66   5
  -3  19   4-571.972 321.155   3
  -3  19   4-124.787 285.838   5
  -3  19   3 7285.99 1453.78   3
  -3 -19   3 8630.54 2033.24   1
   3  19  -3 9498.94 1898.13   7
  -3 -19   3 6378.86 1281.08   2
  -3 -19   3 10647.1 2036.56   4
  -3  19   3 10088.4 1800.92   5
  -3  19   2 6902.33 1603.30   5
   3  19  -2 7406.95 1991.57   7
  -3 -19   2 7082.68 1780.19   4
  -3  19   2 5231.03 1155.97   3
  -3 -19   2 3972.80 973.419   2
  -3 -19   2 6266.99 1704.80   1
  -3  19   1-444.939 544.296   5
   3  19  -1-195.062 701.505   7
  -3 -19   1 60.9854 352.346   1
   3 -19  -1 868.486 552.508   4
  -3 -19   1 464.310 576.916   4
  -3  19   0 2390.04 976.366   5
   3  19   0 3431.36 1596.60   7
   3 -19   0 2802.93 968.714   4
   3  19   0 1483.12 921.964   6
  -3 -19   0 1728.80 1017.46   4
  -3 -19   0 2512.38 957.110   1
  -3  19  -1 12170.4 1978.84   5
   3  19   1 13001.6 2550.99   7
   3  19   1 10665.6 1987.93   6
   3 -19   1 12577.1 1976.23   4
   3  19   1 10190.9 1466.67   5
  -3  19  -2 495.616 833.883   5
   3 -19   2 357.227 334.921   4
   3  19   2 1398.95 1058.40   7
   3  19   2 289.890 622.536   6
  -3  19  -3 6934.30 1712.46   5
   3 -19   3 5921.96 1731.86   1
   3 -19   3 5482.55 1472.14   4
   3  19   3 3195.22 1064.60   6
   3  19   3 3453.04 1343.34   7
  -3  19  -4 281.626 692.976   5
   3 -19   4 1143.36 773.386   4
   3 -19   4 1015.92 831.851   1
   3  19   4 601.009 634.759   6
   3  19   4-47.6661 426.132   7
  -3  19  -5 1614.23 1024.11   5
   3 -19   5 346.976 745.796   1
   3  19   5-14.0738 518.247   3
   3 -19   5 1069.70 648.174   4
   3  19   5 321.736 603.804   6
   3  19   6 32.8788 536.958   6
   3  19   6 645.157 487.741   3
   3 -19   6-1058.99 558.343   4
   3 -19   6 1518.22 1030.19   1
   3  19   7 620.125 913.686   3
   3 -19   7 2249.26 1194.81   4
   3  19   7 1538.70 973.742   6
   3  19   8 492.898 904.359   3
   3 -19   8 792.346 1184.73   4
   3  19   8-444.737 281.244   6
   3  19   9 1738.58 1149.92   3
   3 -19   9 4637.68 1895.93   4
   3  19   9 2251.92 1212.46   6
   3  19  10 438.488 892.958   3
   3 -19  10 563.924 1130.33   4
   3  19  10-877.801 771.940   6
   3  19  11 328.593 633.607   3
   3  19  11-545.165 606.162   6
  -3  20  12 1433.10 974.372   3
  -3 -20  12 633.220 741.322   4
  -3  20  11 407.910 956.687   3
  -3 -20  11 266.815 535.002   4
  -3  20  10 1065.31 794.820   3
  -3 -20  10 2627.81 1317.15   4
  -3  20   9 1592.99 948.277   3
  -3 -20   9 1610.27 1482.39   4
  -3  20   8 749.418 599.342   3
  -3 -20   8 1889.29 1344.36   4
  -3  20   8 1377.01 999.250   5
  -3  20   7 5321.38 1526.53   3
  -3 -20   7 3320.42 1487.81   4
  -3  20   7 5302.54 1706.44   5
  -3 -20   6 7087.15 1860.55   4
  -3  20   6 6274.59 1636.00   3
  -3  20   6 9328.66 2011.47   5
  -3 -20   5 1843.73 806.592   4
  -3 -20   5 1822.10 1048.94   1
  -3  20   5 1326.74 646.349   3
  -3  20   5 4410.00 1362.71   5
  -3  20   4 4828.56 1438.30   3
  -3 -20   4 2561.60 913.825   1
  -3 -20   4 4722.22 1473.83   4
  -3  20   4 4502.53 1362.41   5
  -3 -20   3 117.061 250.824   2
  -3  20   3 187.526 301.781   3
  -3 -20   3 385.567 454.023   1
   3  20  -3 600.212 807.036   7
  -3 -20   3 1823.98 1105.72   4
  -3  20   3 576.671 361.012   5
  -3  20   2-35.3078 333.750   3
  -3 -20   2 618.348 483.523   2
   3  20  -2 824.398 749.020   7
  -3 -20   2-730.973 654.226   4
  -3 -20   2-606.648 703.086   1
  -3  20   2 258.516 417.840   5
  -3  20   1 10225.4 1968.15   5
  -3 -20   1 9702.56 1972.37   1
  -3 -20   1 9786.06 1998.77   4
   3  20  -1 10666.3 2346.54   7
  -3  20   0 6463.06 1483.75   5
   3  20   0 8525.32 2058.33   7
   3 -20   0 5664.14 1285.01   4
   3  20   0 5944.33 1575.67   6
  -3 -20   0 6135.73 1613.64   4
  -3 -20   0 6700.72 1602.67   1
  -3  20  -1 860.030 759.482   5
   3  20   1 1537.51 1122.24   6
   3  20   1 815.458 1036.10   7
   3 -20   1-156.727 493.553   4
  -3 -20  -1 169.019 486.230   4
  -3  20  -2 6831.56 1607.04   5
   3  20   2 6430.91 1636.32   6
   3  20   2 7183.20 2038.13   7
   3 -20   2 5959.67 1564.42   4
   3 -20   3 573.410 683.228   1
  -3  20  -3 1102.41 757.875   5
   3 -20   3-497.893 523.161   4
   3  20   3-38.6206 412.870   6
   3  20   3 631.264 717.176   7
  -3  20  -4 2104.25 950.276   5
   3  20   4 1645.75 954.101   7
   3 -20   4 2007.35 1026.20   4
   3 -20   4 2824.39 1428.40   1
   3  20   4 469.599 699.338   6
  -3  20  -5 858.193 976.426   5
   3 -20   5 1534.77 958.554   1
   3  20   5-302.529 256.480   6
   3  20   5 241.355 509.958   3
   3 -20   5 1314.94 806.940   4
  -3  20  -6 1040.52 1324.04   5
   3  20   6 1494.31 786.796   3
   3 -20   6 392.644 666.147   4
   3 -20   6 1136.18 923.171   1
   3  20   6-616.786 410.244   6
   3  20   7 1885.65 1192.30   3
   3 -20   7 379.696 1137.27   4
   3  20   7-911.623 674.911   6
   3  20   8 2507.65 1324.82   3
   3 -20   8 3378.31 1648.81   4
   3  20   8 1408.39 940.310   6
   3 -20   9 2129.74 1385.91   4
   3  20   9 1043.23 847.335   3
   3  20   9 164.137 581.557   6
   3  20  10 536.756 884.090   3
   3 -20  10 2254.27 1457.49   4
   3  20  10 277.130 408.590   6
  -3  21  12 1172.39 947.673   3
  -3  21  11 392.137 616.467   3
  -3 -21  11 1095.91 938.879   4
  -3  21  10 1543.52 1029.16   3
  -3 -21  10 2466.52 1575.66   4
  -3  21   9 1145.57 1044.36   3
  -3 -21   9 2789.59 1480.96   4
  -3  21   8 3950.91 1422.36   3
  -3 -21   8 7802.94 2157.27   4
  -3  21   8 4996.20 1629.04   5
  -3  21   7 1291.37 716.374   3
  -3 -21   7 3238.84 1475.22   4
  -3  21   7 2549.24 1300.92   5
  -3  21   6 3534.00 1280.41   3
  -3 -21   6 3628.80 1209.56   4
  -3  21   6 3097.73 1293.96   5
  -3 -21   5 3586.98 1312.69   4
  -3  21   5 3805.12 1288.54   3
  -3  21   5 5659.95 1555.82   5
  -3 -21   5 6214.55 1914.81   1
  -3 -21   4 791.888 646.660   1
  -3  21   4-542.179 540.311   3
  -3 -21   4 990.826 447.037   4
  -3  21   4 559.268 733.202   5
  -3 -21   3 26.3502 246.090   2
  -3  21   3 767.503 579.898   3
  -3 -21   3 85.4731 380.256   1
   3  21  -3 262.331 658.492   7
  -3 -21   3 1542.35 926.889   4
  -3  21   3-554.275 536.605   5
   3  21  -2 5734.99 1667.15   7
  -3 -21   2 6738.43 1699.60   4
  -3 -21   2 6143.35 1716.80   1
  -3  21   2 6707.74 1536.25   5
  -3  21   1 4544.61 1346.44   5
  -3 -21   1 4024.35 1370.91   1
   3  21  -1 5992.43 1903.32   7
  -3 -21   1 4063.57 1329.48   4
  -3 -21   0 2377.60 897.566   1
  -3  21   0 2507.48 981.885   5
   3  21   0 3905.71 1419.35   7
   3 -21   0 2193.33 982.397   4
   3  21   0 3023.30 1281.97   6
  -3 -21   0 1748.35 802.346   4
  -3  21  -1 8294.07 1754.04   5
   3 -21   1 8136.59 1707.81   4
   3  21   1 10250.6 2327.44   7
  -3 -21  -1 10472.1 2070.42   4
   3  21   1 8769.57 1993.16   6
  -3  21  -2 2.07536 513.610   5
   3 -21   2 1090.88 807.206   4
   3  21   2-114.702 230.684   6
   3  21   2-52.3309 356.402   7
   3 -21   3 299.115 848.604   1
  -3  21  -3 1041.05 368.564   5
   3 -21   3 650.226 925.667   4
   3  21   3 1877.37 975.980   7
   3  21   3 72.3545 554.836   6
  -3  21  -4 1525.44 850.488   5
   3 -21   4 1499.32 1145.36   4
   3  21   4 484.455 841.202   7
   3  21   4 1074.53 753.882   6
   3 -21   4 694.881 846.893   1
  -3  21  -5-269.393 590.570   5
   3 -21   5-230.379 482.469   1
   3  21   5-355.901 763.395   3
   3 -21   5 1249.47 951.456   4
   3  21   5-689.053 655.393   6
  -3  21  -6 1874.63 1384.94   5
   3  21   6 1430.07 1162.79   3
   3 -21   6 2018.55 1195.86   4
   3 -21   6 1189.55 843.809   1
   3  21   6 493.677 234.383   6
   3  21   7 2019.78 1011.33   6
  -3  21  -7 560.248 1217.96   5
   3  21   7 724.316 1027.35   3
   3 -21   7 982.966 1117.13   4
   3  21   8 1069.01 951.512   3
   3 -21   8 989.549 844.116   4
   3  21   8 522.149 593.836   6
   3  21   9 276.361 884.917   3
   3 -21   9 398.414 902.714   4
   3  21   9 426.752 406.079   6
   3  21  10 40.6980 369.278   6
   3  21  10-375.378 501.560   3
   3 -21  10-176.551 536.453   4
  -3  22  11 672.770 667.884   3
  -3 -22  11-363.238 787.480   4
  -3  22  10-25.6772 257.876   3
  -3 -22  10 2609.43 1492.54   4
  -3 -22   9 2021.84 1339.91   4
  -3  22   9 2332.95 1220.72   3
  -3 -22   8 1072.06 725.310   4
  -3  22   8 1242.64 938.845   3
  -3  22   8 2325.37 1143.92   5
  -3  22   7 2349.75 1093.68   3
  -3 -22   7 4809.98 1719.66   4
  -3  22   7 3759.79 1410.90   5
  -3  22   6 2118.54 1253.44   5
  -3  22   6 832.948 716.687   3
  -3 -22   6 1566.09 942.320   4
  -3 -22   5 1599.64 1397.04   1
  -3  22   5 186.499 479.649   3
  -3 -22   5-175.444 735.754   4
  -3  22   5-761.791 604.897   5
  -3 -22   4 837.033 697.580   1
  -3  22   4 617.134 492.358   3
  -3 -22   4 1461.73 704.035   2
  -3 -22   4 364.403 579.490   4
  -3  22   4 725.399 701.264   5
  -3  22   3 3850.34 1153.86   3
  -3 -22   3 5966.25 1866.50   1
   3  22  -3 4496.47 1451.86   7
  -3 -22   3 5504.08 1733.03   4
  -3  22   3 3506.26 1327.42   5
   3  22  -2 1127.48 896.268   7
  -3 -22   2 1759.32 963.271   4
  -3 -22   2 287.216 741.793   1
  -3  22   2 2355.24 1085.87   5
  -3  22   1 10317.1 1934.74   5
  -3 -22   1 9628.56 2190.61   1
   3  22  -1 12686.2 2701.67   7
  -3 -22   1 8690.51 2048.12   4
  -3  22   0 769.666 721.280   5
  -3 -22   0 179.866 610.564   1
   3  22   0 1529.09 1259.27   7
  -3 -22   0 820.478 780.890   4
   3  22   1 797.464 580.132   6
  -3  22  -1-1595.76 776.180   5
   3  22   1 154.154 643.345   7
   3 -22   1 523.906 471.106   4
  -3 -22  -1-1187.43 917.122   4
   3 -22   2 3260.78 1245.58   4
  -3  22  -2 2486.13 1161.11   5
   3  22   2 1173.95 926.040   7
  -3 -22  -2 835.260 330.613   4
   3  22   2 2470.17 1262.31   6
  -3  22  -3 1220.99 890.887   5
   3 -22   3 261.973 566.967   1
   3 -22   3 1221.17 821.127   4
   3  22   3 1365.29 783.809   7
   3  22   3 1157.32 936.743   6
  -3  22  -4 2168.43 1296.31   5
   3 -22   4 1303.35 964.510   4
   3 -22   4 2191.84 1269.69   1
   3  22   4 841.559 898.062   6
   3  22   4 244.055 792.962   7
  -3  22  -5 2976.88 1463.46   5
   3 -22   5 2772.99 1520.78   1
   3 -22   5 2016.92 1312.24   4
   3  22   5 809.740 754.564   6
  -3  22  -6 864.394 1201.21   5
   3  22   6 1084.07 1039.83   3
   3 -22   6 277.947 852.296   4
   3 -22   6 1635.31 1243.72   1
   3  22   6-975.568 750.904   6
  -3  22  -7 2205.61 1457.05   5
   3  22   7 1231.43 1072.94   3
   3 -22   7 119.548 425.515   4
   3  22   7 493.254 436.019   6
  -3  22  -8 618.157 889.085   5
   3  22   8 1956.65 1204.17   3
   3 -22   8-1099.82 700.404   4
   3  22   8 262.699 429.313   6
  -3  22  -9 276.423 397.055   5
   3  22   9 1517.03 1031.20   3
   3 -22   9 555.301 864.814   4
   3  22   9-352.276 696.680   6
  -3  23  11 119.870 654.365   3
  -3  23  10 1362.55 1068.44   3
  -3 -23  10 1530.31 993.764   4
  -3  23   9 1154.64 855.734   3
  -3 -23   9 1419.73 1260.12   4
  -3 -23   8 4637.43 1819.61   4
  -3  23   8 2815.73 1288.27   3
  -3  23   8 3807.96 1546.11   5
  -3  23   7 82.9424 600.317   3
  -3 -23   7 1615.90 1050.33   4
  -3  23   7 2181.98 1168.66   5
  -3  23   6 797.129 698.877   3
  -3 -23   6 281.441 614.810   4
  -3  23   6 925.555 802.407   5
  -3  23   5-151.198 471.595   3
  -3 -23   5-1511.68 876.019   4
  -3 -23   5 790.056 1136.50   1
  -3  23   5-181.137 500.473   5
  -3 -23   4 865.364 938.391   1
  -3  23   4 975.755 696.401   3
  -3  23   4 1297.03 828.059   5
  -3 -23   4 1029.42 1003.74   4
  -3 -23   3 1387.75 1148.57   1
   3  23  -3 640.216 472.884   7
  -3 -23   3 554.666 901.560   4
  -3  23   3-767.762 519.539   5
   3  23  -2 7901.70 2365.79   7
  -3 -23   2 7230.59 1985.00   4
  -3 -23   2 8535.56 2111.58   1
  -3  23   2 6931.88 1795.81   5
  -3  23   1 674.066 622.836   5
   3  23  -1 388.386 978.637   7
  -3 -23   1 499.228 819.443   1
  -3 -23   1 955.211 672.204   4
  -3  23   0 7175.09 1640.11   5
  -3 -23   0 5400.90 1807.24   1
   3  23   0 6034.05 2335.89   7
  -3 -23   0 6621.56 1881.33   4
  -3  23  -1-1205.91 871.070   5
   3 -23   1-24.1703 336.137   4
   3  23   1 458.632 591.665   7
   3  23   1 1573.93 911.891   6
  -3 -23  -1-187.085 342.366   4
  -3  23  -2 1686.50 841.332   5
   3 -23   2 891.565 764.439   4
   3  23   2 917.037 457.135   7
   3  23   2 2546.60 1253.98   6
  -3 -23  -2 504.942 383.832   4
   3 -23   3-2112.33 1398.90   1
   3 -23   3 303.703 832.611   4
   3  23   3 508.589 833.035   7
  -3  23  -3 1071.09 862.584   5
   3  23   3 402.971 790.226   6
  -3 -23  -3-487.370 541.527   4
  -3  23  -4 3044.13 1385.75   5
   3 -23   4 2958.48 1710.03   4
   3  23   4 2375.17 1013.13   7
   3 -23   4 3525.31 1510.76   1
   3  23   4 2634.20 1450.05   6
  -3  23  -5 348.627 924.269   5
   3 -23   5 1462.03 1212.94   1
   3 -23   5 1452.90 1081.82   4
   3  23   5 418.565 649.816   6
  -3  23  -6 1732.37 1100.53   5
   3  23   6 1193.37 868.310   3
   3 -23   6 1746.93 1233.91   1
   3 -23   6 1980.23 1198.90   4
   3  23   6 997.557 748.591   6
   3  23   7 27.4852 488.538   3
   3 -23   7-420.147 605.512   4
   3  23   7 145.022 512.384   6
  -3  23  -7 484.891 863.831   5
  -3  23  -8 1108.20 1084.36   5
   3  23   8 1288.06 1076.51   3
   3 -23   8 467.106 678.111   4
   3  23   8 669.399 718.620   6
  -3  23  -9-318.316 692.124   5
   3  23   9-110.286 395.562   3
   3  23   9 368.926 540.951   6
  -3  23 -10 221.608 343.431   5
  -3  24  11 369.642 674.088   3
  -3  24  10 645.146 551.447   3
  -3 -24  10 349.082 849.662   4
  -3  24   9 1573.13 951.802   3
  -3 -24   9 2010.62 1228.69   4
  -3 -24   8 1232.81 1506.16   4
  -3  24   8 785.485 724.038   3
  -3  24   8 348.947 530.753   5
  -3  24   7 2028.82 1028.13   3
  -3 -24   7 2907.57 1668.37   4
  -3  24   7 552.225 810.985   5
  -3  24   6 370.083 272.642   3
  -3 -24   6 247.916 637.755   4
  -3  24   6 287.273 578.202   5
  -3  24   5 146.710 356.086   3
  -3 -24   5-463.281 568.303   4
  -3  24   5 564.495 680.091   5
  -3 -24   4-740.707 902.981   4
  -3 -24   4 853.254 939.631   1
  -3  24   4 17.7592 343.038   5
  -3 -24   3 2511.64 1394.83   4
  -3 -24   3 3317.14 1538.08   1
   3  24  -3 1349.76 1062.99   7
  -3  24   3 844.235 837.876   5
   3  24  -2 1399.06 1404.59   7
  -3 -24   2 1721.41 1085.07   4
  -3 -24   2 1955.77 1388.87   1
  -3  24   2 291.081 321.546   5
  -3  24   1 3729.96 1316.38   5
  -3 -24   1 5714.51 1885.29   4
  -3 -24   1 3131.55 1490.46   1
   3  24  -1 6582.41 2052.04   7
  -3  24   0 3741.25 1275.85   5
   3  24   0 2625.82 1543.31   7
  -3 -24   0 2315.57 1303.53   4
  -3 -24   0 1558.20 1043.80   1
   3  24   1 2465.44 1207.09   6
  -3  24  -1 2334.97 994.469   5
   3  24   1 3007.88 1630.78   7
  -3 -24  -1 2299.20 1261.44   4
  -3 -24  -1 1563.68 986.597   1
  -3  24  -2 1436.30 797.303   5
  -3 -24  -2 1197.49 689.338   4
   3 -24   2 1533.05 1037.39   4
   3  24   2 603.363 1002.44   7
   3  24   2 1230.79 841.220   6
  -3  24  -3 671.388 584.218   5
   3 -24   3-49.1807 380.118   1
   3 -24   3 1989.24 1188.18   4
   3  24   3 1005.30 1252.73   7
   3  24   3 754.769 674.652   6
  -3 -24  -3-452.410 916.068   4
  -3  24  -4 62.6843 417.376   5
   3 -24   4 186.357 549.690   4
   3  24   4-13.5984 529.952   7
   3  24   4 1015.16 756.978   6
   3 -24   4-369.835 805.257   1
  -3 -24  -4 245.437 548.215   4
  -3  24  -5 1556.36 1214.95   5
   3 -24   5 2102.64 1457.10   1
   3 -24   5 795.263 587.955   4
   3  24   5 14.7624 272.134   6
  -3  24  -6 595.054 645.291   5
   3 -24   6 807.148 1102.26   1
   3 -24   6 1001.33 1328.21   4
   3  24   6-698.038 651.282   6
   3  24   7 18.5685 307.348   6
  -3  24  -7 1211.29 1193.51   5
   3  24   7 2312.39 1461.06   3
   3 -24   7-2.50124 694.664   4
   3  24   8-379.370 735.686   6
  -3  24  -8-403.869 684.650   5
   3  24   8 447.931 562.205   3
   3 -24   8 289.414 863.220   4
  -3  24  -9 4.07396 730.136   5
   3 -24   9 1173.50 1008.74   4
  -3  25  10 751.523 719.899   3
  -3  25   9 1019.87 732.430   3
  -3 -25   9 2037.74 1496.53   4
  -3  25   8 1343.01 856.638   3
  -3 -25   8 337.898 704.174   4
  -3  25   8 576.151 823.289   5
  -3  25   7 14.6658 519.496   3
  -3 -25   7 127.898 655.930   4
  -3  25   7 673.367 760.061   5
  -3  25   6 784.947 748.391   3
  -3 -25   6 1647.52 1129.74   4
  -3  25   6 950.653 913.667   5
  -3 -25   5 1986.39 1183.17   4
  -3  25   5 324.150 789.189   5
  -3 -25   4 826.111 1035.59   1
  -3 -25   4 490.260 355.451   4
  -3  25   4 738.457 854.736   5
  -3 -25   3 2143.61 1313.96   1
   3  25  -3 1818.18 1145.06   7
  -3  25   3 1409.86 800.716   5
   3  25  -2 1289.05 1021.70   7
  -3 -25   2 680.364 743.875   4
  -3 -25   2 470.718 494.791   1
  -3  25   2 656.642 440.540   5
   3  25  -1-61.0386 423.623   7
  -3 -25   1-519.368 779.897   1
  -3 -25   1-304.412 623.799   4
  -3  25   1 1227.86 853.020   5
  -3 -25   0 3693.97 1605.65   1
   3  25   0 4850.92 1864.40   7
  -3 -25   0 2310.32 1219.31   4
  -3  25   0 2301.07 1104.53   5
  -3  25  -1 1920.59 1015.66   5
   3  25   1 3712.92 1620.43   7
  -3 -25  -1 2962.38 1345.00   4
  -3 -25  -1 2085.66 1319.57   1
  -3  25  -2 553.033 449.898   5
   3 -25   2-217.253 525.949   4
   3  25   2 1271.46 1178.21   7
   3  25   2 1109.00 890.302   6
  -3 -25  -2-44.3958 401.439   4
   3 -25   2 780.436 1378.16   1
  -3  25  -3 984.593 791.680   5
   3  25   3 504.656 633.005   6
   3 -25   3 1040.82 901.341   1
   3 -25   3 1199.64 889.253   4
   3  25   3 803.815 1076.51   7
  -3 -25  -3 1002.87 664.235   4
  -3  25  -4 294.102 561.551   5
   3 -25   4 1267.64 1094.72   4
   3  25   4-338.107 546.999   7
   3  25   4-481.501 557.340   6
   3 -25   4 1242.52 1355.87   1
  -3  25  -5-1402.41 1036.62   5
   3 -25   5 1396.79 1266.01   1
   3 -25   5 553.296 747.839   4
   3  25   5 666.438 786.051   6
  -3  25  -6 565.312 914.997   5
   3 -25   6 1044.32 895.009   4
   3 -25   6 1527.52 1226.70   1
   3  25   6-915.124 760.754   6
  -3  25  -7 668.334 874.530   5
   3 -25   7 118.685 902.981   4
   3  25   7-527.766 523.225   6
  -3  25  -8-233.346 529.342   5
   3 -25   8 500.805 968.195   4
   3  25   8 171.276 720.128   3
   3  25   8-269.686 706.635   6
  -3  25  -9 660.173 867.248   5
  -3  26  10 1855.02 1137.34   3
  -3  26   9 660.347 746.146   3
  -3 -26   9 853.219 1169.26   4
  -3  26   8 473.408 486.758   3
  -3 -26   8 764.222 1059.64   4
  -3  26   8 154.765 705.287   5
  -3  26   7 58.4287 308.304   3
  -3 -26   7 568.102 931.449   4
  -3  26   7-1234.60 752.410   5
  -3 -26   6 612.430 983.255   4
  -3  26   6 416.604 768.271   5
  -3 -26   5 809.046 1011.79   4
  -3  26   5-84.6925 490.477   5
  -3 -26   4 1371.77 1207.70   1
  -3 -26   4 182.225 339.636   4
  -3  26   4 3012.70 1197.80   5
   3  26  -3 1376.65 1014.78   7
  -3 -26   3 1469.05 1213.08   1
  -3 -26   3-1410.50 1212.58   4
  -3  26   3-1894.37 949.949   5
   3  26  -2 825.697 875.026   7
  -3 -26   2 581.889 637.082   4
  -3 -26   2 1409.84 1172.96   1
  -3  26   2-127.346 291.369   5
   3  26  -1 701.144 1031.64   7
  -3 -26   1 447.476 786.490   1
  -3 -26   1 177.870 595.787   4
  -3  26   1-98.4768 323.654   5
  -3  26   0 696.765 683.103   5
  -3 -26   0 900.895 889.440   4
  -3 -26   0 516.506 443.966   1
   3  26   0 1413.57 1022.58   7
  -3 -26  -1 1113.05 1010.46   1
  -3  26  -1 1132.66 991.859   5
   3  26   1 2874.19 1392.92   7
  -3 -26  -1 2103.50 1216.03   4
  -3  26  -2 1005.68 826.761   5
   3  26   2 2163.20 1188.35   6
   3  26   2 1568.10 1532.71   7
  -3 -26  -2-399.961 706.802   4
   3 -26   2 691.236 881.192   1
  -3  26  -3 1142.59 767.672   5
   3 -26   3 975.154 550.147   1
   3 -26   3-133.658 319.831   4
   3  26   3 443.666 796.822   7
   3  26   3 938.247 813.707   6
  -3  26  -4 318.873 571.860   5
   3 -26   4 1697.92 1294.45   4
   3  26   4-189.270 439.619   7
   3  26   4 1250.11 1063.93   6
   3 -26   4-1343.00 745.665   1
  -3  26  -5 510.900 669.764   5
   3 -26   5 530.154 903.828   1
   3 -26   5 1848.94 1273.97   4
   3  26   5 1062.30 1075.98   6
  -3  26  -6 847.092 953.767   5
   3 -26   6 1547.71 1070.67   4
   3 -26   6 1401.27 1061.03   1
   3  26   6-204.205 632.821   6
  -3  26  -7 943.317 992.179   5
   3 -26   7 1262.85 1119.03   4
   3  26   7 22.1236 255.958   6
  -3  26  -8 1188.86 1311.04   5
   3 -26   8-254.284 784.791   4
  -3  27   9 424.837 527.871   3
  -3  27   9-626.838 719.341   7
  -3 -27   8 30.1277 428.969   4
  -3  27   8-263.514 480.213   5
  -3 -27   7 857.723 846.932   4
  -3  27   7-169.374 428.148   5
  -3 -27   6 1111.19 913.970   4
  -3  27   6 1361.11 1083.79   5
  -3 -27   5 263.111 838.060   4
  -3 -27   5 1166.07 1281.75   1
  -3  27   5 1500.23 1030.84   5
  -3 -27   4 1959.05 1477.82   1
  -3 -27   4 48.3030 732.372   4
  -3  27   4 369.700 686.683   5
  -3 -27   3 212.807 427.587   4
  -3  27   3 988.826 894.786   5
  -3 -27   2 1067.64 1004.71   1
   3  27  -2 1531.45 1191.80   7
  -3 -27   2-646.394 844.622   4
  -3  27   2-744.299 613.722   5
  -3 -27   1-92.7686 505.890   1
   3  27  -1 1513.24 1218.81   7
  -3 -27   1 802.760 953.321   4
  -3  27   1 780.203 744.750   5
  -3  27   0-1219.17 765.215   5
  -3 -27   0 256.024 851.275   1
   3  27   0 1313.63 1160.15   7
  -3 -27   0 962.966 1034.47   4
  -3  27  -1 2581.69 1226.33   5
   3  27   1 1271.69 1320.52   7
  -3 -27  -1 2819.06 1560.93   4
  -3 -27  -1 1533.08 1420.76   1
   3 -27   2 497.229 853.890   1
  -3  27  -2 498.546 671.614   5
   3  27   2 1257.99 948.527   7
  -3 -27  -2 202.933 542.842   4
  -3  27  -3 1148.68 845.308   5
   3  27   3 1621.14 1087.12   6
   3 -27   3-298.492 480.018   1
   3  27   3 2712.45 1701.20   7
  -3  27  -4 1197.33 913.468   5
   3 -27   4 27.7177 453.118   4
   3  27   4 1338.18 1135.34   6
   3 -27   4 546.612 540.037   1
  -3  27  -5-76.5719 388.809   5
   3 -27   5 148.348 501.804   4
   3 -27   5-37.9096 430.682   1
   3  27   5 423.223 445.994   6
  -3  27  -6-22.6607 381.137   5
   3  27   6-127.865 351.729   6
  -3  27  -7-175.253 369.721   5
   3 -27   7-48.7359 684.995   4
   3  27   7 383.655 677.371   6
  -3  28   9 648.769 837.298   7
  -3 -28   7 875.706 869.442   4
  -3  28   7 374.071 803.401   5
  -3 -28   6 681.990 830.449   4
  -3  28   6 40.5070 422.147   5
  -3  28   5 39.0435 396.481   5
  -3 -28   5 58.8552 436.035   4
  -3 -28   4 224.432 416.144   4
  -3  28   4 1077.64 961.698   5
  -3 -28   3 1795.77 1287.85   1
  -3 -28   3-1141.95 854.637   4
  -3  28   3 919.878 758.472   5
  -3 -28   2 1228.26 1049.40   1
   3  28  -2 1309.45 1412.46   7
  -3 -28   2-1435.80 960.717   4
  -3  28   2-618.051 426.999   5
   3  28  -1 2470.23 1562.05   7
  -3 -28   1 1128.10 1285.24   4
  -3 -28   1 55.6418 428.823   1
  -3  28   1-83.5299 413.013   5
  -3 -28   0 607.495 999.845   1
   3  28   0 975.382 1176.59   7
  -3 -28   0 484.650 569.242   4
  -3  28   0 307.898 601.546   5
  -3  28  -1 257.273 424.615   5
  -3 -28  -1 569.016 1063.15   1
   3  28   1 1277.04 1060.54   7
  -3 -28  -1-188.264 514.267   4
  -3  28  -2 828.460 909.665   5
   3 -28   2 3240.49 1968.01   1
   3  28   2 3197.02 1742.21   7
  -3 -28  -2 204.736 770.127   1
  -3  28  -3-178.372 513.014   5
   3 -28   3 1499.95 1382.95   1
   3  28   3 1407.35 1086.12   7
  -3  28  -4 1040.65 824.822   5
   3  28   4 937.733 1028.77   6
   3 -28   4 1025.27 956.041   1
  -3  28  -5 655.964 743.817   5
   3 -28   5 285.785 616.510   4
   3  28   5 48.3726 404.728   6
   3 -28   5 1011.50 1121.78   1
  -3  28  -6-22.9422 530.050   5
   3 -28   6-84.9879 575.191   4
   3 -28   6 1524.42 1482.44   1
   3  28   6 801.387 767.864   6
  -3  28  -7-443.576 679.525   5
   3 -28   7 1459.98 1208.87   4
  -3 -29   7 743.084 1081.39   4
  -3 -29   6 337.892 1013.07   4
  -3  29   6 296.285 533.521   5
  -3 -29   5 1569.95 1011.73   4
  -3 -29   5 2263.30 1366.69   1
  -3  29   5 376.498 753.768   5
  -3 -29   4-354.195 766.694   4
  -3 -29   4 518.126 1060.31   1
  -3  29   4 122.146 657.111   5
  -3 -29   3-348.181 842.044   4
  -3  29   3-62.4574 475.776   5
  -3 -29   2 233.947 546.917   1
  -3 -29   2 418.072 497.094   4
  -3  29   2 1672.98 1176.94   5
  -3 -29   1 348.548 742.843   4
   3  29  -1 517.677 1008.25   7
  -3 -29   1 1372.31 1201.19   1
  -3  29   1 393.981 433.585   5
   3  29   0-219.853 483.872   7
  -3 -29   0-504.653 908.048   1
  -3 -29   0-7.40393 406.034   4
  -3  29   0 32.6121 255.681   5
  -3  29  -1 325.537 653.667   5
  -3 -29  -1-393.300 407.237   1
   3  29   1 470.993 1267.51   7
  -3  29  -2-1198.12 816.870   5
   3 -29   2-776.241 1048.60   1
   3  29   2 1190.81 1208.80   7
  -3 -29  -2 317.096 766.277   1
  -3  29  -3-730.920 750.195   5
   3 -29   3-747.180 770.580   1
  -3  29  -4 868.488 802.183   5
   3  29   4 691.791 994.158   6
   3 -29   4 787.278 818.882   1
  -3  29  -5-297.389 572.701   5
   3 -29   5 975.119 779.749   1
   3  29   5-72.1830 364.374   6
  -3  29  -6 560.818 728.503   5
   3 -29   6 1332.93 1082.80   4
   3  29   6 52.2949 271.720   6
  -3 -30   6 1096.30 923.979   4
  -3 -30   5 604.716 426.520   4
  -3  30   5 456.188 792.085   5
  -3 -30   4 1354.23 1228.50   1
  -3 -30   4-22.4889 575.809   4
  -3  30   4-159.319 566.246   5
  -3 -30   3-922.847 789.890   4
  -3 -30   3 1854.99 1397.20   1
  -3  30   3 582.997 436.341   5
  -3 -30   2-813.480 797.269   4
  -3  30   2-135.916 334.850   5
  -3 -30   1 1202.28 1199.15   1
  -3  30   1-121.451 329.313   5
  -3 -30   0 1566.51 1250.20   1
   3  30   0 2023.52 1395.50   7
  -3 -30   0 843.614 872.642   4
  -3  30   0-511.643 759.759   5
  -3  30  -1 580.761 501.152   5
  -3 -30  -1-183.505 654.015   1
   3  30   1 1048.29 1136.53   7
   3 -30   1-587.101 839.782   1
  -3 -30  -2-32.1981 574.779   1
   3 -30   2-369.651 1125.63   1
  -3  30  -2 1374.63 968.568   5
  -3  30  -3 549.180 766.667   5
   3 -30   3-1470.96 1148.60   1
  -3 -30  -3 15.9457 470.300   1
   3 -30   4 797.251 767.208   1
  -3  30  -4-260.488 659.500   5
  -3  30  -5 728.429 799.036   5
   3  30   5 434.245 594.120   6
  -3 -31   5 516.925 881.980   4
  -3 -31   4 40.9735 482.316   4
  -3  31   4 1211.96 1021.00   5
  -3 -31   3-175.959 890.872   4
  -3 -31   3 2500.54 1341.49   1
  -3  31   3 425.642 776.520   5
  -3 -31   2-1802.07 1356.07   4
  -3  31   2-143.857 536.314   5
  -3 -31   1-353.547 497.539   4
  -3 -31   1-818.062 1062.81   1
  -3  31   1-619.399 724.729   5
  -3 -31   0-1237.01 1230.46   1
  -3  31   0 631.309 579.468   5
   3 -31   1-185.925 710.247   1
  -3 -31  -1 366.194 1051.39   1
  -3  31  -1-306.453 363.661   5
  -3  31  -2-81.8940 265.056   5
  -3 -31  -2 448.975 737.733   1
   3 -31   2 98.4429 925.190   1
  -3  31  -3 756.000 774.501   5
  -3 -31  -3-2027.83 1311.35   1
  -3  31  -4 669.645 682.668   5
  -3  31  -4-999.869 778.845   7
  -3 -32   4 63.3423 460.493   4
  -3 -32   3-899.735 844.134   4
  -3  32   3 1515.67 1079.53   5
  -3 -32   2-1032.82 1070.52   4
  -3  32   2 785.559 699.070   5
  -3  32   1 737.768 877.148   5
  -3 -32   1-154.840 519.628   1
  -3 -32   0 993.594 1136.29   1
  -3  32   0 1028.16 946.143   5
  -3 -32  -1 1065.54 959.327   1
  -3  32  -1-38.0376 251.672   5
  -3  32  -2 239.445 471.262   5
  -3 -32  -2-1118.06 981.104   1
  -3 -32  -3-1030.23 1148.79   1
  -3 -33   3-242.065 487.267   4
  -4   0  16 214.635 323.845   2
  -4   0  15 461.853 651.646   2
  -4   0  14 625.550 696.791   2
  -4   0  13-93.7701 325.346   2
  -4   0  12 16443.5 2611.03   2
  -4   0  11 1917.94 1051.54   2
  -4   0  10 14671.0 1876.06   4
  -4   0  10 18292.3 2504.08   2
  -4   0   9 2.21455 337.825   4
  -4   0   9 1402.38 771.329   2
  -4   0   8 2954.92 1064.83   2
  -4   0   8 4337.09 1043.51   4
  -4   0   7-357.685 248.775   4
  -4   0   7 312.742 572.943   2
  -4   0   6 68655.3 3111.89   4
  -4   0   6 77848.5 4126.74   2
  -4   0   5-22.4494 249.124   5
  -4   0   5 411.175 327.895   4
  -4   0   5 327.243 512.272   2
  -4   0   4 821848. 12107.0   2
  -4   0   4 796633. 9398.03   4
   4   0  -3 527.137 312.006   6
  -4   0   3 678.452 410.659   5
  -4   0   3 686.950 630.312   2
  -4   0   2 23573.4 1947.26   2
   4   0  -2 22888.8 1525.92   6
  -4   0   2 23465.4 1504.54   5
  -4   0   1 89.8782 216.767   5
  -4   0   1 317.927 320.278   2
   4   0  -1 228.798 172.740   6
   4   0   0 35857.5 2363.40   6
  -4   0   0 38646.1 2511.13   2
   4   0   1 242.367 487.449   6
  -4   0  -1-1064.39 655.467   2
   4   0   2 634197. 11665.1   6
  -4   0  -2 632666. 11015.6   2
   4   0   3-770.319 715.743   6
   4   0   3 315.233 383.550   3
  -4   0  -3 804.744 680.010   2
   4   0   4 12983.2 1456.81   3
   4   0   4 14055.1 1930.32   6
   4   0   5 329.844 391.688   3
   4   0   5 13.5642 500.126   6
   4   0   6 7941.36 1783.77   6
   4   0   6 9120.64 1405.09   3
   4   0   7-167.504 487.201   6
   4   0   7 176.989 312.684   3
   4   0   8 8262.32 1564.97   3
   4   0   8 10477.0 2149.53   6
   4   0   9-247.263 287.850   3
   4   0   9-971.286 753.183   6
   4   0  10 3380.99 1125.40   3
   4   0  10 2658.90 1344.14   6
   4   0  11 99.8195 463.999   6
   4   0  12-241.245 585.157   6
   4   0  13-192.423 656.859   6
  -4  -1  16 451.985 647.373   2
  -4   1  16-242.641 540.935   2
  -4  -1  15-311.915 571.010   2
  -4   1  15 196.649 409.072   2
  -4  -1  14 297.865 290.199   2
  -4   1  14 1272.41 883.171   2
  -4  -1  13 2929.84 1233.72   2
  -4   1  13 2070.78 1007.00   2
  -4  -1  12 890.579 842.566   2
  -4   1  12 506.211 762.401   2
  -4  -1  11 27848.1 2812.69   4
  -4  -1  11 30875.7 3456.36   2
  -4   1  11 31299.1 3507.04   2
  -4   1  10 11851.0 1613.68   4
  -4  -1  10 11257.7 1720.81   4
  -4   1  10 11907.1 2032.07   2
  -4  -1  10 11655.4 1991.37   2
  -4  -1   9 7442.10 1609.43   2
  -4   1   9 6548.73 1129.54   4
  -4  -1   9 6042.30 1121.18   4
  -4   1   9 5284.67 1304.66   2
  -4   1   8 29827.2 2300.57   4
  -4  -1   8 30028.5 2464.02   4
  -4  -1   8 32719.9 2989.63   2
  -4   1   8 30882.5 2938.23   2
  -4  -1   7 5291.17 1188.59   2
  -4  -1   7 4560.29 940.630   4
  -4   1   7 4816.88 911.619   4
  -4   1   7 5112.75 1218.26   2
  -4  -1   6 3142.34 956.615   2
  -4   1   6 2946.55 642.161   4
  -4   1   6 4476.26 1075.47   2
  -4  -1   6 2786.40 592.554   4
  -4   1   5 125550. 3717.34   4
  -4  -1   5 128609. 4145.29   4
  -4  -1   5 133355. 5138.04   2
  -4   1   5 129307. 5056.72   2
  -4   1   5 120311. 4191.03   5
  -4  -1   4 4459.27 887.563   4
  -4  -1   4 4792.61 1102.64   2
  -4  -1   4 4084.47 710.711   5
  -4   1   4 4095.77 771.010   5
  -4   1   4 5231.23 1113.51   2
   4  -1  -3 301610. 4776.42   6
  -4  -1   3 311392. 7341.93   2
  -4   1   3 326020. 7453.41   2
   4   1  -3 304476. 5597.01   6
  -4  -1   3 298434. 5067.95   5
  -4   1   3 312609. 5929.02   5
  -4  -1   2 56296.0 3033.75   2
  -4   1   2 58456.6 3091.31   2
   4   1  -2 55491.3 2479.86   6
   4  -1  -2 54492.9 2206.11   6
  -4   1   2 57940.0 2497.92   5
  -4  -1   2 55347.4 2135.10   5
  -4  -1   1 7850.16 1139.01   2
  -4   1   1 7699.86 1186.33   2
   4   1  -1 6964.06 978.062   6
   4  -1  -1 6910.32 892.523   6
  -4   1   1 7612.64 939.604   5
  -4  -1   1 8005.29 873.767   5
  -4   1   0 14465.1 1574.31   2
   4   1   0 11865.9 1396.12   6
   4  -1   0 12522.6 1396.83   6
  -4  -1   0 11844.0 1408.98   2
   4  -1   1 1893.79 471.994   6
   4   1   1 2908.74 831.009   6
  -4   1  -1 2190.57 586.197   2
   4  -1   2 72835.0 3910.92   6
  -4  -1  -2 75721.7 3809.60   2
   4   1   2 77803.9 4174.05   6
  -4   1  -2 74997.8 3909.19   2
  -4  -1  -3 108837. 4781.15   2
   4  -1   3 106855. 5049.42   6
   4   1   3 99543.0 5074.28   6
   4  -1   3 103824. 3578.84   3
   4   1   3 107544. 4050.26   3
   4  -1   4 238.245 164.861   3
   4   1   4 296.709 218.171   3
   4   1   4-283.138 438.516   6
   4  -1   4 239.977 545.721   6
   4   1   5 8314.99 1598.67   6
   4  -1   5 10185.2 1938.91   6
   4  -1   5 11167.8 1405.36   3
   4   1   5 11880.3 1560.58   3
   4  -1   6 17093.7 2387.46   6
   4  -1   6 14350.5 1732.54   3
   4   1   6 13873.8 1833.09   3
   4   1   6 14286.1 2179.93   6
   4   1   7 14376.4 2366.46   6
   4  -1   7 14053.1 2579.34   6
   4  -1   7 15768.7 1965.38   3
   4   1   7 16710.9 2090.48   3
   4  -1   8 444.641 305.419   3
   4   1   8-165.318 472.708   3
   4  -1   8-28.5217 606.700   6
   4   1   8 674.552 806.900   6
   4  -1   9 7279.49 1509.85   3
   4   1   9 6427.91 1523.13   3
   4  -1   9 8470.95 2105.30   6
   4   1   9 7102.18 1911.86   6
   4   1  10 543.808 562.096   3
   4   1  10 1015.71 778.499   6
   4  -1  10 1955.83 1220.53   6
   4   1  11-715.380 545.406   3
   4   1  11 448.480 778.246   6
   4  -1  11 523.732 300.413   6
   4  -1  12-74.9548 793.736   6
   4   1  12-113.520 783.148   6
   4   1  13-1269.72 1177.00   6
   4  -1  13 597.690 796.387   6
  -4  -2  16 533.251 589.186   2
  -4   2  15-229.959 433.100   2
  -4  -2  15 1290.56 994.003   2
  -4  -2  14 1611.90 1279.03   2
  -4   2  14 514.689 552.197   2
  -4  -2  13 3367.55 1349.02   2
  -4   2  13 1793.37 959.684   2
  -4  -2  12 1533.65 589.795   4
  -4  -2  12 1614.96 724.273   2
  -4   2  12 1410.88 733.706   2
  -4  -2  11 3807.09 1225.83   4
  -4   2  11 2756.82 1100.51   2
  -4  -2  11 1626.42 933.283   2
  -4   2  10 8237.99 1743.31   2
  -4  -2  10 7822.10 1501.20   4
  -4  -2  10 6633.81 1635.25   2
  -4  -2   9 6769.61 1484.79   2
  -4   2   9 6384.77 1106.38   4
  -4  -2   9 8573.01 1491.73   4
  -4   2   9 7443.37 1496.39   2
  -4  -2   8 4165.09 1032.63   4
  -4  -2   8 3281.58 1087.98   2
  -4   2   8 3193.55 752.100   4
  -4   2   8 3091.63 1064.70   2
  -4   2   7 85569.2 3408.17   4
  -4  -2   7 86495.2 3997.89   4
  -4  -2   7 89200.7 4676.79   2
  -4   2   7 89744.0 4638.49   2
  -4   2   6 17553.1 1428.18   4
  -4  -2   6 19706.8 1802.32   4
  -4  -2   6 18683.5 2013.69   2
  -4   2   6 18624.6 2092.16   2
  -4   2   6 18264.1 1810.46   5
  -4   2   5 24476.2 1551.80   4
  -4  -2   5 25873.9 1936.46   4
  -4  -2   5 25640.3 2311.15   2
  -4   2   5 23516.9 2166.27   2
  -4   2   5 24346.5 1939.43   5
  -4  -2   4 133877. 4911.58   2
  -4  -2   4 134474. 4224.52   4
  -4   2   4 131081. 4958.61   2
  -4  -2   4 132400. 3704.36   5
  -4   2   4 126292. 4152.49   5
  -4  -2   3 170473. 5344.65   2
  -4   2   3 169990. 5424.07   2
   4   2  -3 166580. 4422.83   6
  -4   2   3 163923. 4520.86   5
  -4  -2   3 153270. 3353.95   5
   4  -2  -3 153115. 3065.47   6
  -4   2   2 7834.95 953.800   5
  -4  -2   2 8092.43 1148.33   2
  -4   2   2 9002.24 1226.72   2
   4   2  -2 7882.83 991.421   6
   4  -2  -2 8245.31 808.484   6
  -4  -2   2 8784.35 787.477   5
  -4   2   1 54352.6 3026.89   2
  -4  -2   1 57887.1 3017.89   2
   4   2  -1 56265.8 2802.40   6
   4  -2  -1 57416.7 2527.21   6
  -4   2   1 54549.8 2616.26   5
  -4  -2   1 53487.9 2084.18   5
  -4  -2   0 62244.7 3139.26   2
   4   2   0 56196.1 2992.35   6
  -4   2   0 58879.3 3190.76   2
   4  -2   0 61498.0 3015.92   6
   4   2   1 69572.9 3659.18   6
   4  -2   1 69730.9 3516.19   6
  -4  -2  -1 68288.3 3372.23   2
  -4   2  -1 70056.5 3592.46   2
  -4   2  -2 72316.0 3854.82   2
   4   2   2 71175.5 4004.46   6
   4  -2   2 69209.6 3798.08   6
   4  -2   2 60745.8 1670.60   1
  -4  -2  -2 75657.2 3697.54   2
   4  -2   3 5100.14 769.468   3
   4   2   3 5304.19 993.234   3
  -4  -2  -3 4898.96 1094.81   2
   4   2   3 6356.96 1348.33   6
   4  -2   3 4542.00 1071.72   6
   4  -2   4 2175.64 553.290   3
   4   2   4 2413.90 734.556   3
   4  -2   4 2818.85 965.492   6
   4   2   4 1555.62 476.066   6
   4   2   5 16072.5 1891.51   3
   4   2   5 12111.0 1951.41   6
   4  -2   5 13790.7 2205.79   6
   4  -2   5 12682.4 1443.75   3
   4  -2   6 11286.6 1485.19   3
   4   2   6 12437.6 1785.42   3
   4   2   6 10656.1 2078.85   6
   4  -2   6 13032.8 2377.81   6
   4   2   7-155.616 417.875   3
   4   2   7 339.207 573.583   6
   4  -2   8 2647.10 916.447   3
   4   2   8 861.297 456.225   3
   4   2   8 1501.61 693.408   6
   4  -2   9 544.464 473.074   3
   4   2   9 384.216 394.514   3
   4   2   9-231.844 881.262   6
   4   2  10 530.338 530.971   3
   4   2  10-179.493 798.202   6
   4  -2  10 1316.49 1099.04   6
   4   2  11-113.346 227.706   3
   4  -2  11 148.668 971.939   6
   4   2  11-156.394 795.030   6
   4   2  12 235.097 371.110   6
   4  -2  12 60.4093 513.467   6
   4  -2  13-1240.74 1268.43   6
   4   2  13-1749.79 1083.37   6
  -4   3  15 2972.35 1601.83   3
  -4  -3  15 1019.24 1034.14   2
  -4   3  15 300.578 557.804   2
  -4  -3  14 2498.28 1247.67   2
  -4   3  14 2894.03 1314.23   2
  -4  -3  13-287.959 430.490   2
  -4   3  13 993.184 781.877   2
  -4   3  12 3073.12 1230.07   2
  -4  -3  12 2174.94 810.763   4
  -4  -3  12 3925.21 1334.16   2
  -4  -3  11 4468.82 1228.15   4
  -4  -3  11 2801.55 964.857   2
  -4   3  11 5550.70 1506.30   2
  -4  -3  10 7303.55 1608.59   2
  -4  -3  10 6869.00 1491.46   4
  -4   3  10 6433.07 1531.70   2
  -4   3   9 857.490 404.066   4
  -4  -3   9 1634.02 718.185   2
  -4   3   9-120.822 287.166   2
  -4  -3   9 1484.01 836.530   4
  -4   3   8 20122.5 1693.39   4
  -4  -3   8 22633.6 2238.86   4
  -4  -3   8 22976.9 2526.62   2
  -4   3   8 20806.5 2415.38   2
  -4   3   7 8688.31 1052.37   4
  -4  -3   7 7458.20 1312.30   4
  -4  -3   7 7116.87 1469.78   2
  -4   3   7 7241.27 1353.12   2
  -4   3   6 26957.5 1656.41   4
  -4  -3   6 27149.6 2177.05   4
  -4  -3   6 27064.5 2477.66   2
  -4   3   6 26095.7 2322.21   2
  -4   3   6 26179.7 2197.49   5
  -4   3   5 44340.7 1949.66   4
  -4  -3   5 42574.0 2595.56   4
  -4  -3   5 46026.1 3098.05   2
  -4   3   5 44686.5 2965.78   2
  -4   3   5 43261.7 2660.80   5
  -4   3   4 280.119 181.825   2
  -4  -3   4 560.580 550.302   2
  -4  -3   4 258.549 274.818   4
  -4   3   4 674.769 257.193   4
  -4   3   4 346.333 267.719   5
   4  -3  -3 243254. 3265.11   6
  -4  -3   3 263646. 6690.38   2
  -4   3   3 272562. 6954.62   2
   4   3  -3 261156. 5804.41   6
  -4  -3   3 244046. 3966.31   5
  -4   3   3 260691. 5999.12   5
   4  -3  -2 89034.8 2498.45   6
  -4   3   2 89266.4 3418.83   5
  -4  -3   2 93463.6 3854.17   2
   4   3  -2 87465.4 3398.39   6
  -4   3   2 93872.2 4052.48   2
  -4  -3   2 83270.8 2159.70   5
  -4  -3   1 41546.7 2560.55   2
   4  -3  -1 40274.1 2103.16   6
   4   3  -1 39952.0 2429.21   6
  -4   3   1 42444.3 2699.14   2
  -4   3   1 42048.3 2373.95   5
  -4  -3   1 37832.3 1669.69   5
  -4  -3   0 9627.15 1252.30   2
   4   3   0 7849.99 1132.23   6
  -4   3   0 7587.90 1238.77   2
   4  -3   0 8900.59 1117.48   6
   4  -3   1 30045.2 2270.84   6
   4   3   1 25885.0 2249.18   6
  -4  -3  -1 26484.2 2098.57   2
  -4   3  -1 29133.6 2367.15   2
  -4   3  -2 48494.4 3165.34   2
   4   3   2 42635.4 3118.53   6
   4  -3   2 46270.3 3124.20   6
   4  -3   2 36808.1 1563.21   1
  -4  -3  -2 46917.2 2882.63   2
  -4  -3  -3 47799.6 3020.97   2
   4   3   3 42952.8 3285.49   6
   4  -3   3 41228.1 3159.29   6
   4  -3   3 40982.5 1983.72   3
   4   3   3 43653.4 2768.49   3
   4   3   4 8871.83 1366.05   3
   4   3   4 12079.1 1873.68   6
   4  -3   4 10760.8 1788.67   6
   4  -3   4 7659.84 993.689   3
   4  -3   5 725.628 422.325   3
   4   3   5 703.124 549.984   3
   4   3   5 767.736 535.304   6
   4  -3   5 1320.36 1226.82   6
   4   3   6 38442.1 3747.75   6
   4  -3   6 43853.6 3951.98   6
   4   3   6 41728.4 3252.35   3
   4  -3   6 35326.6 2612.36   3
   4  -3   7-140.418 241.309   3
   4   3   7-691.376 591.429   3
   4   3   7 235.751 630.502   6
   4  -3   8 81.1899 163.185   3
   4   3   8-837.836 681.314   3
   4   3   8-2374.83 1045.83   6
   4  -3   8 1706.08 1258.27   6
   4   3   9 2475.72 935.306   3
   4  -3   9 4253.07 1811.15   6
   4   3   9 1319.62 772.000   6
   4   3  10 242.141 459.802   6
   4  -3  10 1274.41 659.617   6
   4   3  10 1476.53 838.855   3
   4   3  11-827.353 758.016   3
   4  -3  11 918.422 1021.45   6
   4   3  11-79.8644 876.966   6
   4   3  12 298.998 355.551   3
   4   3  12 2150.67 1188.22   6
   4  -3  12 1656.53 1206.05   6
   4   3  13 102.622 370.184   6
   4  -3  13 143.770 664.636   6
  -4  -4  15 1267.82 786.984   2
  -4   4  15 846.696 984.136   3
  -4   4  14 1353.96 972.730   2
  -4  -4  14 1818.43 1191.56   2
  -4   4  14 2323.46 1620.44   3
  -4  -4  13 5942.95 1744.46   2
  -4   4  13 5335.40 1625.09   2
  -4  -4  12 328.049 266.445   4
  -4   4  12 765.501 671.286   2
  -4  -4  12 136.085 429.913   2
  -4  -4  11 136.226 339.531   2
  -4  -4  11 1967.37 955.823   4
  -4   4  11 1531.65 973.535   2
  -4  -4  10 10068.0 1942.73   2
  -4  -4  10 12133.9 1868.15   4
  -4   4  10 11678.2 1975.04   2
  -4   4   9 6318.65 1446.44   2
  -4  -4   9 7432.62 1464.41   4
  -4  -4   9 6389.50 1349.13   2
  -4   4   8 16383.8 1446.14   4
  -4  -4   8 19038.0 2139.67   4
  -4  -4   8 19934.1 2433.00   2
  -4   4   8 17076.0 2099.78   2
  -4   4   8 17594.2 1687.52   6
  -4   4   7 48149.6 2259.43   4
  -4  -4   7 54358.3 3309.50   4
  -4  -4   7 52404.6 3636.70   2
  -4   4   7 52032.6 3465.33   2
[truncated: 443,914 more chars]
