# Supplementary material for: Crystal structure and Hirshfeld surface analysis of bis­(μ-4-tert-but­oxy-4-oxobut-2-en-2-olato)bis­[(4-tert-but­oxy-4-oxobut-2-en-2-olato)ethano­lzinc(II)]
Source: Acta Crystallogr E Crystallogr Commun. 2023 Apr 21;79(Pt 5):478–81. doi: 10.1107/S2056989023003377 (PMC10162079; doi:10.1107/S2056989023003377)
Supplement: Supplementary file 2 [file e-79-00478-Isup2.hkl]

data_I                                                                          
_shelx_title ' peh84_a.res in P2(1)/c'                                          
_shelx_refln_list_code          4                                               
_shelx_F_calc_maximum      161.71                                               
_exptl_crystal_F_000       904.00                                               
_reflns_d_resolution_high  0.8000                                               
                                                                                
loop_                                                                           
 _space_group_symop_operation_xyz                                               
 'x, y, z'                                                                      
 '-x, y+1/2, -z+1/2'                                                            
 '-x, -y, -z'                                                                   
 'x, -y-1/2, z-1/2'                                                             
                                                                                
_cell_length_a     9.1689                                                       
_cell_length_b    22.8882                                                       
_cell_length_c    11.0743                                                       
_cell_angle_alpha  90.000                                                       
_cell_angle_beta  103.043                                                       
_cell_angle_gamma  90.000                                                       
                                                                                
_shelx_F_squared_multiplier     1.000                                           
                                                                                
loop_                                                                           
 _refln_index_h                                                                 
 _refln_index_k                                                                 
 _refln_index_l                                                                 
 _refln_F_squared_calc                                                          
 _refln_F_squared_meas                                                          
 _refln_F_squared_sigma                                                         
 _refln_observed_status                                                         
   2   0   0         19.73         39.70         6.58 o                         
   3   0   0        791.28        904.53        36.16 o                         
   4   0   0        954.25        904.73        41.83 o                         
   5   0   0       1455.35       1591.38        62.65 o                         
   6   0   0        105.71         83.91        18.55 o                         
   7   0   0        533.43        565.99        44.51 o                         
   8   0   0          4.50          2.80         5.19 o                         
   9   0   0          3.43         -8.54         8.54 o                         
  10   0   0         12.33         18.02        11.25 o                         
  11   0   0         36.52         82.62        36.41 o                         
   2   1   0      11068.02      11278.58        91.84 o                         
   3   1   0       1144.42       1235.07        29.84 o                         
   4   1   0        315.52        307.69        17.48 o                         
   5   1   0        967.15        964.15        34.48 o                         
   6   1   0        605.40        621.66        30.41 o                         
   7   1   0         95.21        103.62        11.77 o                         
   8   1   0         56.51         45.72         7.67 o                         
   9   1   0         35.46         32.04         7.09 o                         
  10   1   0          1.97          8.02         7.35 o                         
  11   1   0          1.42         40.24        19.41 o                         
   2   2   0        804.73        888.32        20.77 o                         
   3   2   0        515.06        599.62        20.95 o                         
   4   2   0       1390.54       1452.63        37.45 o                         
   5   2   0        152.81        170.12        14.53 o                         
   6   2   0        260.92        262.23        19.74 o                         
   7   2   0        205.37        210.15        17.08 o                         
   8   2   0         21.39         27.56         5.18 o                         
   9   2   0          4.88          4.20         5.46 o                         
  10   2   0          7.80          8.85         4.22 o                         
  11   2   0         12.09         46.18        15.72 o                         
   1   3   0      12130.73      12027.13       111.10 o                         
   2   3   0       5320.45       5491.84        63.52 o                         
   3   3   0        345.68        280.94        14.55 o                         
   4   3   0        153.59        207.90        14.35 o                         
   5   3   0       1435.35       1395.21        41.45 o                         
   6   3   0       1723.68       1678.87        44.17 o                         
   7   3   0       1016.87       1039.73        37.75 o                         
   8   3   0        263.80        221.76        18.48 o                         
   9   3   0        111.78         81.71        12.11 o                         
  10   3   0          0.12          9.90         5.44 o                         
  11   3   0          0.22          1.66         7.00 o                         
   0   4   0        670.21        649.08        16.50 o                         
   1   4   0      10147.54       9662.33        85.72 o                         
   2   4   0        906.69       1034.64        18.52 o                         
   3   4   0         10.01         20.87         4.39 o                         
   4   4   0       1166.70       1232.75        35.03 o                         
   5   4   0       1877.59       2127.34        45.70 o                         
   6   4   0        187.76        234.99        17.42 o                         
   7   4   0          4.59         48.62        10.82 o                         
   8   4   0         23.52         17.26         7.26 o                         
   9   4   0          1.09         15.91         6.59 o                         
  10   4   0          0.82          6.63         4.33 o                         
  11   4   0          0.74          9.06         8.37 o                         
   1   5   0       3344.63       3465.58        24.45 o                         
   2   5   0       3552.79       3150.60        33.66 o                         
   3   5   0        268.89        329.17        14.05 o                         
   4   5   0       2133.39       2171.95        42.03 o                         
   5   5   0       3948.25       4095.39        64.08 o                         
   6   5   0       2967.25       2908.62        72.68 o                         
   7   5   0       2318.33       2276.54        56.36 o                         
   8   5   0        661.26        602.34        31.37 o                         
   9   5   0        147.91        144.10        15.96 o                         
  10   5   0          9.46         16.87         5.19 o                         
   0   6   0       8196.05       8785.50        63.08 o                         
   1   6   0       9051.78       8880.36        50.81 o                         
   2   6   0        621.62        658.84        14.23 o                         
   3   6   0        473.35        433.25        14.84 o                         
   4   6   0       1285.96       1197.11        31.47 o                         
   5   6   0        192.09        160.01        13.24 o                         
   6   6   0        169.39        203.60        16.85 o                         
   7   6   0         44.34         51.95         9.94 o                         
   8   6   0         68.99         94.36        12.70 o                         
   9   6   0         53.78         41.76         9.03 o                         
  10   6   0          5.28          4.36         9.44 o                         
   1   7   0       5173.91       5588.14        43.80 o                         
   2   7   0       1333.63       1427.48        19.27 o                         
   3   7   0       1323.14       1242.72        45.30 o                         
   4   7   0        878.14        814.53        25.93 o                         
   5   7   0        712.76        741.07        28.01 o                         
   6   7   0        984.69       1079.15        36.81 o                         
   7   7   0        516.01        447.50        25.52 o                         
   8   7   0        220.14        218.92        19.43 o                         
   9   7   0          8.96         14.93         9.22 o                         
  10   7   0          0.18          1.93         9.88 o                         
   0   8   0       7613.56       7816.86        93.73 o                         
   1   8   0       3739.11       3439.79        36.81 o                         
   2   8   0       2349.10       2468.68        26.90 o                         
   3   8   0        601.35        627.34        16.25 o                         
   4   8   0        437.59        476.05        18.29 o                         
   5   8   0        167.17        150.26        12.74 o                         
   6   8   0         48.12         30.60         7.73 o                         
   7   8   0         56.32         68.51         9.66 o                         
   8   8   0        230.47        213.17        18.99 o                         
   9   8   0         83.63         90.73        16.32 o                         
  10   8   0         11.51         10.70         7.13 o                         
   1   9   0       3136.31       3497.28        39.61 o                         
   2   9   0       4071.93       4066.08        41.69 o                         
   3   9   0       1159.04       1286.76        35.79 o                         
   4   9   0        149.81        150.29        10.47 o                         
   5   9   0         52.36         59.82         9.51 o                         
   6   9   0        263.10        279.32        18.95 o                         
   7   9   0         24.46         16.35         3.32 o                         
   8   9   0          6.30          9.49         5.97 o                         
   9   9   0          7.92         18.01        11.06 o                         
  10   9   0          7.94         29.28         9.97 o                         
   0  10   0      11505.41      11841.94       129.95 o                         
   1  10   0       9442.57      10064.02        72.06 o                         
   2  10   0       6058.49       6047.42        59.30 o                         
   3  10   0       2839.09       2552.92        41.03 o                         
   4  10   0         18.06         20.00         3.36 o                         
   5  10   0         71.78         45.03         6.90 o                         
   6  10   0         98.30        122.97        13.33 o                         
   7  10   0         12.76         26.98         7.96 o                         
   8  10   0         32.71         32.48         8.57 o                         
   9  10   0         11.44         20.60        10.14 o                         
  10  10   0         14.12          8.63         5.51 o                         
   1  11   0       1053.92       1042.57        24.46 o                         
   2  11   0        839.92        848.51        21.29 o                         
   3  11   0        716.14        700.53        21.97 o                         
   4  11   0        430.31        373.08        17.42 o                         
   5  11   0        642.56        595.34        26.64 o                         
   6  11   0        323.92        352.68        22.26 o                         
   7  11   0        131.51        107.72        13.55 o                         
   8  11   0          5.27         -3.63         6.31 o                         
   9  11   0          0.73          5.47        10.39 o                         
  10  11   0          1.69         -2.22         5.74 o                         
   0  12   0       2991.27       2782.35        74.71 o                         
   1  12   0       1273.68       1347.25        29.18 o                         
   2  12   0         21.53         18.69         3.33 o                         
   3  12   0        706.34        648.52        23.40 o                         
   4  12   0        180.29        216.96        13.52 o                         
   5  12   0          5.03          0.84         4.29 o                         
   6  12   0        274.27        270.49        19.82 o                         
   7  12   0        154.35        147.62        15.92 o                         
   8  12   0          8.10          8.82         8.32 o                         
   9  12   0          0.24          5.01         7.00 o                         
  10  12   0          1.72          1.22         6.15 o                         
   1  13   0        135.39        116.63         9.49 o                         
   2  13   0        487.22        533.49        18.25 o                         
   3  13   0       1534.77       1361.64        35.10 o                         
   4  13   0       1698.86       1514.97        40.79 o                         
   5  13   0        688.07        729.95        27.62 o                         
   6  13   0        255.22        296.34        24.57 o                         
   7  13   0         14.73         21.12         6.02 o                         
   8  13   0         19.99         17.83         8.79 o                         
   9  13   0         30.21         19.14        11.73 o                         
   0  14   0         62.80         66.17        12.18 o                         
   1  14   0         51.87         34.94         8.12 o                         
   2  14   0         47.60         47.21         5.67 o                         
   3  14   0         52.56         47.91         5.25 o                         
   4  14   0        418.54        383.26        20.80 o                         
   5  14   0        693.81        668.34        29.86 o                         
   6  14   0        223.53        243.19        22.82 o                         
   7  14   0          2.67         -3.18         6.63 o                         
   8  14   0         27.95          9.66        12.24 o                         
   9  14   0          8.51          6.89         5.67 o                         
   1  15   0        157.56        128.58        10.79 o                         
   2  15   0        217.75        228.54        12.17 o                         
   3  15   0        273.01        261.35        13.48 o                         
   4  15   0        438.02        445.03        24.62 o                         
   5  15   0        585.41        570.44        27.66 o                         
   6  15   0        461.56        450.57        26.71 o                         
   7  15   0         71.61         82.43        17.69 o                         
   8  15   0         41.40         40.17        13.71 o                         
   9  15   0         12.00          4.13         7.08 o                         
   0  16   0        297.42        281.42        26.93 o                         
   1  16   0        157.41        171.67        13.58 o                         
   2  16   0        123.06        119.56         9.77 o                         
   3  16   0        565.14        485.31        18.92 o                         
   4  16   0        554.59        517.20        25.02 o                         
   5  16   0        268.88        250.67        25.16 o                         
   6  16   0         32.65         25.17        10.83 o                         
   7  16   0         83.64         75.89        46.58 o                         
   8  16   0         13.53         18.60        14.20 o                         
   9  16   0          6.24         14.03        10.17 o                         
   1  17   0          4.29         -0.35         3.09 o                         
   2  17   0         29.83         23.28         4.85 o                         
   3  17   0          0.42         -0.76         4.98 o                         
   4  17   0         49.40         51.83        10.38 o                         
   5  17   0        220.30        185.12        19.69 o                         
   6  17   0         74.59         76.15        15.28 o                         
   7  17   0         23.11         15.44         7.93 o                         
   8  17   0          2.58        -17.09        17.09 o                         
   0  18   0        111.74        106.70        16.14 o                         
   1  18   0        305.31        334.76        20.50 o                         
   2  18   0        220.76        217.57        15.20 o                         
   3  18   0        245.01        242.94        15.63 o                         
   4  18   0        226.83        213.75        20.72 o                         
   5  18   0         10.58          1.83         4.86 o                         
   6  18   0         20.51         20.07         9.53 o                         
   7  18   0          9.80         12.56        24.79 o                         
   8  18   0         27.63         31.19        25.69 o                         
   1  19   0         39.21         26.36         5.73 o                         
   2  19   0         52.23         48.22         8.04 o                         
   3  19   0         55.50         56.30        10.15 o                         
   4  19   0        120.53        127.21        16.22 o                         
   5  19   0         75.95         65.18        14.30 o                         
   6  19   0          3.28          5.84         4.30 o                         
   7  19   0          0.58        -10.53        13.17 o                         
   8  19   0          0.08          5.01        10.35 o                         
   0  20   0        110.57        107.62        25.83 o                         
   1  20   0        164.62        189.43        16.57 o                         
   2  20   0        201.45        219.60        17.96 o                         
   3  20   0        140.20        157.13        15.46 o                         
   4  20   0         12.38         15.55         8.40 o                         
   5  20   0         11.11         33.59        13.12 o                         
   6  20   0          0.20          9.19        10.96 o                         
   7  20   0          0.10         27.63        14.18 o                         
   1  21   0         26.71         34.42         6.84 o                         
   2  21   0         71.00         84.79        11.47 o                         
   3  21   0         66.83         60.86         9.95 o                         
   4  21   0        167.38        175.24        22.52 o                         
   5  21   0        108.30        146.52        26.11 o                         
   6  21   0         29.88         34.33        13.05 o                         
   7  21   0          9.12         22.91        25.01 o                         
   0  22   0         20.04         15.14        10.92 o                         
   1  22   0          8.32         15.09         6.43 o                         
   2  22   0         50.14         47.85         9.10 o                         
   3  22   0         24.00         17.29         9.27 o                         
   4  22   0          1.61          2.56         6.37 o                         
   5  22   0          0.28          2.25         5.89 o                         
   6  22   0          0.64         20.09        15.01 o                         
   7  22   0          0.03         10.48        12.37 o                         
   1  23   0         77.42         72.63        12.07 o                         
   2  23   0         95.30         89.25        16.30 o                         
   3  23   0        123.59        156.72        22.73 o                         
   4  23   0         64.90         74.68        15.44 o                         
   5  23   0         18.84         37.25        12.43 o                         
   6  23   0         13.45          7.56         9.66 o                         
   0  24   0          5.33          1.62         4.94 o                         
   1  24   0         10.77          8.53         6.24 o                         
   2  24   0         29.57         34.14        11.81 o                         
   3  24   0         44.31         60.85        15.25 o                         
   4  24   0         19.47         39.49        13.98 o                         
   5  24   0          7.20         -2.49        10.07 o                         
   6  24   0          0.02         12.57        13.96 o                         
   1  25   0          6.25          3.34         7.02 o                         
   2  25   0         26.01         31.57        10.49 o                         
   3  25   0         33.19         74.83        16.51 o                         
   4  25   0         13.14         18.94        11.09 o                         
   5  25   0          4.89          5.45        11.43 o                         
   0  26   0         24.41         35.22        11.92 o                         
   1  26   0         25.35         17.29        14.34 o                         
   2  26   0         22.64         23.38        10.76 o                         
   3  26   0          9.80         19.13         7.91 o                         
   4  26   0          8.38         22.46        11.56 o                         
   1  27   0          0.77         -1.27         8.01 o                         
   2  27   0          4.45         -1.73         6.67 o                         
   3  27   0          1.64          4.35        11.91 o                         
   0  28   0         12.49         23.87        19.40 o                         
   1  28   0         11.85         16.73         9.85 o                         
   2  28   0          6.47         16.51        10.65 o                         
 -11   1   1         25.79         26.06        15.50 o                         
 -10   1   1         13.67         11.91         8.25 o                         
  -9   1   1        303.83        286.19        21.87 o                         
  -8   1   1       1035.52        958.96        35.50 o                         
  -7   1   1       1915.45       1884.93        58.22 o                         
  -6   1   1        684.11        632.98        22.71 o                         
  -5   1   1        259.95        280.95        13.62 o                         
  -4   1   1        199.26        182.55         9.74 o                         
  -3   1   1        144.56        166.05         7.77 o                         
  -2   1   1       2373.30       2621.76        23.57 o                         
   1   1   1      24491.29      22052.28       272.99 o                         
   2   1   1        794.46        787.27        16.00 o                         
   3   1   1       1300.60       1386.63        34.42 o                         
   4   1   1         85.10         53.89         8.17 o                         
   5   1   1        581.14        617.27        28.76 o                         
   6   1   1        544.62        544.98        29.89 o                         
   7   1   1         55.91         52.30        11.16 o                         
   8   1   1         26.28         26.74         7.84 o                         
   9   1   1         27.88         19.85         5.72 o                         
  10   1   1         36.01         41.29        12.19 o                         
 -11   2   1          9.33         13.51        12.74 o                         
 -10   2   1         19.49          8.65         5.91 o                         
  -9   2   1          9.69         15.49         7.35 o                         
  -8   2   1        130.66        149.44        15.20 o                         
  -7   2   1        219.39        261.51        16.44 o                         
  -6   2   1        776.00        617.55        22.55 o                         
  -5   2   1       1200.13       1160.61        27.53 o                         
  -4   2   1       1255.68       1348.46        25.92 o                         
  -3   2   1          9.38         12.47         2.59 o                         
  -2   2   1       8845.92       9304.78        59.96 o                         
  -1   2   1        173.39         99.27        12.66 o                         
   1   2   1       4877.89       4484.13        44.12 o                         
   2   2   1       5676.62       6799.12        44.52 o                         
   3   2   1        411.38        445.92        19.36 o                         
   4   2   1       1439.80       1686.60        42.90 o                         
   5   2   1         94.80         87.05         9.75 o                         
   6   2   1        167.08        198.60        18.27 o                         
   7   2   1        159.38        153.20        17.70 o                         
   8   2   1         16.82         16.25         5.96 o                         
   9   2   1         29.15         30.21         8.01 o                         
  10   2   1          0.60          2.84         4.33 o                         
 -11   3   1          1.17         24.19        14.87 o                         
 -10   3   1         15.69         17.48         6.76 o                         
  -9   3   1         53.91         46.31         9.77 o                         
  -8   3   1        439.05        397.66        21.34 o                         
  -7   3   1        953.19       1013.68        32.51 o                         
  -6   3   1        594.16        598.61        22.02 o                         
  -5   3   1        459.61        452.71        17.15 o                         
  -4   3   1        981.47        978.30        21.99 o                         
  -3   3   1        440.79        489.31        12.74 o                         
  -2   3   1       1789.97       1649.50        25.90 o                         
  -1   3   1       2253.36       2549.99        51.58 o                         
   0   3   1       1557.24       1682.25        47.91 o                         
   1   3   1        482.85        538.77        12.08 o                         
   2   3   1       3182.88       3648.73        41.73 o                         
   3   3   1        446.41        396.07        18.57 o                         
   4   3   1        732.14        678.29        27.23 o                         
   5   3   1          5.36          6.94         4.58 o                         
   6   3   1         30.55         53.60        10.81 o                         
   7   3   1        116.33        127.55        16.65 o                         
   8   3   1          0.20         11.92         5.82 o                         
   9   3   1         12.07         20.06         6.90 o                         
  10   3   1          7.47         18.54         7.51 o                         
 -11   4   1          9.45          6.83         8.54 o                         
 -10   4   1          0.06          6.39         7.74 o                         
  -9   4   1         18.77         11.16         6.29 o                         
  -8   4   1        217.62        219.70        18.26 o                         
  -7   4   1        733.61        711.84        29.46 o                         
  -6   4   1       2399.56       2223.78        63.07 o                         
  -5   4   1       1861.65       1920.55        41.34 o                         
  -4   4   1       2092.78       2402.60        41.33 o                         
  -3   4   1       1836.88       1661.61        29.62 o                         
  -2   4   1      15478.85      14891.35        80.70 o                         
  -1   4   1      17696.04      18992.76       181.01 o                         
   0   4   1       5060.36       4946.78        38.53 o                         
   1   4   1       2217.82       2550.11        26.88 o                         
   2   4   1          0.28         11.49         2.81 o                         
   3   4   1       2768.45       3037.27        48.12 o                         
   4   4   1        344.40        318.46        18.75 o                         
   5   4   1       2916.25       3056.79        65.04 o                         
   6   4   1       1017.68       1177.98        44.15 o                         
   7   4   1        734.60        747.47        38.15 o                         
   8   4   1        256.52        259.51        21.62 o                         
   9   4   1         77.30         90.12        13.80 o                         
  10   4   1         15.20         35.65         9.95 o                         
 -11   5   1          9.07          1.44         5.27 o                         
 -10   5   1          2.04          9.08         5.91 o                         
  -9   5   1         13.59         21.12         7.19 o                         
  -8   5   1         21.89         11.08         6.69 o                         
  -7   5   1        145.94        122.50        10.79 o                         
  -6   5   1         26.45         21.58         5.50 o                         
  -5   5   1        142.41        128.13        11.04 o                         
  -4   5   1       1837.40       1897.91        37.11 o                         
  -3   5   1         88.57         70.13         7.89 o                         
  -2   5   1       7182.16       7703.42        62.99 o                         
  -1   5   1        470.34        503.45         8.93 o                         
   0   5   1       1648.91       1817.22        27.95 o                         
   1   5   1       2112.88       1936.79        28.08 o                         
   2   5   1       3311.71       3663.40        43.10 o                         
   3   5   1        229.41        253.78        12.07 o                         
   4   5   1        104.62         75.83         9.08 o                         
   5   5   1        137.70        216.18        18.32 o                         
   6   5   1         35.51         44.19         8.32 o                         
   7   5   1          2.32         21.45        11.76 o                         
   8   5   1         16.32         17.40         8.49 o                         
   9   5   1          0.95         18.50         8.30 o                         
  10   5   1          2.06          1.88         8.62 o                         
 -11   6   1          0.87          8.95         9.37 o                         
 -10   6   1         14.15         18.49         7.24 o                         
  -9   6   1        105.73        103.04        20.13 o                         
  -8   6   1         34.76         24.65         7.02 o                         
  -7   6   1        124.20        123.35        12.92 o                         
  -6   6   1       1330.07       1391.00        52.84 o                         
  -5   6   1       2023.45       2059.46        43.71 o                         
  -4   6   1        265.44        219.10        12.75 o                         
  -3   6   1        916.13        744.24        21.95 o                         
  -2   6   1       5028.66       5062.48        39.46 o                         
  -1   6   1       8172.08       8462.61        57.45 o                         
   0   6   1       2346.48       2382.19        30.55 o                         
   1   6   1         75.10        102.14         7.02 o                         
   2   6   1        305.71        244.34        12.58 o                         
   3   6   1         44.92         40.25         6.41 o                         
   4   6   1       2049.74       1885.00        72.52 o                         
   5   6   1       3564.45       3908.69        81.48 o                         
   6   6   1       1241.02       1211.89        45.22 o                         
   7   6   1        217.41        185.67        16.93 o                         
   8   6   1        120.27        116.07        14.73 o                         
   9   6   1         97.60        105.93        15.77 o                         
  10   6   1         27.85         38.30        11.53 o                         
 -10   7   1         36.10         36.01        11.00 o                         
  -9   7   1        188.01        171.83        20.77 o                         
  -8   7   1        520.05        544.08        34.62 o                         
  -7   7   1       1193.15       1210.80        58.11 o                         
  -6   7   1        263.52        218.87        12.43 o                         
  -5   7   1         29.56         24.43         5.19 o                         
  -4   7   1         22.72         24.43         4.86 o                         
  -3   7   1       1594.68       1690.92        26.21 o                         
  -2   7   1       1717.58       2045.24        22.31 o                         
  -1   7   1        362.62        434.94         9.95 o                         
   0   7   1       3187.87       3375.49        38.80 o                         
   1   7   1       1365.76       1522.79        27.90 o                         
   2   7   1        152.57        141.82         8.89 o                         
   3   7   1         69.45         38.76         5.85 o                         
   4   7   1       1187.10       1140.06        35.15 o                         
   5   7   1        684.98        737.46        32.62 o                         
   6   7   1          1.57          7.56         9.66 o                         
   7   7   1          1.67         -3.71         4.57 o                         
   8   7   1         69.01         62.59        11.17 o                         
   9   7   1         13.86         20.98         6.62 o                         
  10   7   1          9.82         -2.94         5.26 o                         
 -10   8   1          0.10          3.36         5.56 o                         
  -9   8   1         28.80         34.58        10.70 o                         
  -8   8   1         51.28         67.90        13.64 o                         
  -7   8   1         59.11         58.74         9.30 o                         
  -6   8   1         20.92         29.25         7.15 o                         
  -5   8   1        192.79        198.66        13.68 o                         
  -4   8   1          4.97         24.36         4.42 o                         
  -3   8   1        308.59        332.81        11.94 o                         
  -2   8   1       1937.69       2061.32        23.15 o                         
  -1   8   1        997.64        886.93        16.59 o                         
   0   8   1         66.27         65.91         5.92 o                         
   1   8   1        213.53        217.72        10.31 o                         
   2   8   1        560.60        578.42        16.73 o                         
   3   8   1       1373.89       1592.73        38.31 o                         
   4   8   1        168.60        185.76        12.87 o                         
   5   8   1        537.09        572.01        25.90 o                         
   6   8   1       1368.14       1235.95        41.66 o                         
   7   8   1         96.81         82.62        11.39 o                         
   8   8   1          1.34         -0.92         4.14 o                         
   9   8   1          0.12          2.94        11.30 o                         
  10   8   1          0.08         -3.25         7.65 o                         
 -10   9   1         56.62         59.67        13.44 o                         
  -9   9   1         87.29         86.37        15.31 o                         
  -8   9   1        239.80        246.19        23.62 o                         
  -7   9   1        633.71        656.99        30.93 o                         
  -6   9   1        720.53        683.71        28.75 o                         
  -5   9   1        392.97        271.02        13.32 o                         
  -4   9   1          1.30         -1.06         2.24 o                         
  -3   9   1        141.16        119.67         7.34 o                         
  -2   9   1       1358.92       1355.90        19.84 o                         
  -1   9   1       4138.42       4359.35        43.34 o                         
   0   9   1       9307.51       9619.27        66.12 o                         
   1   9   1       8225.72       8683.31        67.23 o                         
   2   9   1       2081.72       1988.34        49.19 o                         
   3   9   1       3646.45       3693.01        61.35 o                         
   4   9   1       1464.71       1583.90        39.33 o                         
   5   9   1        316.61        292.52        17.75 o                         
   6   9   1         72.02         51.80         9.15 o                         
   7   9   1          6.75          2.89         4.00 o                         
   8   9   1          2.47         -2.90         5.64 o                         
   9   9   1         31.13         38.87        11.41 o                         
  10   9   1         40.77         50.18        13.05 o                         
 -10  10   1          3.52          9.18         6.35 o                         
  -9  10   1         15.12         32.32         9.86 o                         
  -8  10   1          5.30         17.81         8.52 o                         
  -7  10   1        131.87        133.22        17.99 o                         
  -6  10   1        856.29        816.71        31.84 o                         
  -5  10   1        404.86        322.55        31.53 o                         
  -4  10   1        238.73        239.50        12.15 o                         
  -3  10   1        557.61        487.75        15.54 o                         
  -2  10   1       2454.75       2608.13        29.16 o                         
  -1  10   1        930.32       1122.19        23.52 o                         
   0  10   1         91.40         67.21         6.19 o                         
   1  10   1       1669.69       1751.69        40.52 o                         
   2  10   1          5.24          5.85         2.36 o                         
   3  10   1         13.80         13.64         4.81 o                         
   4  10   1         13.79         20.36         4.35 o                         
   5  10   1         75.85         68.66         7.83 o                         
   6  10   1         30.15         17.88         5.81 o                         
   7  10   1         20.43         19.87         5.85 o                         
   8  10   1         11.45          4.82         8.98 o                         
   9  10   1         10.67         23.69        10.16 o                         
  10  10   1          1.86          8.99         7.44 o                         
 -10  11   1         24.71          7.85         7.06 o                         
  -9  11   1         21.37          5.83         6.07 o                         
  -8  11   1        106.49         98.04        15.65 o                         
  -7  11   1         60.74         86.84        14.28 o                         
  -6  11   1        134.19        158.16        14.91 o                         
  -5  11   1        160.67        114.50        14.66 o                         
  -4  11   1         19.87         17.70         3.84 o                         
  -3  11   1        426.61        336.78        11.50 o                         
  -2  11   1       1895.10       1957.53        27.16 o                         
  -1  11   1       7161.83       7244.28        63.10 o                         
   0  11   1       5920.65       6316.93        59.60 o                         
   1  11   1       1142.35       1180.26        28.45 o                         
   2  11   1         54.84         25.84         4.63 o                         
   3  11   1        483.89        469.77        21.66 o                         
   4  11   1       1691.10       1723.70        44.03 o                         
   5  11   1        567.80        521.10        22.59 o                         
   6  11   1         41.35         28.65         6.94 o                         
   7  11   1         11.20          3.34         4.31 o                         
   8  11   1          6.57          2.43         6.50 o                         
   9  11   1          9.60          9.95         9.98 o                         
  10  11   1          9.23         33.14        14.69 o                         
 -10  12   1          1.11         -1.78         5.48 o                         
  -9  12   1          1.93          4.49         9.73 o                         
  -8  12   1          0.19          9.58         5.54 o                         
  -7  12   1         36.13         34.12         7.75 o                         
  -6  12   1        187.45        192.00        16.25 o                         
  -5  12   1        760.54        681.91        28.91 o                         
  -4  12   1       1845.96       1702.55        37.72 o                         
  -3  12   1       2294.68       2318.01        44.18 o                         
  -2  12   1       2083.31       2083.36        31.40 o                         
  -1  12   1        760.76        645.81        20.20 o                         
   0  12   1        137.80        127.79         9.27 o                         
   1  12   1        475.07        409.07        16.21 o                         
   2  12   1         74.10         69.24         6.87 o                         
   3  12   1         27.67         11.33         6.46 o                         
   4  12   1        260.38        289.00        19.75 o                         
   5  12   1        128.48        155.99        13.38 o                         
   6  12   1         58.14         44.93         8.10 o                         
   7  12   1         27.46         40.08         8.87 o                         
   8  12   1         47.01         54.71        13.70 o                         
   9  12   1         26.53         40.89        16.41 o                         
 -10  13   1          3.33         -8.86         8.86 o                         
  -9  13   1          1.65          3.04         6.98 o                         
  -8  13   1          4.90         22.66         6.90 o                         
  -7  13   1          3.95         10.72         6.36 o                         
  -6  13   1        147.06        126.91        15.37 o                         
  -5  13   1        244.51        266.25        18.81 o                         
  -4  13   1         54.01         47.53         5.86 o                         
  -3  13   1        734.62        671.40        18.07 o                         
  -2  13   1       1293.56       1308.40        26.05 o                         
  -1  13   1         92.28         71.58         7.03 o                         
   0  13   1         27.04         20.39         3.78 o                         
   1  13   1        177.75        161.54        11.75 o                         
   2  13   1        200.15        197.63        10.78 o                         
   3  13   1        119.11        104.01        10.28 o                         
   4  13   1         54.62         50.41         7.52 o                         
   5  13   1          2.75         -3.90         3.90 o                         
   6  13   1          1.12          0.73         7.45 o                         
   7  13   1          0.34          5.91         6.33 o                         
   8  13   1          0.75         33.29        13.12 o                         
   9  13   1          0.02          9.14         9.42 o                         
  -9  14   1          5.67          9.63         8.95 o                         
  -8  14   1         43.07         30.84         9.46 o                         
  -7  14   1         69.60         81.88        14.39 o                         
  -6  14   1         75.82         86.36        13.59 o                         
  -5  14   1        458.46        454.83        22.08 o                         
  -4  14   1       1241.90       1231.74        46.51 o                         
  -3  14   1       4247.84       4168.07        65.84 o                         
  -2  14   1       2764.82       2745.42        47.24 o                         
  -1  14   1        503.96        463.51        18.20 o                         
   0  14   1         16.27          6.55         3.39 o                         
   1  14   1         10.36         10.93         3.70 o                         
   2  14   1          0.64          3.24         2.46 o                         
   3  14   1         38.88         25.71         6.96 o                         
   4  14   1        427.85        407.48        24.10 o                         
   5  14   1        251.17        237.50        17.72 o                         
   6  14   1        237.72        239.84        25.48 o                         
   7  14   1        195.32        209.98        27.37 o                         
   8  14   1        110.59        144.34        29.88 o                         
   9  14   1         38.53        113.15        87.37 o                         
  -9  15   1          8.23          0.31        10.36 o                         
  -8  15   1         27.15         20.15        15.10 o                         
  -7  15   1         24.09         42.99        10.39 o                         
  -6  15   1         24.28         17.05         6.00 o                         
  -5  15   1         59.36         68.45         8.84 o                         
  -4  15   1         79.51         71.68         7.39 o                         
  -3  15   1         21.09         33.87         4.71 o                         
  -2  15   1          6.04          2.87         4.47 o                         
  -1  15   1        134.13        120.02         9.08 o                         
   0  15   1        683.49        689.79        28.48 o                         
   1  15   1        620.00        578.15        22.36 o                         
   2  15   1        157.66        122.14        12.10 o                         
   3  15   1        215.62        187.06        19.96 o                         
   4  15   1        481.18        461.19        28.91 o                         
   5  15   1        239.65        234.04        21.74 o                         
   6  15   1          8.53         28.49        18.40 o                         
   7  15   1         44.24         63.32        21.35 o                         
   8  15   1         16.31         10.90        15.54 o                         
   9  15   1          0.47        -13.18        19.74 o                         
  -9  16   1          1.35          4.36         9.07 o                         
  -8  16   1          6.14          3.65        11.11 o                         
  -7  16   1         42.67         15.23        11.61 o                         
  -6  16   1         69.82         48.23        11.96 o                         
  -5  16   1        100.00        103.81        11.14 o                         
  -4  16   1        162.71        140.57        13.10 o                         
  -3  16   1        416.09        398.94        16.36 o                         
  -2  16   1        425.91        392.53        17.14 o                         
  -1  16   1        147.80        153.82        12.44 o                         
   0  16   1          4.46         18.44         6.61 o                         
   1  16   1          1.72          3.37         3.68 o                         
   2  16   1         57.28         47.23         5.67 o                         
   3  16   1        173.04        174.05        18.50 o                         
   4  16   1        166.61        182.14        18.93 o                         
   5  16   1        159.27        152.70        17.88 o                         
   6  16   1        199.13        199.19        25.69 o                         
   7  16   1         80.46         86.93        32.60 o                         
   8  16   1         30.35         37.05        24.89 o                         
   9  16   1          3.71          8.19         9.12 o                         
  -9  17   1         21.19         22.81        11.59 o                         
  -8  17   1         21.16          1.84         5.47 o                         
  -7  17   1         32.55         42.70        10.52 o                         
  -6  17   1        116.80        114.44        16.66 o                         
  -5  17   1         58.45         47.95         9.89 o                         
  -4  17   1          0.95          2.23         7.50 o                         
  -3  17   1          8.02          3.20         3.18 o                         
  -2  17   1         35.46         43.87         7.27 o                         
  -1  17   1        123.99        118.04        11.59 o                         
   0  17   1        180.68        192.81        16.47 o                         
   1  17   1        167.87        155.64        14.21 o                         
   2  17   1        293.97        314.97        18.14 o                         
   3  17   1        517.71        513.21        30.91 o                         
   4  17   1        500.23        479.34        30.64 o                         
   5  17   1        144.86        128.50        16.97 o                         
   6  17   1          0.65         -5.81         9.27 o                         
   7  17   1         11.29         22.83        24.39 o                         
   8  17   1          1.46        -13.75        13.75 o                         
  -8  18   1          0.26          8.25        11.32 o                         
  -7  18   1          0.00         -9.44        11.44 o                         
  -6  18   1         31.82         30.50        10.26 o                         
  -5  18   1         26.16         17.43        12.52 o                         
  -4  18   1          0.01         -5.04         5.04 o                         
  -3  18   1        102.22        105.94        10.14 o                         
  -2  18   1         36.85         29.95         6.12 o                         
  -1  18   1          0.46          7.53         3.53 o                         
   0  18   1         30.94         27.27        10.18 o                         
   1  18   1        122.68        124.64        11.54 o                         
   2  18   1          4.79          3.53         4.32 o                         
   3  18   1         65.04         63.59        12.68 o                         
   4  18   1         30.17         22.26         9.75 o                         
   5  18   1         21.88         16.15         6.32 o                         
   6  18   1          4.21         -6.00         9.68 o                         
   7  18   1          1.47         12.27        11.44 o                         
   8  18   1          0.01          5.09         8.59 o                         
  -8  19   1         19.81         47.06        18.65 o                         
  -7  19   1         14.38         18.95        13.77 o                         
  -6  19   1          6.07         19.18         8.98 o                         
  -5  19   1         35.51         32.84        10.03 o                         
  -4  19   1         31.81         31.74         9.94 o                         
  -3  19   1          4.12          3.67         5.47 o                         
  -2  19   1         71.61         58.00         7.13 o                         
  -1  19   1        578.65        555.30        27.60 o                         
   0  19   1        599.26        629.20        31.43 o                         
   1  19   1        288.46        359.89        21.81 o                         
   2  19   1        298.68        308.63        19.94 o                         
   3  19   1        270.55        279.69        20.67 o                         
   4  19   1        276.53        274.34        25.04 o                         
   5  19   1         73.66         67.06        12.65 o                         
   6  19   1          1.58         -9.33         9.33 o                         
   7  19   1          1.49         -2.73        21.84 o                         
   8  19   1          0.10         -3.31         9.33 o                         
  -8  20   1          0.02         -0.76        15.79 o                         
  -7  20   1          5.94         19.10        22.76 o                         
  -6  20   1         17.77         27.45         9.81 o                         
  -5  20   1         77.37         84.56        16.65 o                         
  -4  20   1        320.45        362.12        29.97 o                         
  -3  20   1        234.54        244.66        24.98 o                         
  -2  20   1         47.87         47.14         6.61 o                         
  -1  20   1         22.84         25.50         6.79 o                         
   0  20   1          0.93         12.66         5.94 o                         
   1  20   1         18.62         24.05         6.36 o                         
   2  20   1          3.01         11.11         5.08 o                         
   3  20   1          5.64         11.12         7.08 o                         
   4  20   1         45.67         60.51        11.70 o                         
   5  20   1         73.01         67.74        13.57 o                         
   6  20   1         30.71         29.93        17.37 o                         
   7  20   1         11.54         22.72        11.98 o                         
  -7  21   1          0.39         15.46        14.71 o                         
  -6  21   1          2.14         12.78        12.02 o                         
  -5  21   1          0.37         -7.66         7.66 o                         
  -4  21   1         28.05         33.44        11.62 o                         
  -3  21   1        111.75        110.89        17.52 o                         
  -2  21   1         90.29         85.20        10.76 o                         
  -1  21   1          0.44          3.63         3.29 o                         
   0  21   1          8.78          1.48         6.07 o                         
   1  21   1        154.88        144.28        15.07 o                         
   2  21   1        242.41        221.58        17.68 o                         
   3  21   1        228.77        221.08        21.02 o                         
   4  21   1         36.41         39.41         9.40 o                         
   5  21   1          0.48          8.46         7.45 o                         
   6  21   1          0.37          3.52         9.10 o                         
   7  21   1          0.82         -3.11         6.03 o                         
  -7  22   1          3.97          7.46         6.89 o                         
  -6  22   1         45.88         45.32        13.85 o                         
  -5  22   1         61.24         66.14        15.26 o                         
  -4  22   1         75.81         95.96        19.97 o                         
  -3  22   1        214.57        248.99        26.35 o                         
  -2  22   1        313.05        342.88        30.68 o                         
  -1  22   1        198.36        182.39        16.73 o                         
   0  22   1          4.32         -5.92         7.98 o                         
   1  22   1         37.73         30.25         8.64 o                         
   2  22   1          5.65          6.59         6.16 o                         
   3  22   1          1.14         -1.95        10.55 o                         
   4  22   1         18.02         27.59        11.46 o                         
   5  22   1         40.25         39.04        14.17 o                         
   6  22   1         28.65         29.50        15.64 o                         
  -6  23   1          0.74         37.01        11.98 o                         
  -5  23   1          2.56         37.01        15.26 o                         
  -4  23   1          7.09          6.05         8.91 o                         
  -3  23   1          0.01         15.99         8.98 o                         
  -2  23   1          2.70         14.49         7.56 o                         
  -1  23   1          2.61          9.37         3.52 o                         
   0  23   1          3.80          6.59         4.62 o                         
   1  23   1          5.47          2.67         5.30 o                         
   2  23   1          1.25         -5.33         5.33 o                         
   3  23   1          1.56          1.23         8.51 o                         
   4  23   1          0.93          3.92         6.39 o                         
   5  23   1          0.12          9.85         6.56 o                         
   6  23   1          0.37          1.11         8.27 o                         
  -6  24   1         10.18         10.68         8.62 o                         
  -5  24   1         39.68         50.25        16.57 o                         
  -4  24   1         45.68         52.53        16.11 o                         
  -3  24   1         61.03        111.66        19.55 o                         
  -2  24   1         64.57         76.20        17.07 o                         
  -1  24   1         45.23         35.98         7.39 o                         
   0  24   1         42.43         29.10         6.94 o                         
   1  24   1          1.24          7.66         4.72 o                         
   2  24   1          5.06          7.27         7.58 o                         
   3  24   1         27.22         55.10        12.59 o                         
   4  24   1         31.32         43.33        13.33 o                         
   5  24   1          9.76         28.89        11.82 o                         
  -5  25   1          0.99         13.94        10.65 o                         
  -4  25   1          1.40          1.98         8.39 o                         
  -3  25   1          0.29          0.54         7.57 o                         
  -2  25   1         23.16         41.31        11.05 o                         
  -1  25   1         43.77         20.93         6.70 o                         
   0  25   1         32.55         31.32         8.57 o                         
   1  25   1         25.31         25.99         7.80 o                         
   2  25   1         31.14         35.60        10.43 o                         
   3  25   1         48.85         62.40        15.44 o                         
   4  25   1         22.15         27.42        12.53 o                         
   5  25   1          5.54         12.30        11.87 o                         
  -4  26   1          7.47         25.29        13.22 o                         
  -3  26   1          2.62          4.31         6.29 o                         
  -2  26   1          3.75         -6.74         6.74 o                         
  -1  26   1          3.66          7.39         5.72 o                         
   0  26   1          2.01          4.91         5.32 o                         
   1  26   1          0.35         10.92         6.47 o                         
   2  26   1          7.85         29.99        12.41 o                         
   3  26   1         23.52         41.47        13.62 o                         
   4  26   1          6.39         10.08        11.81 o                         
  -3  27   1          0.20         13.81         8.89 o                         
  -2  27   1          0.79         -3.42         7.10 o                         
  -1  27   1         11.58         16.48         7.79 o                         
   0  27   1         18.00         26.21         6.81 o                         
   1  27   1         26.57         44.07        14.06 o                         
   2  27   1         35.93         56.87        17.08 o                         
   3  27   1         25.66         49.61        16.60 o                         
  -2  28   1          0.96          2.63         5.78 o                         
  -1  28   1          0.30         -0.25         4.82 o                         
   0  28   1          0.10         13.35         6.62 o                         
   1  28   1          0.11          8.29         9.42 o                         
 -11   0   2         35.34         50.81        31.04 o                         
 -10   0   2         26.79         12.20        12.23 o                         
  -9   0   2          4.53         26.60        12.97 o                         
  -8   0   2        808.09        823.86        48.26 o                         
  -7   0   2       1501.11       1541.74        67.46 o                         
  -6   0   2       1407.35       1325.95        45.08 o                         
  -5   0   2         40.52         41.01         7.55 o                         
  -4   0   2        600.64        565.80        22.82 o                         
  -3   0   2        628.08        524.89        18.84 o                         
  -2   0   2        163.21        205.87        13.15 o                         
  -1   0   2      26151.18      24308.01       154.77 o                         
   0   0   2       1414.73       1289.53        39.98 o                         
   1   0   2       8311.17       8209.23        73.14 o                         
   2   0   2       2511.81       3109.68        50.58 o                         
   3   0   2       8778.66       9389.34       133.94 o                         
   4   0   2      14117.57      15396.43       194.68 o                         
   5   0   2       2407.97       2978.27       376.79 o                         
   6   0   2        232.72        193.92        26.62 o                         
   7   0   2        179.84        189.69        35.03 o                         
   8   0   2         16.90          9.65        10.98 o                         
   9   0   2          5.55          7.11        14.70 o                         
  10   0   2         46.04         48.75        32.56 o                         
 -11   1   2          8.13         16.52        12.31 o                         
 -10   1   2          0.52         -6.96         7.77 o                         
  -9   1   2         73.42         62.86        10.52 o                         
  -8   1   2         20.36         16.56         5.17 o                         
  -7   1   2          0.30          1.48         2.81 o                         
  -6   1   2        107.68         83.30         8.09 o                         
  -5   1   2        799.18        747.99        21.27 o                         
  -4   1   2       1348.78       1363.72        24.80 o                         
  -3   1   2       1369.74       1454.63        21.74 o                         
  -2   1   2       4489.87       4376.38        51.31 o                         
  -1   1   2        381.05        400.44        10.66 o                         
   0   1   2       1223.66       1283.95        28.51 o                         
   1   1   2      19914.14      20962.91        98.33 o                         
   2   1   2        702.95        834.48        18.44 o                         
   3   1   2        357.23        474.37        15.99 o                         
   4   1   2       1594.13       1830.60        47.94 o                         
   5   1   2        321.14        333.79        22.94 o                         
   6   1   2        146.81        130.54        15.81 o                         
   7   1   2         11.82         11.40         6.14 o                         
   8   1   2         73.61         75.89        15.05 o                         
   9   1   2         26.06         34.50         9.38 o                         
  10   1   2          8.47          9.86         5.58 o                         
 -11   2   2         22.98         16.64        16.82 o                         
 -10   2   2         55.30         35.54        10.71 o                         
  -9   2   2         32.52         43.61         9.57 o                         
  -8   2   2        138.76        140.12        11.98 o                         
  -7   2   2        956.79       1014.48        32.67 o                         
  -6   2   2       1267.75       1266.64        30.73 o                         
  -5   2   2        435.52        384.59        15.06 o                         
  -4   2   2        239.51        202.52         9.40 o                         
  -3   2   2         48.83         72.13         4.68 o                         
  -2   2   2       2387.32       2656.26        36.57 o                         
  -1   2   2       4600.91       4822.05        38.53 o                         
   0   2   2       1243.22       1440.16        23.53 o                         
   1   2   2      12349.59      12563.40        95.83 o                         
   2   2   2       3977.06       3928.74        50.58 o                         
   3   2   2       5555.54       5733.61        68.00 o                         
   4   2   2       1481.77       1609.14        70.54 o                         
   5   2   2        714.40        781.75        34.32 o                         
   6   2   2         45.45         37.34         8.73 o                         
   7   2   2          9.39          9.42         4.88 o                         
   8   2   2          0.58         20.77         8.80 o                         
   9   2   2          5.01         18.12        11.39 o                         
  10   2   2          7.15         18.80         8.20 o                         
 -11   3   2         26.44         10.18        17.94 o                         
 -10   3   2         56.50         59.70        14.88 o                         
  -9   3   2        278.77        292.95        28.65 o                         
  -8   3   2        103.58         76.95        10.37 o                         
  -7   3   2         31.93         24.37         4.33 o                         
  -6   3   2        505.39        466.31        18.59 o                         
  -5   3   2        404.48        430.22        15.64 o                         
  -4   3   2       2171.61       2140.70        34.01 o                         
  -3   3   2       5380.75       4960.12        35.28 o                         
  -2   3   2       9217.97       9080.93       110.46 o                         
  -1   3   2       1599.96       1737.87        23.80 o                         
   0   3   2       9036.49       9371.66       170.86 o                         
   1   3   2       5612.27       6047.43        50.17 o                         
   2   3   2      11239.04      11779.34        63.54 o                         
   3   3   2        748.42        635.83        14.71 o                         
   4   3   2       1021.67       1023.76        51.44 o                         
   5   3   2        444.31        409.21        36.17 o                         
   6   3   2         49.59         74.27        11.43 o                         
   7   3   2        124.39        124.80        16.42 o                         
   8   3   2        417.90        409.16        32.19 o                         
   9   3   2        164.16        177.29        23.02 o                         
  10   3   2         54.41         39.32        12.55 o                         
 -11   4   2          0.45         24.07        15.44 o                         
 -10   4   2         39.64         19.52         9.73 o                         
  -9   4   2        234.06        186.06        21.12 o                         
  -8   4   2         20.55         18.13         5.12 o                         
  -7   4   2         41.14         32.89         5.09 o                         
  -6   4   2         98.78         77.22         6.97 o                         
  -5   4   2        385.49        335.51        13.38 o                         
  -4   4   2        463.53        519.26        15.52 o                         
  -3   4   2         61.37        103.07         9.38 o                         
  -2   4   2          7.28         10.38         3.97 o                         
  -1   4   2       6712.55       6887.14        46.02 o                         
   0   4   2       1425.71       1401.45        24.08 o                         
   1   4   2        944.45       1071.82        22.18 o                         
   2   4   2         45.62         93.95         5.71 o                         
   3   4   2        158.39        132.13         6.79 o                         
   4   4   2        528.88        576.70        23.41 o                         
   5   4   2       1150.17       1180.40        42.08 o                         
   6   4   2        127.96        125.80        15.19 o                         
   7   4   2         62.01         65.33        12.37 o                         
   8   4   2          0.02         23.42        11.11 o                         
   9   4   2          0.06         42.35        14.10 o                         
  10   4   2          2.42         29.15        10.88 o                         
 -11   5   2         19.22         29.86        15.55 o                         
 -10   5   2         46.75         42.54        11.97 o                         
  -9   5   2         30.39         30.01         8.58 o                         
  -8   5   2         11.96          2.89         4.60 o                         
  -7   5   2         26.99         10.09         4.87 o                         
  -6   5   2        349.09        355.53        15.12 o                         
  -5   5   2       1262.81       1148.39        45.23 o                         
  -4   5   2       3763.02       3597.28        52.43 o                         
  -3   5   2       6144.97       5773.45        68.11 o                         
  -2   5   2      10071.55      10802.53       126.11 o                         
  -1   5   2       6636.96       7236.42        44.72 o                         
   0   5   2       1630.65       1527.64        26.40 o                         
   1   5   2        574.62        676.38        18.63 o                         
   2   5   2        283.43        210.40        10.70 o                         
   3   5   2        792.51        782.89        23.18 o                         
   4   5   2       1320.13       1287.94        53.34 o                         
   5   5   2        270.42        283.32        16.44 o                         
   6   5   2        726.56        852.36        39.23 o                         
   7   5   2        246.36        233.80        21.82 o                         
   8   5   2        389.42        426.54        33.11 o                         
   9   5   2        246.20        299.97        26.24 o                         
  10   5   2         94.08         90.58        15.61 o                         
 -11   6   2          0.64         18.16        10.92 o                         
 -10   6   2          0.82         10.72         5.16 o                         
  -9   6   2          4.00          2.03         8.57 o                         
  -8   6   2        223.99        209.08        20.78 o                         
  -7   6   2       1080.44       1002.20        45.39 o                         
  -6   6   2       1005.03       1063.32        36.36 o                         
  -5   6   2        125.52        120.53         9.90 o                         
  -4   6   2         77.08         24.04         3.96 o                         
  -3   6   2        217.86        206.00        13.55 o                         
  -2   6   2         10.58         17.27         3.60 o                         
  -1   6   2         22.76         27.12         2.90 o                         
   0   6   2        486.51        514.76        16.08 o                         
   1   6   2        637.25        664.25        19.42 o                         
   2   6   2       1056.22       1170.66        25.63 o                         
   3   6   2       5100.85       5187.77        95.37 o                         
   4   6   2        256.20        248.10        13.24 o                         
   5   6   2        464.43        553.93        29.08 o                         
   6   6   2         75.29         64.73         9.21 o                         
   7   6   2         65.07         40.31         9.25 o                         
   8   6   2          2.53         12.91        10.21 o                         
   9   6   2          6.57         33.27        10.76 o                         
  10   6   2          1.90         32.01        10.20 o                         
 -11   7   2         22.14         19.86        10.41 o                         
 -10   7   2         44.76         38.58        10.50 o                         
  -9   7   2         23.28         38.92        11.38 o                         
  -8   7   2          6.90         -6.85         6.85 o                         
  -7   7   2          6.52         15.69         4.23 o                         
  -6   7   2         95.51        115.29        10.78 o                         
  -5   7   2       1659.29       1519.40        35.75 o                         
  -4   7   2       1266.22       1106.27        26.90 o                         
  -3   7   2        672.57        785.11        23.18 o                         
  -2   7   2       1185.27       1176.61        16.92 o                         
  -1   7   2       2991.10       2752.27        26.11 o                         
   0   7   2        588.40        637.52        18.83 o                         
   1   7   2         64.80         54.75         5.08 o                         
   2   7   2         54.83         77.63         7.31 o                         
   3   7   2         68.83        117.10        10.72 o                         
   4   7   2        202.32        187.67        13.26 o                         
   5   7   2          6.19          0.21         4.48 o                         
   6   7   2        145.38        115.49        14.24 o                         
   7   7   2        207.86        237.51        22.78 o                         
   8   7   2         36.04         55.84        12.43 o                         
   9   7   2         52.07         68.79        13.31 o                         
  10   7   2         28.89         20.36         7.69 o                         
 -10   8   2         15.82         22.47        17.22 o                         
  -9   8   2        134.95        126.74        18.25 o                         
  -8   8   2        306.53        348.34        27.53 o                         
  -7   8   2        471.28        536.09        31.12 o                         
  -6   8   2        966.01        902.42        40.62 o                         
  -5   8   2        820.39        794.85        31.18 o                         
  -4   8   2       2121.14       2032.85        52.66 o                         
  -3   8   2       1618.64       1814.84        33.18 o                         
  -2   8   2        147.20        150.56         6.72 o                         
  -1   8   2        115.64        139.27         6.28 o                         
   0   8   2       1814.69       1900.51        34.12 o                         
   1   8   2       4730.14       5159.07        53.88 o                         
   2   8   2       2274.27       2198.55        44.66 o                         
   3   8   2       3442.22       3519.45        61.94 o                         
   4   8   2       1462.23       1595.71        51.01 o                         
   5   8   2        755.92        712.83        57.32 o                         
   6   8   2        181.82        159.93        16.91 o                         
   7   8   2         25.84         30.81         7.74 o                         
   8   8   2          2.92         12.57         6.57 o                         
   9   8   2          0.44         10.49         4.97 o                         
  10   8   2          2.68          8.87         7.27 o                         
 -10   9   2         12.49         26.32         9.98 o                         
  -9   9   2          0.31         10.30         7.38 o                         
  -8   9   2         13.88         18.48         7.41 o                         
  -7   9   2        298.37        283.81        23.10 o                         
  -6   9   2          1.91         10.70         5.40 o                         
  -5   9   2         80.68         77.73         7.65 o                         
  -4   9   2         29.45         28.46         4.89 o                         
  -3   9   2        784.95        850.83        23.03 o                         
  -2   9   2       4573.98       4615.41        37.99 o                         
  -1   9   2       1851.63       1856.92        22.71 o                         
   0   9   2        640.24        599.32        20.05 o                         
   1   9   2        368.92        425.33        17.43 o                         
   2   9   2        290.95        337.34        13.66 o                         
   3   9   2         26.17         23.56         5.50 o                         
   4   9   2        118.51         83.33        12.27 o                         
   5   9   2         16.09         17.98         5.11 o                         
   6   9   2        106.75        139.29        16.39 o                         
   7   9   2          6.21         13.42         5.39 o                         
   8   9   2          4.70          3.82         4.01 o                         
   9   9   2          0.97         -0.48         7.70 o                         
  10   9   2          0.81         -0.25         6.57 o                         
 -10  10   2         47.28         56.66        13.51 o                         
  -9  10   2         59.25         61.65        14.20 o                         
  -8  10   2        173.34        190.67        20.86 o                         
  -7  10   2        311.16        317.41        25.30 o                         
  -6  10   2        355.38        315.17        25.74 o                         
  -5  10   2        881.47        828.06        47.33 o                         
  -4  10   2        507.99        522.72        21.33 o                         
  -3  10   2         31.75         25.54         2.86 o                         
  -2  10   2         18.47         52.67         4.31 o                         
  -1  10   2        599.03        554.92        13.11 o                         
   0  10   2       4928.31       5219.36        55.92 o                         
   1  10   2       4216.77       4354.07        58.30 o                         
   2  10   2       3695.09       3655.02        65.30 o                         
   3  10   2        846.73        860.33        29.72 o                         
   4  10   2       1812.87       1802.27        55.32 o                         
   5  10   2        780.07        670.00        29.69 o                         
   6  10   2        271.13        281.88        27.14 o                         
   7  10   2         45.13         59.13        11.22 o                         
   8  10   2          1.55          4.72         6.36 o                         
   9  10   2          6.00          0.58         8.77 o                         
 -10  11   2         18.42         11.77         8.49 o                         
  -9  11   2          4.85          6.41         8.89 o                         
  -8  11   2          2.43          6.95         6.06 o                         
  -7  11   2          1.46         -1.38         6.22 o                         
  -6  11   2         56.22         61.09        10.31 o                         
  -5  11   2        129.76        115.24        12.84 o                         
  -4  11   2        173.93        140.34        10.36 o                         
  -3  11   2        236.28        241.78         9.18 o                         
  -2  11   2        727.96        752.44        17.44 o                         
  -1  11   2       2844.73       2907.72        34.97 o                         
   0  11   2       1214.51       1150.00        27.40 o                         
   1  11   2        368.24        376.50        16.59 o                         
   2  11   2        259.60        258.45        17.68 o                         
   3  11   2        173.04        180.97        13.69 o                         
   4  11   2         13.64         28.08         8.90 o                         
   5  11   2        506.67        499.06        27.98 o                         
   6  11   2        390.14        379.52        27.74 o                         
   7  11   2         43.00         49.06        10.95 o                         
   8  11   2          4.19         -1.90         8.32 o                         
   9  11   2         18.10         34.81        17.91 o                         
 -10  12   2         24.47         30.72        10.57 o                         
  -9  12   2         52.14         58.73        13.76 o                         
  -8  12   2         89.32        106.57        17.14 o                         
  -7  12   2         69.95         65.86        11.85 o                         
  -6  12   2         67.46         70.80        11.41 o                         
  -5  12   2         13.10         19.80         5.24 o                         
  -4  12   2        519.00        487.79        22.20 o                         
  -3  12   2       1555.00       1374.40        28.19 o                         
  -2  12   2          8.76         15.62         2.83 o                         
  -1  12   2        722.22        702.71        18.18 o                         
   0  12   2       1237.77       1268.71        30.01 o                         
   1  12   2        544.67        554.27        20.54 o                         
   2  12   2        625.44        718.61        27.60 o                         
   3  12   2        792.40        756.09        56.94 o                         
   4  12   2       1335.12       1264.40        71.13 o                         
   5  12   2         93.17         89.12        10.20 o                         
   6  12   2          3.82         -2.81        11.03 o                         
   7  12   2          9.45         10.62         8.09 o                         
   8  12   2          2.68         -6.94         6.94 o                         
   9  12   2          0.27         40.01        19.95 o                         
 -10  13   2         45.19         44.67        11.99 o                         
  -9  13   2          3.87          0.08         6.19 o                         
  -8  13   2          1.00          4.26         5.56 o                         
  -7  13   2         34.17         22.01         6.60 o                         
  -6  13   2         39.52         46.58         9.76 o                         
  -5  13   2        310.81        240.99        18.92 o                         
  -4  13   2       1059.44       1019.21        37.46 o                         
  -3  13   2       1890.55       1805.47        49.34 o                         
  -2  13   2       2988.43       2798.90        36.84 o                         
  -1  13   2       1786.74       1674.43        29.28 o                         
   0  13   2        661.21        612.48        19.49 o                         
   1  13   2       1103.94       1171.22        30.66 o                         
   2  13   2        596.74        679.28        24.79 o                         
   3  13   2        145.69        118.65        20.72 o                         
   4  13   2          0.83          7.82         5.59 o                         
   5  13   2        110.01        103.63        11.53 o                         
   6  13   2         21.59         16.83         9.87 o                         
   7  13   2         69.48         74.70        18.71 o                         
   8  13   2        112.01        137.06        24.46 o                         
   9  13   2         76.48         71.65        24.98 o                         
  -9  14   2          0.35          5.90         7.72 o                         
  -8  14   2          1.93          1.31         4.59 o                         
  -7  14   2          0.08         -5.72         5.72 o                         
  -6  14   2          8.49         14.71         5.45 o                         
  -5  14   2         17.12         15.46         4.68 o                         
  -4  14   2         80.49         56.45         5.28 o                         
  -3  14   2          0.79          1.05         3.01 o                         
  -2  14   2         57.49         59.16         7.08 o                         
  -1  14   2        226.90        215.28        12.03 o                         
   0  14   2        365.09        352.23        15.37 o                         
   1  14   2         59.01         50.48         6.76 o                         
   2  14   2          0.47          2.72         6.23 o                         
   3  14   2         99.56         72.74        13.11 o                         
   4  14   2          0.26         -3.15         7.25 o                         
   5  14   2         73.44         51.57         9.09 o                         
   6  14   2          9.60          2.86         8.89 o                         
   7  14   2          1.12         25.11        13.34 o                         
   8  14   2          0.05         49.20        20.41 o                         
   9  14   2          0.52         34.16        19.51 o                         
  -9  15   2          3.30         -9.70         9.70 o                         
  -8  15   2         11.33         20.24         8.77 o                         
  -7  15   2         83.45         81.75        14.47 o                         
  -6  15   2         67.99         80.69        13.42 o                         
  -5  15   2         44.56         60.17        10.32 o                         
  -4  15   2         52.72         60.60         6.72 o                         
  -3  15   2       1049.10       1019.04        33.25 o                         
  -2  15   2       2723.77       2746.84        66.44 o                         
  -1  15   2       1218.46       1187.36        29.24 o                         
   0  15   2        167.39        162.84        11.36 o                         
   1  15   2         10.65          5.85         4.68 o                         
   2  15   2         65.24         59.20         8.47 o                         
   3  15   2         52.60         57.41        11.11 o                         
   4  15   2         29.04         15.04        13.81 o                         
   5  15   2         38.36         37.26        11.25 o                         
   6  15   2         51.75         69.61        14.27 o                         
   7  15   2        114.03        128.24        22.32 o                         
   8  15   2         46.91         56.34        20.91 o                         
  -9  16   2         18.34         31.93        11.75 o                         
  -8  16   2         84.89         76.92        18.65 o                         
  -7  16   2        166.57        182.35        20.87 o                         
  -6  16   2         87.60         82.97        13.68 o                         
  -5  16   2         57.39         56.09        10.12 o                         
  -4  16   2         10.73         16.27         3.96 o                         
  -3  16   2        205.23        187.96        11.03 o                         
  -2  16   2          0.81         12.32         5.46 o                         
  -1  16   2        266.63        234.25        13.91 o                         
   0  16   2        186.00        181.86        11.73 o                         
   1  16   2        109.42        121.02        11.35 o                         
   2  16   2        144.95        144.54        13.57 o                         
   3  16   2        256.54        305.78        24.43 o                         
   4  16   2        335.32        389.75        33.42 o                         
   5  16   2         52.21         41.78        10.77 o                         
   6  16   2         44.45         30.54        12.17 o                         
   7  16   2         23.80         45.07        21.86 o                         
   8  16   2          7.96         35.86        17.49 o                         
  -9  17   2          1.27         13.72        11.07 o                         
  -8  17   2          0.62         10.35         6.82 o                         
  -7  17   2          1.05         14.01         9.71 o                         
  -6  17   2        143.86        166.89        22.71 o                         
  -5  17   2        299.30        307.41        20.50 o                         
  -4  17   2        117.95         86.45        10.00 o                         
  -3  17   2         37.95         40.86         6.20 o                         
  -2  17   2         14.44         14.94         4.17 o                         
  -1  17   2        130.08        135.18        10.99 o                         
   0  17   2         22.16         18.30         5.06 o                         
   1  17   2          9.05          6.63         5.40 o                         
   2  17   2         59.40         57.32         9.41 o                         
   3  17   2          1.47         -4.68        12.35 o                         
   4  17   2          0.26          1.52         5.67 o                         
   5  17   2          1.12          4.19         4.88 o                         
   6  17   2         28.72         46.70        16.01 o                         
   7  17   2         13.55         33.97        17.81 o                         
   8  17   2          3.33          5.13         7.19 o                         
  -8  18   2         67.94         84.41        20.73 o                         
  -7  18   2         84.55         85.58        19.76 o                         
  -6  18   2         84.05         75.52        16.77 o                         
  -5  18   2        174.44        186.46        18.13 o                         
  -4  18   2        463.29        397.60        23.87 o                         
  -3  18   2        325.72        322.74        19.41 o                         
  -2  18   2          0.18          6.79         3.39 o                         
  -1  18   2        181.84        185.62        12.80 o                         
   0  18   2        519.83        535.56        22.42 o                         
   1  18   2        199.46        218.40        15.20 o                         
   2  18   2        302.86        310.86        21.25 o                         
   3  18   2        405.34        451.95        33.26 o                         
   4  18   2        228.77        249.40        27.70 o                         
   5  18   2        133.21        148.40        19.50 o                         
   6  18   2         73.15         66.88        17.38 o                         
   7  18   2         14.06         32.92        14.97 o                         
   8  18   2          8.97         33.02        21.80 o                         
  -8  19   2          0.01          6.57         6.87 o                         
  -7  19   2          9.70         25.80        10.61 o                         
  -6  19   2          0.25          2.73         6.61 o                         
  -5  19   2         58.36         47.48        11.26 o                         
  -4  19   2         12.33         19.62         7.42 o                         
  -3  19   2        146.27        140.91        13.80 o                         
  -2  19   2        157.11        144.53        11.87 o                         
  -1  19   2         13.36          4.93         4.50 o                         
   0  19   2          2.02         14.96         6.25 o                         
   1  19   2          0.19          3.47         4.83 o                         
   2  19   2         29.76         24.72         4.93 o                         
   3  19   2          0.92         12.44         6.54 o                         
   4  19   2         93.65         99.11        18.88 o                         
   5  19   2         33.25         38.54        11.69 o                         
   6  19   2          0.83          8.09         6.95 o                         
   7  19   2          1.28          2.03         8.73 o                         
  -8  20   2         20.10         28.24        13.97 o                         
  -7  20   2         20.91         26.25        11.00 o                         
  -6  20   2         38.30         39.42        15.69 o                         
  -5  20   2         81.21         98.33        20.09 o                         
  -4  20   2        100.63        108.60        19.53 o                         
  -3  20   2          3.00          1.89         5.57 o                         
  -2  20   2         48.69         53.62         8.97 o                         
  -1  20   2         90.29         91.69        10.93 o                         
   0  20   2         62.74         56.41         8.28 o                         
   1  20   2         80.40         75.77        10.08 o                         
   2  20   2        227.17        253.62        18.98 o                         
   3  20   2        170.95        159.52        20.47 o                         
   4  20   2         69.96         62.85        15.66 o                         
   5  20   2         31.88         31.30         9.70 o                         
   6  20   2         10.16          8.97         7.44 o                         
   7  20   2          8.48          2.91        14.98 o                         
  -7  21   2          4.62         47.19        17.50 o                         
  -6  21   2         18.44         22.06        12.79 o                         
  -5  21   2          4.74          5.45         6.69 o                         
  -4  21   2          5.96          6.41         5.81 o                         
  -3  21   2        130.69        154.94        20.06 o                         
  -2  21   2        234.60        261.63        25.84 o                         
  -1  21   2        314.52        332.64        20.83 o                         
   0  21   2        149.53        141.35        12.71 o                         
   1  21   2         54.40         62.51         9.64 o                         
   2  21   2         47.29         51.88         9.28 o                         
   3  21   2          0.85          1.67         4.89 o                         
   4  21   2         13.47         22.72         8.67 o                         
   5  21   2         42.78         55.68        13.40 o                         
   6  21   2         29.17         58.55        18.57 o                         
   7  21   2          7.10         -8.92        11.90 o                         
  -7  22   2          1.34         17.23         8.77 o                         
  -6  22   2          1.98        -10.10        10.10 o                         
  -5  22   2          6.13         24.97        11.01 o                         
  -4  22   2          1.82         12.85        11.48 o                         
  -3  22   2         22.13         31.00        10.88 o                         
  -2  22   2          6.31         21.73        10.63 o                         
  -1  22   2          1.68          5.93         6.78 o                         
   0  22   2          3.55         16.37         6.27 o                         
   1  22   2         71.66         73.97        10.32 o                         
   2  22   2         86.13         75.00        11.52 o                         
   3  22   2         44.84         38.94        11.20 o                         
   4  22   2         19.08         17.73        11.09 o                         
   5  22   2          0.13          2.31         8.79 o                         
   6  22   2          1.33        -10.54        31.65 o                         
  -6  23   2          9.66          3.85         5.41 o                         
  -5  23   2         52.14         72.58        18.89 o                         
  -4  23   2         83.97        133.49        23.90 o                         
  -3  23   2        139.79        185.08        24.72 o                         
  -2  23   2        276.86        322.02        30.65 o                         
  -1  23   2        247.28        261.53        23.25 o                         
   0  23   2        138.85        143.87        14.33 o                         
   1  23   2         43.69         45.32         8.08 o                         
   2  23   2         10.42          4.86         5.49 o                         
   3  23   2         17.67         25.62         7.23 o                         
   4  23   2          1.21         -2.41         6.78 o                         
   5  23   2          6.49          4.08        11.25 o                         
   6  23   2         10.05         -1.59        14.31 o                         
  -6  24   2          0.58         20.71         9.86 o                         
  -5  24   2          0.89          4.75         8.35 o                         
  -4  24   2          0.06         25.09        13.17 o                         
  -3  24   2          3.18         21.78        10.50 o                         
  -2  24   2          0.34         17.45         7.22 o                         
  -1  24   2          8.39         -2.15         7.82 o                         
   0  24   2          2.15          9.01         7.76 o                         
   1  24   2          1.05         12.09         7.53 o                         
   2  24   2         11.88         12.48         7.61 o                         
   3  24   2         15.82         29.40         9.18 o                         
   4  24   2         12.01          7.28         7.03 o                         
   5  24   2          4.13          6.27         9.37 o                         
  -5  25   2         15.56          7.47         9.62 o                         
  -4  25   2         29.63         36.10        15.23 o                         
  -3  25   2         16.12         16.97         7.02 o                         
  -2  25   2          9.49          8.56         7.39 o                         
  -1  25   2         20.10         30.20         9.69 o                         
   0  25   2         36.60         43.80        10.45 o                         
   1  25   2         31.81         36.57         9.67 o                         
   2  25   2          6.99         -0.02         7.47 o                         
   3  25   2          1.32          9.39         5.85 o                         
   4  25   2          7.37          8.99         8.67 o                         
  -4  26   2          0.72         32.39        14.68 o                         
  -3  26   2          0.03          9.11         7.70 o                         
  -2  26   2          0.42         -3.26         8.83 o                         
  -1  26   2         10.81         -2.25         6.11 o                         
   0  26   2         10.12         14.93         6.18 o                         
   1  26   2          5.07          0.29         6.02 o                         
   2  26   2          6.12          9.12         6.36 o                         
   3  26   2         13.02         19.80        10.02 o                         
  -3  27   2          0.01          1.93        14.00 o                         
  -2  27   2          0.61         -3.98         5.51 o                         
  -1  27   2          0.12         -2.16         7.37 o                         
   0  27   2          0.01         12.10         5.23 o                         
   1  27   2          0.06         10.20         7.12 o                         
   2  27   2          0.37          4.13        10.36 o                         
  -2  28   2          0.12         -2.73         7.68 o                         
  -1  28   2          0.56          1.75         5.64 o                         
   0  28   2          1.78          2.18         4.87 o                         
   1  28   2          5.93          1.04         5.73 o                         
 -11   1   3         10.86         12.68        14.66 o                         
 -10   1   3         34.84         14.41        12.72 o                         
  -9   1   3          8.11         -3.91         3.91 o                         
  -8   1   3          9.15          7.28         3.12 o                         
  -7   1   3        528.01        499.02        20.91 o                         
  -6   1   3       1792.12       1900.69        36.72 o                         
  -5   1   3       3078.32       2857.03        57.76 o                         
  -4   1   3       8144.56       7458.84        82.44 o                         
  -3   1   3       7058.50       7675.14        69.57 o                         
  -2   1   3        287.56        358.37        12.07 o                         
  -1   1   3        846.77        873.05        25.72 o                         
   0   1   3       1522.51       1478.96        45.31 o                         
   1   1   3       5299.96       5795.95        62.92 o                         
   2   1   3       5447.41       6183.97        62.61 o                         
   3   1   3       4612.02       4510.72        63.76 o                         
   4   1   3       2583.24       2563.04        47.60 o                         
   5   1   3       1011.77       1095.14        43.95 o                         
   6   1   3        241.56        282.11        23.75 o                         
   7   1   3        180.79        179.74        20.62 o                         
   8   1   3        138.80        143.89        19.58 o                         
   9   1   3         14.37          6.76         7.45 o                         
  10   1   3          8.86         10.67         8.81 o                         
 -11   2   3         34.07         29.44        14.99 o                         
 -10   2   3         73.75         79.55        22.44 o                         
  -9   2   3          1.44         -1.40         4.53 o                         
  -8   2   3         11.31          8.02         4.56 o                         
  -7   2   3          0.38          6.23         3.36 o                         
  -6   2   3          7.87          9.46         3.67 o                         
  -5   2   3        783.95        851.88        21.56 o                         
  -4   2   3       3848.78       3890.89        80.53 o                         
  -3   2   3       6879.56       6725.94       102.74 o                         
  -2   2   3       2942.14       2993.14        34.01 o                         
  -1   2   3        843.71        975.89        23.24 o                         
   0   2   3       1294.86       1543.44        29.41 o                         
   1   2   3      12728.16      13283.07       198.56 o                         
   2   2   3      10623.00      10503.55       109.90 o                         
   3   2   3       2529.12       2621.10        48.36 o                         
   4   2   3        104.61        126.32        10.92 o                         
   5   2   3          6.81         12.73         7.43 o                         
   6   2   3          4.82         -1.83         5.47 o                         
   7   2   3         27.51         11.82         8.99 o                         
   8   2   3         78.04         94.34        17.03 o                         
   9   2   3         42.63         72.06        14.87 o                         
  10   2   3         37.43         58.10        15.22 o                         
 -11   3   3          2.56         10.48        14.73 o                         
 -10   3   3          0.36         11.88        15.56 o                         
  -9   3   3         40.18         28.60         7.08 o                         
  -8   3   3        278.04        300.56        24.05 o                         
  -7   3   3        312.99        296.03        18.13 o                         
  -6   3   3        450.81        383.38        17.34 o                         
  -5   3   3        555.80        549.28        23.37 o                         
  -4   3   3       5677.78       6123.92       121.20 o                         
  -3   3   3       3515.37       4001.89        94.17 o                         
  -2   3   3          8.01          4.51         1.20 o                         
  -1   3   3        140.03        107.59         5.93 o                         
   0   3   3        972.35       1151.23        31.15 o                         
   1   3   3        377.53        334.39        18.36 o                         
   2   3   3       8048.46       8461.24        79.36 o                         
   3   3   3       6402.50       6906.28        76.62 o                         
   4   3   3       1021.33       1045.53        29.33 o                         
   5   3   3         21.04         29.57         9.31 o                         
   6   3   3        136.21        107.27        14.81 o                         
   7   3   3        110.59        138.79        18.12 o                         
   8   3   3         34.54         55.88        12.92 o                         
   9   3   3          4.99         21.45        10.38 o                         
  10   3   3          0.47         38.66        12.81 o                         
 -11   4   3         65.99        101.19        28.91 o                         
 -10   4   3         94.59         96.74        19.85 o                         
  -9   4   3         62.81         70.25        12.15 o                         
  -8   4   3          1.43         -2.10         3.30 o                         
  -7   4   3         37.94         23.63        10.93 o                         
  -6   4   3         46.99         30.79         5.44 o                         
  -5   4   3        268.74        238.68        10.53 o                         
  -4   4   3       2796.40       2740.50        52.03 o                         
  -3   4   3      12342.25      12427.81       139.85 o                         
  -2   4   3       5061.79       5200.54        67.54 o                         
  -1   4   3      10015.36      10420.04       136.09 o                         
   0   4   3        358.30        325.07        17.41 o                         
   1   4   3       2594.48       2650.49        42.81 o                         
   2   4   3       7088.51       7099.95       110.85 o                         
   3   4   3       6543.69       6875.80        76.23 o                         
   4   4   3        263.64        255.96        14.36 o                         
   5   4   3          8.94          1.99         7.63 o                         
   6   4   3         86.96         90.02        13.34 o                         
   7   4   3         92.66         80.11        13.53 o                         
   8   4   3        116.02        143.70        20.05 o                         
   9   4   3        154.86        188.35        24.76 o                         
  10   4   3         73.14         82.18        21.01 o                         
 -11   5   3          5.54         -7.78        14.80 o                         
 -10   5   3         16.83         24.15         8.90 o                         
  -9   5   3          1.02         12.48         7.14 o                         
  -8   5   3         32.02         31.54         8.50 o                         
  -7   5   3         37.85         44.44         9.31 o                         
  -6   5   3        938.52        988.54        32.78 o                         
  -5   5   3        152.09        127.18         9.70 o                         
  -4   5   3         70.87        166.72        13.52 o                         
  -3   5   3       2971.46       3060.15        51.46 o                         
  -2   5   3        301.87        253.49         9.91 o                         
  -1   5   3        564.55        487.41        13.33 o                         
   0   5   3          3.97          6.47         4.21 o                         
   1   5   3         51.59         75.92         7.24 o                         
   2   5   3          9.46         18.47         6.53 o                         
   3   5   3          0.61          9.37         2.86 o                         
   4   5   3         30.03         34.05         6.96 o                         
   5   5   3        144.56        167.79        16.61 o                         
   6   5   3        146.00        142.03        19.55 o                         
   7   5   3         14.50         19.14         9.26 o                         
   8   5   3         41.88         79.85        16.21 o                         
   9   5   3          6.66         32.05        13.84 o                         
  10   5   3          0.05         22.13         9.17 o                         
 -11   6   3         51.27         45.76        19.93 o                         
 -10   6   3         65.17         63.09        13.81 o                         
  -9   6   3        217.97        253.26        24.09 o                         
  -8   6   3         61.85         68.34        12.68 o                         
  -7   6   3          9.71         19.05         8.26 o                         
  -6   6   3         13.64         15.42         3.56 o                         
  -5   6   3        973.85        773.44        45.74 o                         
  -4   6   3       1605.06       1678.35        42.40 o                         
  -3   6   3        427.43        418.93        19.77 o                         
  -2   6   3        835.42        773.01        19.57 o                         
  -1   6   3        136.56        102.87         6.45 o                         
   0   6   3         84.19         49.36         5.00 o                         
   1   6   3       2354.24       2100.45        37.24 o                         
   2   6   3       2420.15       2788.34        52.19 o                         
   3   6   3       1250.24       1276.53        27.24 o                         
   4   6   3        148.04        110.45        10.32 o                         
   5   6   3         32.65         10.83         5.52 o                         
   6   6   3          0.66          0.53         7.23 o                         
   7   6   3        168.19        157.45        22.28 o                         
   8   6   3        164.91        163.22        25.85 o                         
   9   6   3        110.18        147.64        24.57 o                         
  10   6   3         28.49         24.30        10.67 o                         
 -11   7   3          1.54         25.83        16.05 o                         
 -10   7   3         25.19         31.96        10.97 o                         
  -9   7   3         46.86         41.82        11.80 o                         
  -8   7   3        343.54        352.31        27.31 o                         
  -7   7   3        165.78        181.82        18.25 o                         
  -6   7   3       1034.28       1082.16        40.99 o                         
  -5   7   3       2175.92       2158.19        53.53 o                         
  -4   7   3       3641.77       3716.08        64.47 o                         
  -3   7   3       1637.45       1946.16        43.13 o                         
  -2   7   3        120.26         86.90         6.39 o                         
  -1   7   3        381.45        518.28        13.90 o                         
   0   7   3         24.71         28.76         3.47 o                         
   1   7   3        135.68        114.56         9.17 o                         
   2   7   3       1190.82       1096.67        33.74 o                         
   3   7   3       1752.32       1679.02        59.19 o                         
   4   7   3       1881.69       1950.74        43.43 o                         
   5   7   3        401.45        316.82        33.31 o                         
   6   7   3        376.46        330.81        30.29 o                         
   7   7   3        125.61        121.53        20.36 o                         
   8   7   3        109.86        118.46        21.63 o                         
   9   7   3         40.78         49.17        15.05 o                         
 -11   8   3         21.09         19.35         9.31 o                         
 -10   8   3        118.03         91.98        16.35 o                         
  -9   8   3         80.66        101.81        16.64 o                         
  -8   8   3          2.31         24.79         9.36 o                         
  -7   8   3        147.70        164.19        18.40 o                         
  -6   8   3        437.77        401.90        25.70 o                         
  -5   8   3        293.50        301.72        20.83 o                         
  -4   8   3        308.41        338.99        20.29 o                         
  -3   8   3         57.65         82.10         5.69 o                         
  -2   8   3        995.62        889.90        21.57 o                         
  -1   8   3       1014.60       1077.25        21.04 o                         
   0   8   3       1515.50       1635.16        34.06 o                         
   1   8   3        146.14        146.45        10.42 o                         
   2   8   3       1766.45       1904.77        40.84 o                         
   3   8   3        540.93        483.17        16.02 o                         
   4   8   3        467.04        451.73        21.38 o                         
   5   8   3          2.77          3.09         3.62 o                         
   6   8   3         45.55         38.14        11.63 o                         
   7   8   3         46.62         53.33        13.88 o                         
   8   8   3         14.11          8.69        10.05 o                         
   9   8   3          3.55         14.97         8.18 o                         
 -10   9   3          1.48         13.55         8.21 o                         
  -9   9   3         20.30         26.85         9.45 o                         
  -8   9   3        337.84        368.50        29.22 o                         
  -7   9   3       1017.78       1041.48        44.83 o                         
  -6   9   3       1102.88       1051.76        41.65 o                         
  -5   9   3       2387.18       2515.05        59.89 o                         
  -4   9   3       2404.42       2532.75        48.61 o                         
  -3   9   3       1889.79       1746.41        30.78 o                         
  -2   9   3          3.62          9.94         3.77 o                         
  -1   9   3        133.59        138.65         7.70 o                         
   0   9   3         31.66         28.37         4.72 o                         
   1   9   3       1472.15       1488.37        35.28 o                         
   2   9   3       3389.50       3354.92        56.04 o                         
   3   9   3       1888.60       1798.41        83.70 o                         
   4   9   3        753.25        808.89        29.41 o                         
   5   9   3        526.83        486.18        34.22 o                         
   6   9   3        513.76        491.02        37.44 o                         
   7   9   3        436.67        474.91        45.65 o                         
   8   9   3         86.93         70.72        17.54 o                         
   9   9   3          5.61         -0.77         7.38 o                         
 -10  10   3          1.53         -1.36         6.37 o                         
  -9  10   3          3.40         11.89         7.65 o                         
  -8  10   3          0.15         25.46         6.67 o                         
  -7  10   3         12.51         39.80        11.48 o                         
  -6  10   3        263.29        232.24        19.74 o                         
  -5  10   3        273.59        312.91        18.51 o                         
  -4  10   3         13.17         21.71         6.01 o                         
  -3  10   3       1620.07       1626.78        28.37 o                         
  -2  10   3       3657.19       3638.81        37.64 o                         
  -1  10   3        579.64        516.03        15.27 o                         
   0  10   3        143.50        119.58         9.88 o                         
   1  10   3       1698.58       1603.38        34.18 o                         
   2  10   3        824.69        989.75        31.58 o                         
   3  10   3        164.60        199.84        16.25 o                         
   4  10   3        344.83        333.34        19.44 o                         
   5  10   3        217.72        192.49        14.31 o                         
   6  10   3          0.55         21.61        10.35 o                         
   7  10   3         22.22         28.14        10.85 o                         
   8  10   3          0.83          9.36         7.50 o                         
   9  10   3          0.59         -1.63         8.23 o                         
 -10  11   3          1.89          9.21         7.77 o                         
  -9  11   3         26.63         29.30        10.73 o                         
  -8  11   3         25.20         14.77         6.79 o                         
  -7  11   3        374.49        352.31        27.43 o                         
  -6  11   3        163.50        136.02        13.25 o                         
  -5  11   3        154.60        155.13        13.24 o                         
  -4  11   3       1471.99       1497.67        35.96 o                         
  -3  11   3       1710.93       1623.14        36.18 o                         
  -2  11   3        497.85        481.15        15.27 o                         
  -1  11   3          8.01         10.69         2.01 o                         
   0  11   3       1020.98       1089.78        31.23 o                         
   1  11   3       1040.52       1087.12        29.55 o                         
   2  11   3       1024.13       1052.57        33.87 o                         
   3  11   3        705.00        685.18        31.76 o                         
   4  11   3        237.58        254.53        17.07 o                         
   5  11   3        212.59        197.15        15.05 o                         
   6  11   3         11.13         21.89         7.10 o                         
   7  11   3          5.87          7.85         5.58 o                         
   8  11   3          2.38         10.93         8.86 o                         
   9  11   3          5.81         -3.80        11.67 o                         
 -10  12   3         43.50         63.28        15.25 o                         
  -9  12   3         38.49         58.66        13.58 o                         
  -8  12   3         17.20         17.21         6.41 o                         
  -7  12   3          0.32          5.55         4.56 o                         
  -6  12   3         73.47         49.95         8.03 o                         
  -5  12   3          0.78          0.46         4.31 o                         
  -4  12   3        113.01         99.81         9.83 o                         
  -3  12   3       1198.23       1115.36        44.86 o                         
  -2  12   3       2393.02       2190.83        50.15 o                         
  -1  12   3       2355.57       2125.95        46.89 o                         
   0  12   3       2416.81       2433.50        48.13 o                         
   1  12   3       3029.06       3137.13        51.36 o                         
   2  12   3       3709.89       3988.38        68.42 o                         
   3  12   3        448.69        448.75        26.89 o                         
   4  12   3          1.03          1.22         3.43 o                         
   5  12   3         14.77          7.81         2.37 o                         
   6  12   3          0.49          4.24        18.38 o                         
   7  12   3          0.36         -0.85         8.17 o                         
   8  12   3         22.14          9.73         6.26 o                         
   9  12   3         16.96         -5.06        10.85 o                         
 -10  13   3          0.50          6.40         5.72 o                         
  -9  13   3          2.23         13.66         7.42 o                         
  -8  13   3         14.33          8.88         6.60 o                         
  -7  13   3         93.51        103.00        14.89 o                         
  -6  13   3        139.93        150.58        16.83 o                         
  -5  13   3         35.80         37.28         6.56 o                         
  -4  13   3         23.91         26.24         6.12 o                         
  -3  13   3        224.73        205.05         9.38 o                         
  -2  13   3        377.71        357.92        13.10 o                         
  -1  13   3         89.45         92.14         7.38 o                         
   0  13   3        169.25        153.64        12.04 o                         
   1  13   3        769.55        818.26        27.51 o                         
   2  13   3        315.51        322.44        20.77 o                         
   3  13   3         17.89         21.55         6.44 o                         
   4  13   3         68.77         72.46        20.34 o                         
   5  13   3         26.16          9.78         6.72 o                         
   6  13   3          3.04         -6.97         6.97 o                         
   7  13   3         14.49          0.06         8.08 o                         
   8  13   3          3.84         20.20        10.03 o                         
   9  13   3          3.24         22.81        18.40 o                         
  -9  14   3         77.42         92.32        17.53 o                         
  -8  14   3         11.28         18.96         6.47 o                         
  -7  14   3          1.26         13.85         4.54 o                         
  -6  14   3          8.04         13.67         7.42 o                         
  -5  14   3          4.61          5.43         3.00 o                         
  -4  14   3         81.25         88.77         9.32 o                         
  -3  14   3        750.45        680.65        25.13 o                         
  -2  14   3       2437.93       2268.83        61.16 o                         
  -1  14   3       2589.64       2509.91        48.50 o                         
   0  14   3       2007.08       2010.22        42.26 o                         
   1  14   3       1787.03       1894.28        39.84 o                         
   2  14   3       1420.43       1482.66        40.97 o                         
   3  14   3        152.29        169.56        15.72 o                         
   4  14   3          4.62        -10.25        12.10 o                         
   5  14   3          5.28          2.83         6.95 o                         
   6  14   3          0.96         -0.40         8.92 o                         
   7  14   3         52.79         71.74        16.54 o                         
   8  14   3         62.15         78.46        20.27 o                         
  -9  15   3         13.43         41.15        12.69 o                         
  -8  15   3         53.62         49.33        13.27 o                         
  -7  15   3        150.02        123.76        17.39 o                         
  -6  15   3         76.86         74.07        12.86 o                         
  -5  15   3          1.89          8.00         6.69 o                         
  -4  15   3         37.08         41.05         6.46 o                         
  -3  15   3         29.95         24.44         4.35 o                         
  -2  15   3         74.37         79.07         7.72 o                         
  -1  15   3          6.60         18.76         4.27 o                         
   0  15   3          5.65          5.88         3.00 o                         
   1  15   3         65.78         58.28         7.91 o                         
   2  15   3          2.79          3.07         5.48 o                         
   3  15   3         76.66        103.12        13.20 o                         
   4  15   3        210.79        206.49        21.32 o                         
   5  15   3        223.74        220.96        28.01 o                         
   6  15   3         63.67         79.41        13.64 o                         
   7  15   3         28.15         40.17        13.99 o                         
   8  15   3          8.07         15.77        34.41 o                         
  -9  16   3         28.92         53.73        16.79 o                         
  -8  16   3         10.00         37.01        11.55 o                         
  -7  16   3          3.22         20.69         8.98 o                         
  -6  16   3          6.55         11.21         5.60 o                         
  -5  16   3         21.29         12.36         3.94 o                         
  -4  16   3          5.56          6.50         3.53 o                         
  -3  16   3         29.16         22.82         5.67 o                         
  -2  16   3         86.97         89.67         8.73 o                         
  -1  16   3        193.91        201.29        11.42 o                         
   0  16   3        210.60        191.18        12.39 o                         
   1  16   3         48.15         61.62         7.68 o                         
   2  16   3         84.28         95.80        11.12 o                         
   3  16   3        107.16        107.91        13.75 o                         
   4  16   3         11.49         10.85         8.00 o                         
   5  16   3          4.94          8.17         5.45 o                         
   6  16   3         42.58         38.97        12.74 o                         
   7  16   3         84.03         92.67        26.86 o                         
   8  16   3         17.81         45.48        22.60 o                         
  -9  17   3         17.67         24.44        12.56 o                         
  -8  17   3        102.64        108.03        22.08 o                         
  -7  17   3        243.23        234.74        22.16 o                         
  -6  17   3        272.50        273.40        22.40 o                         
  -5  17   3        161.65        173.92        18.75 o                         
  -4  17   3         33.97         48.93         7.07 o                         
  -3  17   3        160.63        171.64        15.85 o                         
  -2  17   3        293.68        306.33        16.01 o                         
  -1  17   3        133.35        134.14         9.57 o                         
   0  17   3          3.72          0.51         5.20 o                         
   1  17   3        152.49        179.51        13.33 o                         
   2  17   3        148.71        171.62        15.31 o                         
   3  17   3        129.95        127.92        15.62 o                         
   4  17   3        163.90        198.22        23.72 o                         
   5  17   3        163.87        198.00        24.49 o                         
   6  17   3        129.83        158.64        21.89 o                         
   7  17   3         46.54         86.84        27.32 o                         
   8  17   3          9.64         33.95        17.98 o                         
  -8  18   3          0.40          0.76        11.91 o                         
  -7  18   3          0.01         10.78         8.52 o                         
  -6  18   3          9.10         10.56         7.23 o                         
  -5  18   3         69.37         86.33        14.54 o                         
  -4  18   3          1.84          8.70         4.73 o                         
  -3  18   3         85.77         71.04         9.81 o                         
  -2  18   3         54.64         47.51         8.16 o                         
  -1  18   3         43.39         35.59         5.45 o                         
   0  18   3        110.19        116.44        10.44 o                         
   1  18   3         19.96         24.03         4.85 o                         
   2  18   3          2.75          0.13         3.76 o                         
   3  18   3          5.51          7.30        11.14 o                         
   4  18   3          1.58         19.09        10.14 o                         
   5  18   3          4.32         22.00        12.81 o                         
   6  18   3         11.58         42.30        12.92 o                         
   7  18   3         14.82         28.14        17.13 o                         
  -8  19   3         74.94         60.27        15.97 o                         
  -7  19   3         90.94         95.33        19.92 o                         
  -6  19   3        121.20        149.87        23.30 o                         
  -5  19   3        271.73        298.71        23.01 o                         
  -4  19   3        345.98        352.38        25.17 o                         
  -3  19   3        179.98        207.89        16.57 o                         
  -2  19   3          6.64          4.25         4.34 o                         
  -1  19   3         37.60         29.51         5.50 o                         
   0  19   3         11.47         14.78         5.02 o                         
   1  19   3          2.96          2.00         4.13 o                         
   2  19   3         11.97          8.36         6.08 o                         
   3  19   3         95.65        119.65        16.45 o                         
   4  19   3        136.17        149.48        21.36 o                         
   5  19   3        148.63        211.52        26.84 o                         
   6  19   3         88.67         84.43        17.03 o                         
   7  19   3         26.33         42.90        31.18 o                         
  -8  20   3         12.58          5.15        15.69 o                         
  -7  20   3          3.40          2.99         8.45 o                         
  -6  20   3          2.03          2.77         9.31 o                         
  -5  20   3          0.49         32.63        14.99 o                         
  -4  20   3          5.53         10.60         7.55 o                         
  -3  20   3          8.27         10.00         4.19 o                         
  -2  20   3        124.55        119.77        14.85 o                         
  -1  20   3        234.17        243.32        18.47 o                         
   0  20   3        459.95        430.07        20.50 o                         
   1  20   3        118.21        113.05        10.64 o                         
   2  20   3          6.35          1.36         5.79 o                         
   3  20   3          5.58          6.08         6.30 o                         
   4  20   3          9.78         17.00         7.38 o                         
   5  20   3          1.38         11.25         9.07 o                         
   6  20   3          0.04         13.44         8.14 o                         
   7  20   3          0.04          4.36        10.37 o                         
  -7  21   3         17.19         47.26        22.21 o                         
  -6  21   3         20.71         23.43        13.38 o                         
  -5  21   3         37.87         45.94        13.12 o                         
  -4  21   3         34.74         44.36        14.12 o                         
  -3  21   3          3.40          5.07         5.46 o                         
  -2  21   3          0.97          4.80         4.52 o                         
  -1  21   3          0.63         -0.09         7.37 o                         
   0  21   3          7.07         18.17         5.37 o                         
   1  21   3         46.87         44.54         7.54 o                         
   2  21   3         71.19         65.47         9.64 o                         
   3  21   3          4.14         18.49         6.46 o                         
   4  21   3          0.77          8.29        11.52 o                         
   5  21   3          2.86         10.33        11.27 o                         
   6  21   3          1.53          2.23         6.02 o                         
  -7  22   3          1.74          9.60        14.45 o                         
  -6  22   3          0.07          8.92        12.32 o                         
  -5  22   3          0.07         10.00         8.00 o                         
  -4  22   3         11.39          1.77        13.56 o                         
  -3  22   3        103.16        109.88        15.65 o                         
  -2  22   3        285.79        331.50        25.87 o                         
  -1  22   3        247.64        276.83        21.23 o                         
   0  22   3        155.66        150.79        15.69 o                         
   1  22   3        116.43        119.47        12.75 o                         
   2  22   3         65.52         69.26        10.78 o                         
   3  22   3         30.98         23.74         8.28 o                         
   4  22   3         12.10         16.68        14.58 o                         
   5  22   3          0.64         -1.63         8.05 o                         
   6  22   3          3.81         -4.33        10.14 o                         
  -6  23   3          1.17         23.57        16.07 o                         
  -5  23   3          0.83         10.59        22.41 o                         
  -4  23   3          3.34         -9.80        11.99 o                         
  -3  23   3          6.63          6.86         9.77 o                         
  -2  23   3         29.92         36.17        11.25 o                         
  -1  23   3         17.32         19.27         9.87 o                         
   0  23   3          4.02         20.23         6.96 o                         
   1  23   3          0.07          3.92         6.25 o                         
   2  23   3          1.60          4.10         4.63 o                         
   3  23   3          1.92          1.04         8.70 o                         
   4  23   3          0.06         -0.79         6.82 o                         
   5  23   3          0.56          0.32         6.31 o                         
  -6  24   3          3.43         19.58        14.56 o                         
  -5  24   3          0.13          9.89         9.77 o                         
  -4  24   3         13.70         -0.82         8.91 o                         
  -3  24   3         49.13         43.28        13.49 o                         
  -2  24   3         99.81        147.54        21.68 o                         
  -1  24   3        182.03        187.40        24.65 o                         
   0  24   3        133.16        172.34        18.06 o                         
   1  24   3         58.92         72.12        13.51 o                         
   2  24   3         10.60         11.64         6.99 o                         
   3  24   3          1.74         11.71         7.17 o                         
   4  24   3          0.10         -3.09         6.98 o                         
   5  24   3          0.00         -9.63        11.98 o                         
  -5  25   3          1.24         22.14        13.05 o                         
  -4  25   3          6.25         13.84        11.68 o                         
  -3  25   3          7.18         41.99        14.27 o                         
  -2  25   3          7.57          4.02         7.87 o                         
  -1  25   3          1.83         15.76         7.52 o                         
   0  25   3          6.19         22.78         7.19 o                         
   1  25   3          5.82          7.16         6.02 o                         
   2  25   3          3.80          5.35         3.92 o                         
   3  25   3         17.54         22.01         7.80 o                         
   4  25   3         18.31         -6.58        12.61 o                         
  -4  26   3          0.17         13.55        15.71 o                         
  -3  26   3          1.38         -3.89        21.58 o                         
  -2  26   3          0.61         -2.59        11.46 o                         
  -1  26   3          3.34          4.54         6.31 o                         
   0  26   3          8.87         10.45         6.74 o                         
   1  26   3          5.22          3.01         4.55 o                         
   2  26   3          1.51          3.10         6.64 o                         
   3  26   3          0.20         12.68         5.75 o                         
  -3  27   3         10.14         11.27         9.43 o                         
  -2  27   3          2.66          7.36         8.61 o                         
  -1  27   3          0.16          8.15         9.46 o                         
   0  27   3          0.10         10.95         8.71 o                         
   1  27   3          0.07          1.68         6.87 o                         
   2  27   3          2.76         -0.37         9.59 o                         
 -11   0   4          4.15         36.02        23.94 o                         
 -10   0   4          9.86         20.49        15.40 o                         
  -9   0   4        176.94        161.39        43.46 o                         
  -8   0   4          1.65         -0.09         2.48 o                         
  -7   0   4         47.22         51.79         9.50 o                         
  -6   0   4       1547.77       1421.80        70.94 o                         
  -5   0   4       8627.17       7930.57       515.78 o                         
  -4   0   4      18965.97      19599.54       306.46 o                         
  -3   0   4       8626.10       9265.20        93.13 o                         
  -2   0   4       1218.57       1386.22        41.65 o                         
  -1   0   4       4965.69       4615.05       100.18 o                         
   0   0   4       2057.26       2035.90        72.63 o                         
   1   0   4          0.36         17.95         6.90 o                         
   2   0   4       1673.69       1454.80        43.41 o                         
   3   0   4         90.36        110.33        15.60 o                         
   4   0   4        336.51        325.53        28.27 o                         
   5   0   4        428.27        437.48        34.69 o                         
   6   0   4        686.53        710.17        79.87 o                         
   7   0   4         35.09         72.03        28.14 o                         
   8   0   4         62.86         76.93        30.08 o                         
   9   0   4         26.93         21.67        17.44 o                         
 -11   1   4          8.58         16.95        12.83 o                         
 -10   1   4         81.17         77.97        24.03 o                         
  -9   1   4         76.04         59.54        20.22 o                         
  -8   1   4          0.43         -1.32         3.25 o                         
  -7   1   4          0.88          0.85         3.78 o                         
  -6   1   4          6.48         11.82         3.72 o                         
  -5   1   4         93.13        125.21        11.81 o                         
  -4   1   4        115.43        107.58         9.49 o                         
  -3   1   4        975.82       1028.09        24.07 o                         
  -2   1   4        160.42        177.52        11.78 o                         
  -1   1   4       3070.18       3382.40        60.59 o                         
   0   1   4       3660.91       3738.62        54.46 o                         
   1   1   4       6617.19       6883.34        76.80 o                         
   2   1   4       1968.34       2002.88        39.36 o                         
   3   1   4        107.40        117.62        11.30 o                         
   4   1   4          8.77          4.28         2.98 o                         
   5   1   4        145.47        122.07        12.30 o                         
   6   1   4         47.15         41.59        13.14 o                         
   7   1   4          1.15          3.51        30.00 o                         
   8   1   4          0.49         31.62        16.72 o                         
   9   1   4          7.07         18.98        14.35 o                         
 -11   2   4          3.58         14.76        16.86 o                         
 -10   2   4          1.86         29.33        23.17 o                         
  -9   2   4          4.78         17.75        13.12 o                         
  -8   2   4         14.73         24.42         6.46 o                         
  -7   2   4        227.00        218.23        13.21 o                         
  -6   2   4       1449.73       1350.37        63.45 o                         
  -5   2   4       2876.68       2824.86        94.43 o                         
  -4   2   4       3050.47       3199.19        46.87 o                         
  -3   2   4       7682.89       8663.14        69.25 o                         
  -2   2   4       3208.73       3100.19        44.59 o                         
  -1   2   4       5156.96       5640.24        77.94 o                         
   0   2   4        392.70        374.36        13.89 o                         
   1   2   4       1171.44       1241.85        32.86 o                         
   2   2   4       1805.05       1948.23        42.58 o                         
   3   2   4        140.55        108.74         9.43 o                         
   4   2   4         54.96         51.54         7.46 o                         
   5   2   4        100.97        103.70        12.51 o                         
   6   2   4        168.16        167.45        25.10 o                         
   7   2   4         88.68         99.06        22.72 o                         
   8   2   4         54.46         62.09        19.07 o                         
   9   2   4         29.70         25.26        12.43 o                         
 -11   3   4         95.18        116.09        29.40 o                         
 -10   3   4        369.92        468.76        53.50 o                         
  -9   3   4        272.97        257.48        23.74 o                         
  -8   3   4          2.59         -3.63         4.97 o                         
  -7   3   4         10.42          4.17         3.09 o                         
  -6   3   4       1235.92       1027.09        71.34 o                         
  -5   3   4       1635.13       1668.17        75.79 o                         
  -4   3   4         18.00          9.70         2.79 o                         
  -3   3   4       7180.14       8159.57        66.21 o                         
  -2   3   4       1693.66       2006.78        33.68 o                         
  -1   3   4         61.66         97.62         8.88 o                         
   0   3   4        391.29        347.42        16.21 o                         
   1   3   4       5963.29       5697.25        83.81 o                         
   2   3   4       9673.13       9546.02        94.95 o                         
   3   3   4       2685.24       2679.05        53.99 o                         
   4   3   4        207.47        225.71        22.13 o                         
   5   3   4         74.49         58.64         9.58 o                         
   6   3   4         35.99         33.40        10.46 o                         
   7   3   4          0.35          7.00        12.09 o                         
   8   3   4          0.41         15.09        12.36 o                         
   9   3   4         14.39         11.32         8.22 o                         
 -11   4   4          2.53         28.82        19.11 o                         
 -10   4   4          4.61         46.74        22.89 o                         
  -9   4   4          0.73         14.50         8.39 o                         
  -8   4   4         11.55         18.53         6.19 o                         
  -7   4   4        136.42        121.37        14.33 o                         
  -6   4   4        165.18        149.40        11.40 o                         
  -5   4   4        381.70        439.03        27.74 o                         
  -4   4   4        534.88        561.96        18.91 o                         
  -3   4   4       1407.58       1503.48        27.38 o                         
  -2   4   4        746.15        790.87        17.59 o                         
  -1   4   4        785.39        891.45        22.52 o                         
   0   4   4         80.40         80.79         6.26 o                         
   1   4   4        215.29        211.15        13.18 o                         
   2   4   4        297.36        377.23        19.58 o                         
   3   4   4        799.92        765.25        28.19 o                         
   4   4   4        589.66        572.15        25.73 o                         
   5   4   4        174.31        121.98        13.63 o                         
   6   4   4          8.26          9.59         9.62 o                         
   7   4   4         21.99         10.98        21.54 o                         
   8   4   4          3.98        -12.22        12.22 o                         
   9   4   4          8.99         11.23        10.86 o                         
 -11   5   4         67.33        111.15        29.79 o                         
 -10   5   4        161.85        168.47        24.90 o                         
  -9   5   4        309.64        361.32        36.33 o                         
  -8   5   4        730.19        703.02        37.78 o                         
  -7   5   4        220.36        209.32        19.03 o                         
  -6   5   4        831.51        893.99        36.32 o                         
  -5   5   4        380.00        435.74        27.59 o                         
  -4   5   4         16.34         12.69         5.20 o                         
  -3   5   4        358.99        351.67        11.77 o                         
  -2   5   4       1696.35       1702.86        27.56 o                         
  -1   5   4       1632.35       1336.86        28.19 o                         
   0   5   4        908.40        790.26        24.85 o                         
   1   5   4       2208.67       2393.55        45.80 o                         
   2   5   4       6205.45       6198.88        97.88 o                         
   3   5   4       2935.50       2909.13        54.66 o                         
   4   5   4        795.86        729.13        28.24 o                         
   5   5   4         60.97         57.80        13.11 o                         
   6   5   4         73.11         69.94        18.96 o                         
   7   5   4          1.21         -5.99         8.26 o                         
   8   5   4         34.92         44.55        14.14 o                         
   9   5   4         31.80         41.76        18.06 o                         
 -11   6   4          0.13         26.83        46.29 o                         
 -10   6   4         37.13         49.02        12.46 o                         
  -9   6   4        101.89         87.45        15.85 o                         
  -8   6   4        250.48        266.64        24.66 o                         
  -7   6   4        151.08        156.53        16.64 o                         
  -6   6   4         42.19         54.42         9.68 o                         
  -5   6   4        827.89        896.76        40.79 o                         
  -4   6   4        911.28        813.39        30.79 o                         
  -3   6   4       3008.78       3275.59        57.01 o                         
  -2   6   4        360.16        272.22        13.32 o                         
  -1   6   4       1437.51       1546.02        30.82 o                         
   0   6   4        673.19        830.11        32.00 o                         
   1   6   4       1445.12       1540.82        38.07 o                         
   2   6   4         93.00        106.90        13.63 o                         
   3   6   4        444.31        439.35        21.56 o                         
   4   6   4        466.42        434.46        30.89 o                         
   5   6   4        118.61         77.38        19.31 o                         
   6   6   4         61.02         70.14        19.36 o                         
   7   6   4         32.67         43.45        15.00 o                         
   8   6   4         29.97         29.24        14.30 o                         
   9   6   4          9.63          6.62         9.21 o                         
 -11   7   4         14.11         31.86        17.45 o                         
 -10   7   4         24.41         31.05        10.11 o                         
  -9   7   4        144.74        154.64        19.80 o                         
  -8   7   4        271.27        276.08        25.04 o                         
  -7   7   4         64.29         63.14        11.47 o                         
  -6   7   4        214.01        178.06        16.90 o                         
  -5   7   4         38.24         44.94        10.05 o                         
  -4   7   4         48.36         69.33        10.09 o                         
  -3   7   4        534.84        652.25        26.66 o                         
  -2   7   4         40.08         25.27         4.19 o                         
  -1   7   4       1417.05       1663.30        28.61 o                         
   0   7   4        122.69         88.46         8.07 o                         
   1   7   4       1003.13       1012.61        32.10 o                         
   2   7   4       2468.67       2607.67        59.44 o                         
   3   7   4       2086.85       2031.16        65.90 o                         
   4   7   4        333.63        276.61        21.21 o                         
   5   7   4          3.48          4.07         7.30 o                         
   6   7   4          0.41          3.86        14.70 o                         
   7   7   4          2.93         -0.39        12.96 o                         
   8   7   4         26.50         12.09        16.08 o                         
   9   7   4         10.61         23.07        13.45 o                         
 -10   8   4          8.30         10.71         7.45 o                         
  -9   8   4         24.17         15.47         6.51 o                         
  -8   8   4         95.26        100.11        15.44 o                         
  -7   8   4        709.03        708.15        36.93 o                         
  -6   8   4        580.13        559.91        30.25 o                         
  -5   8   4       2309.99       2617.05        61.58 o                         
  -4   8   4       4584.16       4774.24        77.59 o                         
  -3   8   4       3862.47       3524.08        61.94 o                         
  -2   8   4       1834.77       1770.59        32.90 o                         
  -1   8   4         17.68         18.64         3.62 o                         
   0   8   4       1461.23       1660.80        29.46 o                         
   1   8   4       1747.42       1847.97        40.20 o                         
   2   8   4        173.45        220.54        16.84 o                         
   3   8   4        646.54        674.13        31.78 o                         
   4   8   4        729.75        711.65        44.37 o                         
   5   8   4        155.36        134.63        14.43 o                         
   6   8   4        118.68        159.97        28.19 o                         
   7   8   4        275.75        317.83        41.66 o                         
   8   8   4        121.96         99.19        29.90 o                         
   9   8   4         17.02         39.19        16.59 o                         
 -10   9   4          5.64          6.75         5.48 o                         
  -9   9   4         35.54         33.23         9.13 o                         
  -8   9   4         14.24         23.47         7.43 o                         
  -7   9   4         12.93         50.77        12.97 o                         
  -6   9   4        232.14        214.41        19.39 o                         
  -5   9   4        553.89        583.70        29.61 o                         
  -4   9   4        410.71        413.47        20.70 o                         
  -3   9   4        285.67        276.61        17.62 o                         
  -2   9   4         31.41         48.10         6.10 o                         
  -1   9   4        152.13        142.13         8.71 o                         
   0   9   4        618.80        626.26        23.20 o                         
   1   9   4        394.68        334.48        17.44 o                         
   2   9   4        298.64        295.35        17.61 o                         
   3   9   4         47.03         47.83         7.72 o                         
   4   9   4          5.18          4.45         7.75 o                         
   5   9   4        132.45        133.70        17.63 o                         
   6   9   4          3.70         29.41        34.09 o                         
   7   9   4         22.92         51.27        20.35 o                         
   8   9   4         29.25         31.04        15.11 o                         
   9   9   4          4.25          5.40         9.33 o                         
 -10  10   4          8.51         28.93        10.23 o                         
  -9  10   4          3.10          0.41         6.07 o                         
  -8  10   4         34.10         36.48         9.59 o                         
  -7  10   4        475.73        478.75        31.34 o                         
  -6  10   4       1647.91       1566.48        52.60 o                         
  -5  10   4        603.13        673.38        28.22 o                         
  -4  10   4       1569.32       1554.05        40.77 o                         
  -3  10   4       2764.35       2531.36        65.36 o                         
  -2  10   4       1855.07       1836.99        60.32 o                         
  -1  10   4        783.91        826.66        20.45 o                         
   0  10   4        660.72        518.83        34.79 o                         
   1  10   4          4.38          4.40         3.24 o                         
   2  10   4          0.65         -0.14         3.61 o                         
   3  10   4        233.84        240.29        19.13 o                         
   4  10   4        235.72        210.37        21.02 o                         
   5  10   4        259.62        268.42        22.72 o                         
   6  10   4        364.54        374.99        44.72 o                         
   7  10   4        187.67        183.73        38.29 o                         
   8  10   4         37.23         23.76        11.16 o                         
   9  10   4          1.86         -0.27         9.97 o                         
 -10  11   4         40.13         55.16        13.79 o                         
  -9  11   4         27.69         28.41        10.33 o                         
  -8  11   4         24.11         17.31         6.85 o                         
  -7  11   4        225.40        209.09        21.08 o                         
  -6  11   4        307.32        287.44        19.94 o                         
  -5  11   4        349.02        328.54        20.09 o                         
  -4  11   4         41.29         39.19         6.98 o                         
  -3  11   4        809.63        769.80        29.68 o                         
  -2  11   4       2332.68       2103.73        50.59 o                         
  -1  11   4       1168.41       1132.81        28.87 o                         
   0  11   4        568.53        542.28        23.13 o                         
   1  11   4        981.84        942.51        31.88 o                         
   2  11   4        945.63        937.73        34.73 o                         
   3  11   4        747.76        710.65        33.97 o                         
   4  11   4          4.66         13.63         6.93 o                         
   5  11   4         36.75         46.26        11.19 o                         
   6  11   4         10.74         20.51        13.89 o                         
   7  11   4         45.00         26.60        13.57 o                         
   8  11   4         26.42         14.81        23.97 o                         
   9  11   4          0.49          6.15         7.14 o                         
 -10  12   4          0.77         11.39        10.82 o                         
  -9  12   4          1.78         23.45         9.64 o                         
  -8  12   4          5.14          6.70         7.98 o                         
  -7  12   4         16.29         15.07         5.91 o                         
  -6  12   4        257.81        225.95        17.21 o                         
  -5  12   4        263.33        277.79        18.77 o                         
  -4  12   4        492.31        489.91        23.64 o                         
  -3  12   4        424.05        380.67        17.61 o                         
  -2  12   4         87.74         69.28         5.19 o                         
  -1  12   4        148.73        140.55         8.54 o                         
   0  12   4          4.52          9.61         5.43 o                         
   1  12   4        296.25        301.51        18.54 o                         
   2  12   4        199.52        166.49        15.25 o                         
   3  12   4        173.84        187.94        17.36 o                         
   4  12   4          3.10          4.65         4.21 o                         
   5  12   4        147.92        137.14        20.06 o                         
   6  12   4         76.04         55.18        14.38 o                         
   7  12   4         17.65         25.47        14.90 o                         
   8  12   4          6.63          9.36         9.09 o                         
 -10  13   4         28.90         36.12        11.75 o                         
  -9  13   4        150.51        159.24        22.41 o                         
  -8  13   4        110.72        127.74        18.27 o                         
  -7  13   4        222.12        234.09        23.13 o                         
  -6  13   4        193.26        170.20        15.76 o                         
  -5  13   4          0.22          6.93         5.27 o                         
  -4  13   4         69.72         65.02         9.06 o                         
  -3  13   4        663.59        584.18        22.63 o                         
  -2  13   4        749.54        691.13        25.53 o                         
  -1  13   4       1092.58       1057.99        42.53 o                         
   0  13   4       3131.87       3002.32        58.64 o                         
   1  13   4       2332.22       2225.44        52.08 o                         
   2  13   4       1598.15       1514.39        45.53 o                         
   3  13   4        399.23        445.24        29.37 o                         
   4  13   4         67.94         66.39        11.42 o                         
   5  13   4        164.24        146.33        20.48 o                         
   6  13   4         17.95         19.02         7.74 o                         
   7  13   4          0.77          1.64         5.93 o                         
   8  13   4         10.24         16.83        11.81 o                         
  -9  14   4          0.10         28.31        11.06 o                         
  -8  14   4          2.56         17.67         9.08 o                         
  -7  14   4          5.29          7.24         5.89 o                         
  -6  14   4          4.93          7.63         4.96 o                         
  -5  14   4          3.83         -1.91         3.92 o                         
  -4  14   4         44.00         32.87         6.79 o                         
  -3  14   4         71.04         53.38         7.93 o                         
  -2  14   4          5.76          3.52         1.92 o                         
  -1  14   4         13.56         10.22         2.45 o                         
   0  14   4         97.08         84.61        11.12 o                         
   1  14   4        447.46        422.75        21.23 o                         
   2  14   4        514.56        541.43        28.52 o                         
   3  14   4          1.95         16.84         9.25 o                         
   4  14   4          0.64          7.58         7.57 o                         
   5  14   4         12.48         27.79        12.16 o                         
   6  14   4          0.02        -13.48        13.48 o                         
   7  14   4          1.11         13.00        13.27 o                         
   8  14   4          0.08         15.29        11.95 o                         
  -9  15   4         69.43         70.63        15.29 o                         
  -8  15   4        108.36        103.19        15.83 o                         
  -7  15   4        111.41        126.85        17.45 o                         
  -6  15   4        203.93        226.65        22.19 o                         
  -5  15   4        149.11        129.57        13.91 o                         
  -4  15   4        113.82        116.15        12.29 o                         
  -3  15   4        246.16        229.68        15.93 o                         
  -2  15   4        347.98        325.82        15.36 o                         
  -1  15   4        618.06        567.23        19.17 o                         
   0  15   4        643.39        650.91        26.15 o                         
   1  15   4        583.19        607.48        26.22 o                         
   2  15   4        261.43        283.14        20.92 o                         
   3  15   4         51.27         61.91        11.21 o                         
   4  15   4        145.15        148.57        19.14 o                         
   5  15   4         69.22         71.47        16.64 o                         
   6  15   4          0.23         -5.39         9.78 o                         
   7  15   4          8.57         20.25        13.05 o                         
   8  15   4         14.84         21.09        11.25 o                         
  -9  16   4          0.14         21.67         8.10 o                         
  -8  16   4         39.21         66.28        14.33 o                         
  -7  16   4        123.57        142.66        20.16 o                         
  -6  16   4        158.89        153.98        18.86 o                         
  -5  16   4        135.22        119.88        13.29 o                         
  -4  16   4         33.82         45.13         8.36 o                         
  -3  16   4          5.89         22.32         7.76 o                         
  -2  16   4        401.14        399.03        20.56 o                         
  -1  16   4        962.87        863.98        34.51 o                         
   0  16   4        682.55        659.71        25.11 o                         
   1  16   4         93.48         86.54         9.82 o                         
   2  16   4         51.76         51.20         9.03 o                         
   3  16   4         87.76         88.06        12.83 o                         
   4  16   4          1.86         15.39         8.34 o                         
   5  16   4         71.13         75.27        15.28 o                         
   6  16   4         83.91        106.89        27.41 o                         
   7  16   4         39.41         76.38        20.87 o                         
  -9  17   4          9.62          7.42         9.89 o                         
  -8  17   4         15.57         16.41         8.21 o                         
  -7  17   4          4.36         18.34         7.68 o                         
  -6  17   4          6.67         22.37         9.32 o                         
  -5  17   4         27.42         23.62         6.98 o                         
  -4  17   4         10.66         12.78         5.40 o                         
  -3  17   4         88.87         82.74        13.31 o                         
  -2  17   4         29.29         21.52         5.91 o                         
  -1  17   4        173.78        150.46        11.02 o                         
   0  17   4        632.54        607.90        22.41 o                         
   1  17   4        278.33        306.24        18.42 o                         
   2  17   4          1.35          1.35         5.11 o                         
   3  17   4          0.80          8.42         6.25 o                         
   4  17   4          4.98          9.20         5.93 o                         
   5  17   4          0.60          2.43         6.12 o                         
   6  17   4          0.85         16.17        11.58 o                         
   7  17   4         11.27         19.31        22.88 o                         
  -8  18   4         34.17         44.41        14.74 o                         
  -7  18   4        113.02        124.38        18.75 o                         
  -6  18   4        167.84        183.76        21.07 o                         
  -5  18   4        312.80        326.41        26.17 o                         
  -4  18   4        406.25        420.61        34.83 o                         
  -3  18   4        213.59        234.83        22.67 o                         
  -2  18   4        143.58        122.91        11.76 o                         
  -1  18   4         43.03         46.85         6.95 o                         
   0  18   4        120.44        145.24        11.31 o                         
   1  18   4         25.40         24.59         5.96 o                         
   2  18   4          6.47         21.31         7.66 o                         
   3  18   4         34.81         47.58         7.85 o                         
   4  18   4         92.98        105.75        17.80 o                         
   5  18   4        152.88        169.75        24.15 o                         
   6  18   4        126.01        159.02        29.09 o                         
   7  18   4         77.32        128.31        34.24 o                         
  -8  19   4          9.14         13.51        11.29 o                         
  -7  19   4          7.27         10.58         8.36 o                         
  -6  19   4         10.25          6.99         3.71 o                         
  -5  19   4         46.49         65.17        14.76 o                         
  -4  19   4          7.37         10.09         8.31 o                         
  -3  19   4          1.54         -5.44         5.44 o                         
  -2  19   4          0.05         -5.37         5.37 o                         
  -1  19   4         28.54         22.96         5.08 o                         
   0  19   4          0.25          0.33         4.10 o                         
   1  19   4        120.25        105.86        12.39 o                         
   2  19   4         45.05         45.94         8.10 o                         
   3  19   4          0.25         12.19         6.69 o                         
   4  19   4          1.47         14.01         9.03 o                         
   5  19   4          5.82         26.64        12.09 o                         
   6  19   4          7.15         25.86        13.81 o                         
  -8  20   4         24.10         41.24        14.63 o                         
  -7  20   4         32.54         30.44         8.13 o                         
  -6  20   4         17.66         26.75        23.98 o                         
  -5  20   4         18.87         23.92         9.77 o                         
  -4  20   4         77.27         92.16        13.34 o                         
  -3  20   4        108.42         97.23        14.85 o                         
  -2  20   4         31.73         13.93         7.43 o                         
  -1  20   4         31.75         37.75         7.36 o                         
   0  20   4         51.45         60.39         8.35 o                         
   1  20   4          9.78          8.28         4.59 o                         
   2  20   4          5.07         -0.95         4.98 o                         
   3  20   4         38.84         39.90        10.19 o                         
   4  20   4         44.90         58.52        13.59 o                         
   5  20   4         36.36         32.42        10.75 o                         
   6  20   4         40.74         31.07        32.18 o                         
  -7  21   4         33.65         43.62        25.78 o                         
  -6  21   4          8.43          3.76        31.59 o                         
  -5  21   4          3.32         -4.79        11.92 o                         
  -4  21   4          2.14         16.20         7.13 o                         
  -3  21   4          3.98         11.12         6.91 o                         
  -2  21   4         63.29         55.91        11.21 o                         
  -1  21   4         97.41        103.99        12.90 o                         
   0  21   4        157.03        176.09        14.62 o                         
   1  21   4        124.91        140.04        13.12 o                         
   2  21   4         33.61         44.62         8.74 o                         
   3  21   4         21.76         25.07         9.38 o                         
   4  21   4         16.49         20.87        10.13 o                         
   5  21   4         10.38          5.58         7.18 o                         
   6  21   4          4.19          5.39         7.91 o                         
  -7  22   4          3.77          2.64        10.00 o                         
  -6  22   4          0.24         -6.89        10.44 o                         
  -5  22   4          3.24         11.42        17.51 o                         
  -4  22   4          0.07          4.99         6.87 o                         
  -3  22   4         12.49         18.73         6.69 o                         
  -2  22   4          1.92          5.26         5.20 o                         
  -1  22   4          0.63         11.86         6.00 o                         
   0  22   4          7.56         29.50         7.47 o                         
   1  22   4          1.43         15.67         6.07 o                         
   2  22   4          4.95         14.63         6.81 o                         
   3  22   4          7.67         29.32        10.74 o                         
   4  22   4          5.38         -3.31         5.29 o                         
   5  22   4          2.77         17.89        11.79 o                         
  -6  23   4          4.25         27.70        17.13 o                         
  -5  23   4          0.02         19.67        18.96 o                         
  -4  23   4          1.58          8.44         8.42 o                         
  -3  23   4         30.25         25.39        10.23 o                         
  -2  23   4        116.27        116.23        16.28 o                         
  -1  23   4        196.22        226.29        22.52 o                         
   0  23   4        174.88        211.51        16.96 o                         
   1  23   4         93.23        106.66        14.64 o                         
   2  23   4         64.76         75.12        14.63 o                         
   3  23   4         47.91         69.50        14.66 o                         
   4  23   4         22.47         35.04        13.13 o                         
   5  23   4          4.41         11.99        12.07 o                         
  -5  24   4         12.56         32.71        18.35 o                         
  -4  24   4         16.41         34.93        14.44 o                         
  -3  24   4          8.44          0.67         9.19 o                         
  -2  24   4         22.46         34.77        10.96 o                         
  -1  24   4         31.69         51.92        12.85 o                         
   0  24   4         13.06         24.84         7.35 o                         
   1  24   4          0.12         16.99         5.60 o                         
   2  24   4          1.88          7.83         5.90 o                         
   3  24   4          0.53          4.16         5.54 o                         
   4  24   4          1.50          6.12         7.86 o                         
  -5  25   4          1.19         24.07        13.46 o                         
  -4  25   4          0.30         -7.66        14.07 o                         
  -3  25   4          7.19         14.94         7.61 o                         
  -2  25   4         22.82         32.32         9.68 o                         
  -1  25   4         48.55         56.01        14.15 o                         
   0  25   4         61.08         68.97        13.98 o                         
   1  25   4         21.98         13.72         9.44 o                         
   2  25   4          1.58          2.19         5.77 o                         
   3  25   4          0.16          3.85         8.42 o                         
  -4  26   4         11.61         11.74        10.17 o                         
  -3  26   4         23.26         22.09        18.87 o                         
  -2  26   4         22.61         50.80        13.98 o                         
  -1  26   4         16.21         27.64         9.15 o                         
   0  26   4          6.61         16.65         7.99 o                         
   1  26   4          2.91          1.32         5.59 o                         
   2  26   4          0.02          6.15         8.08 o                         
  -2  27   4          1.02         10.80         8.85 o                         
  -1  27   4          2.76          6.02        10.01 o                         
   0  27   4          1.24          2.75         6.32 o                         
   1  27   4          0.58         -2.28         4.62 o                         
 -11   1   5         45.74         54.53        22.23 o                         
 -10   1   5        111.75        128.38        29.53 o                         
  -9   1   5        140.45        179.75        32.35 o                         
  -8   1   5         50.09         38.73        12.00 o                         
  -7   1   5         76.68         77.21        10.04 o                         
  -6   1   5        491.02        415.55        22.72 o                         
  -5   1   5       1640.94       1543.15        32.02 o                         
  -4   1   5       2888.42       3084.82        47.27 o                         
  -3   1   5       9386.02       9955.04        90.51 o                         
  -2   1   5       4314.10       4385.27        65.49 o                         
  -1   1   5       1247.08       1131.54        51.32 o                         
   0   1   5       1358.13       1312.50        47.16 o                         
   1   1   5       1466.53       1747.85        42.75 o                         
   2   1   5        140.95        172.47        13.03 o                         
   3   1   5         47.40         75.39         9.92 o                         
   4   1   5        250.01        258.99        19.37 o                         
   5   1   5        160.63        145.86        14.18 o                         
   6   1   5         94.10        113.15        19.93 o                         
   7   1   5        149.11        163.47        41.99 o                         
   8   1   5         38.30         63.18        20.56 o                         
   9   1   5         27.99         12.70        10.11 o                         
 -11   2   5         19.04         23.91        16.58 o                         
 -10   2   5         98.07        147.89        32.94 o                         
  -9   2   5        351.20        373.79        63.39 o                         
  -8   2   5        156.86        154.58        17.01 o                         
  -7   2   5         30.30         25.76         6.64 o                         
  -6   2   5         27.66         24.38         6.04 o                         
  -5   2   5        527.08        533.50        18.82 o                         
  -4   2   5        581.33        601.96        20.94 o                         
  -3   2   5          3.09          3.61         2.73 o                         
  -2   2   5        931.63       1047.63        31.63 o                         
  -1   2   5        120.23        111.43        12.29 o                         
   0   2   5       1270.69       1007.09        41.51 o                         
   1   2   5       1159.90       1158.21        34.96 o                         
   2   2   5       2980.83       3085.96        58.99 o                         
   3   2   5       1040.74       1174.73        34.96 o                         
   4   2   5        329.42        332.54        21.94 o                         
   5   2   5          2.97          1.33         3.31 o                         
   6   2   5         85.49         96.01        15.92 o                         
   7   2   5          2.76         12.22        12.80 o                         
   8   2   5          1.57         -6.74         7.28 o                         
   9   2   5          1.67         34.69        17.59 o                         
 -11   3   5          8.16         65.19        23.43 o                         
 -10   3   5         16.15         39.69        21.63 o                         
  -9   3   5          0.62         26.74        14.11 o                         
  -8   3   5         13.52         14.24         6.77 o                         
  -7   3   5         22.66         23.61         7.97 o                         
  -6   3   5        225.47        218.64        16.57 o                         
  -5   3   5        475.13        495.95        20.46 o                         
  -4   3   5       1085.84       1072.17        27.69 o                         
  -3   3   5       1401.72       1415.35        30.22 o                         
  -2   3   5       3121.37       3466.57        56.32 o                         
  -1   3   5        775.16        851.31        29.44 o                         
   0   3   5        586.24        585.83        19.94 o                         
   1   3   5        298.98        424.97        25.03 o                         
   2   3   5       1163.91       1127.11        35.73 o                         
   3   3   5        438.37        442.38        23.52 o                         
   4   3   5          3.90         19.49         6.72 o                         
   5   3   5         10.94          2.07         4.82 o                         
   6   3   5         82.76        106.31        17.84 o                         
   7   3   5         55.63         47.34        36.83 o                         
   8   3   5         47.42         51.10        19.11 o                         
   9   3   5          5.81         26.42        13.46 o                         
 -11   4   5         52.12         87.97        26.29 o                         
 -10   4   5        277.04        333.13        58.65 o                         
  -9   4   5        553.12        595.95        43.25 o                         
  -8   4   5        456.69        449.91        31.51 o                         
  -7   4   5        401.36        429.46        32.18 o                         
  -6   4   5        944.10       1029.47        46.01 o                         
  -5   4   5       2673.26       2848.59        60.74 o                         
  -4   4   5        143.31        118.95         9.21 o                         
  -3   4   5          7.06         22.81         3.57 o                         
  -2   4   5        468.30        378.20        14.58 o                         
  -1   4   5        369.48        525.59        23.05 o                         
   0   4   5         23.56         25.76         4.92 o                         
   1   4   5       1059.06        912.02        37.18 o                         
   2   4   5       4232.74       4192.06        69.59 o                         
   3   4   5       4089.07       4230.06        72.97 o                         
   4   4   5       1604.21       1605.01        47.85 o                         
   5   4   5        220.54        245.38        25.16 o                         
   6   4   5         50.22         60.09        13.66 o                         
   7   4   5          3.12          3.11        14.51 o                         
   8   4   5          1.04         -2.67         9.23 o                         
   9   4   5          5.01         28.58        24.35 o                         
 -11   5   5          4.70         21.81        13.83 o                         
 -10   5   5         11.83         44.61        23.25 o                         
  -9   5   5          3.09         32.99        11.30 o                         
  -8   5   5          1.59         17.53         9.25 o                         
  -7   5   5         61.52        106.65        17.59 o                         
  -6   5   5         33.24         41.38        10.68 o                         
  -5   5   5          7.47         18.72         4.74 o                         
  -4   5   5        470.47        411.20        16.36 o                         
  -3   5   5         44.71         35.88         3.79 o                         
  -2   5   5       1522.26       1457.75        28.22 o                         
  -1   5   5        853.67        944.28        28.98 o                         
   0   5   5        345.51        382.51        13.69 o                         
   1   5   5        111.24        118.28        11.27 o                         
   2   5   5          0.17         22.19         8.29 o                         
   3   5   5         76.83         54.46        10.00 o                         
   4   5   5         14.21         58.21        12.95 o                         
   5   5   5         41.53         77.92        17.67 o                         
   6   5   5         19.83         18.45        11.01 o                         
   7   5   5          2.54          8.29        10.21 o                         
   8   5   5          3.90         -1.58         8.87 o                         
   9   5   5          1.17          0.84         6.63 o                         
 -11   6   5         44.74         89.35        27.28 o                         
 -10   6   5        143.49        165.90        24.98 o                         
  -9   6   5        228.12        233.43        24.07 o                         
  -8   6   5        296.24        280.49        24.05 o                         
  -7   6   5        745.17        834.96        46.21 o                         
  -6   6   5        604.13        701.64        33.93 o                         
  -5   6   5        695.60        617.13        23.83 o                         
  -4   6   5        173.89        164.06        16.19 o                         
  -3   6   5        223.11        239.00        12.34 o                         
  -2   6   5       3089.80       3580.13        55.06 o                         
  -1   6   5        165.65        188.14        13.18 o                         
   0   6   5       3083.37       3271.38        49.38 o                         
   1   6   5       1418.62       1432.17        38.79 o                         
   2   6   5        516.05        484.50        29.98 o                         
   3   6   5        458.20        483.81        24.55 o                         
   4   6   5       1127.43       1037.49        50.95 o                         
   5   6   5        905.55        915.54        50.93 o                         
   6   6   5         33.99         53.22        12.22 o                         
   7   6   5          0.37          2.52        11.03 o                         
   8   6   5          2.57          0.96        22.45 o                         
   9   6   5          0.89         26.14        14.80 o                         
 -10   7   5         24.66         20.62        13.13 o                         
  -9   7   5         18.23         28.12        10.28 o                         
  -8   7   5         22.99          6.64        10.93 o                         
  -7   7   5          2.64          6.26        10.28 o                         
  -6   7   5         19.51          4.08         6.54 o                         
  -5   7   5        452.76        385.49        32.68 o                         
  -4   7   5       1756.23       1947.57        49.89 o                         
  -3   7   5        383.18        338.26        21.73 o                         
  -2   7   5        200.12        169.40        11.28 o                         
  -1   7   5        926.04        935.95        26.57 o                         
   0   7   5       1394.04       1422.78        35.00 o                         
   1   7   5        915.07        809.51        30.06 o                         
   2   7   5         40.12         44.23         9.55 o                         
   3   7   5        464.54        446.50        24.05 o                         
   4   7   5        137.12        129.61        17.59 o                         
   5   7   5        209.03        194.90        21.29 o                         
   6   7   5        116.97        135.32        43.22 o                         
   7   7   5         40.38         28.38        27.67 o                         
   8   7   5         28.90         22.84        18.39 o                         
   9   7   5         16.21         17.26        11.50 o                         
 -10   8   5         11.85          3.52         4.89 o                         
  -9   8   5          5.17          9.42         7.16 o                         
  -8   8   5          9.98         13.67         6.88 o                         
  -7   8   5          0.60          8.82         7.70 o                         
  -6   8   5        154.34        155.11        16.64 o                         
  -5   8   5         39.46         48.29        10.89 o                         
  -4   8   5        236.91        302.08        20.20 o                         
  -3   8   5        417.63        340.36        29.34 o                         
  -2   8   5        121.75         84.20         7.84 o                         
  -1   8   5          4.38          1.80         3.12 o                         
   0   8   5        550.15        456.27        17.20 o                         
   1   8   5       1579.85       1548.94        43.37 o                         
   2   8   5        587.58        624.85        35.48 o                         
   3   8   5        305.43        270.01        18.46 o                         
   4   8   5        120.25        129.28        18.53 o                         
   5   8   5        123.04         86.36        18.85 o                         
   6   8   5         41.10         34.15        17.47 o                         
   7   8   5          4.78         26.00        18.04 o                         
   8   8   5          0.65          7.16        23.20 o                         
 -10   9   5         21.38         28.69        10.62 o                         
  -9   9   5         18.83         13.82         8.11 o                         
  -8   9   5         13.46         10.00         6.53 o                         
  -7   9   5          1.96          1.57         8.03 o                         
  -6   9   5        470.86        505.47        30.12 o                         
  -5   9   5       1361.61       1475.67        48.87 o                         
  -4   9   5       2704.39       2635.90        60.50 o                         
  -3   9   5       2792.61       2921.25        60.52 o                         
  -2   9   5       2571.63       2706.36        45.93 o                         
  -1   9   5       4610.98       4557.10        59.57 o                         
   0   9   5       1858.29       1802.00        54.00 o                         
   1   9   5        119.50        114.89        12.33 o                         
   2   9   5        167.91        205.53        20.89 o                         
   3   9   5         25.45         20.09         7.24 o                         
   4   9   5          3.54         24.99        10.66 o                         
   5   9   5        164.09        171.45        21.85 o                         
   6   9   5        355.00        353.92        44.37 o                         
   7   9   5        171.67        196.16        34.33 o                         
   8   9   5         23.71         58.23        20.98 o                         
 -10  10   5         24.09         28.44        10.24 o                         
  -9  10   5         25.74         33.62         9.77 o                         
  -8  10   5          5.21          9.43         7.64 o                         
  -7  10   5        195.63        190.91        19.91 o                         
  -6  10   5        269.12        241.77        21.53 o                         
  -5  10   5        358.91        377.27        22.54 o                         
  -4  10   5        166.02        183.74        15.02 o                         
  -3  10   5         69.57         61.27         9.75 o                         
  -2  10   5          0.24          3.77         3.01 o                         
  -1  10   5          4.72          8.80         3.53 o                         
   0  10   5          7.74          9.95         3.72 o                         
   1  10   5          6.79          8.36         3.23 o                         
   2  10   5        343.91        295.83        21.41 o                         
   3  10   5         41.38         37.80         6.92 o                         
   4  10   5         44.19         48.84        13.61 o                         
   5  10   5          0.58         -5.09         5.09 o                         
   6  10   5          0.57          5.85        27.02 o                         
   7  10   5          6.19         15.63        13.69 o                         
   8  10   5          7.86         11.68        23.40 o                         
 -10  11   5          0.53          4.99        12.49 o                         
  -9  11   5         49.05         65.93        17.48 o                         
  -8  11   5         39.15         33.02         9.85 o                         
  -7  11   5          6.72          5.50         5.71 o                         
  -6  11   5        241.09        236.20        18.96 o                         
  -5  11   5       1217.08       1227.29        40.47 o                         
  -4  11   5        967.69        994.78        34.21 o                         
  -3  11   5       1407.07       1489.22        44.74 o                         
  -2  11   5       1178.66       1138.67        41.02 o                         
  -1  11   5        755.18        624.90        20.30 o                         
   0  11   5       1657.74       1481.42        47.46 o                         
   1  11   5         87.31         99.59        15.40 o                         
   2  11   5          2.32         11.31         4.97 o                         
   3  11   5          6.32          4.39        14.39 o                         
   4  11   5          4.02          1.51         8.15 o                         
   5  11   5          3.97         13.49        10.25 o                         
   6  11   5         69.18         89.32        37.84 o                         
   7  11   5         42.13         48.72        19.49 o                         
   8  11   5         12.44          9.57         6.49 o                         
 -10  12   5         33.43         25.71        13.06 o                         
  -9  12   5         74.29         77.11        16.50 o                         
  -8  12   5         88.15         77.03        13.43 o                         
  -7  12   5         42.67         42.16         7.26 o                         
  -6  12   5        431.43        442.11        26.07 o                         
  -5  12   5        379.78        405.75        23.86 o                         
  -4  12   5        237.27        238.32        16.90 o                         
  -3  12   5          0.24          1.89         4.84 o                         
  -2  12   5        364.29        299.88        16.16 o                         
  -1  12   5        189.47        188.93        11.29 o                         
   0  12   5        494.15        471.12        20.89 o                         
   1  12   5       1069.59       1019.34        35.90 o                         
   2  12   5        472.33        497.02        25.94 o                         
   3  12   5        286.71        277.16        22.98 o                         
   4  12   5         74.70         85.20        13.25 o                         
   5  12   5         62.40         71.63        13.42 o                         
   6  12   5         81.57         66.70        19.53 o                         
   7  12   5         12.35         14.00        12.06 o                         
   8  12   5          0.23          7.96        10.02 o                         
 -10  13   5          0.26         11.64         8.33 o                         
  -9  13   5          0.09          7.69         8.07 o                         
  -8  13   5          1.25          7.70         7.12 o                         
  -7  13   5         13.63         10.67         4.96 o                         
  -6  13   5         50.17         52.51         9.50 o                         
  -5  13   5          4.25         13.11         5.74 o                         
  -4  13   5        195.18        185.31        15.36 o                         
  -3  13   5        655.09        636.20        36.79 o                         
  -2  13   5        902.95        847.33        49.03 o                         
  -1  13   5         54.98         55.66         6.45 o                         
   0  13   5         22.47         22.98         5.60 o                         
   1  13   5         48.68         54.13         8.83 o                         
   2  13   5        140.98        130.66        13.34 o                         
   3  13   5        151.95        146.12        17.67 o                         
   4  13   5         42.02         67.65        13.53 o                         
   5  13   5          3.39         22.54         8.83 o                         
   6  13   5          0.90          1.54         9.21 o                         
   7  13   5          0.20         13.32        11.27 o                         
   8  13   5          7.46         27.58        16.30 o                         
  -9  14   5        103.22         95.01        18.36 o                         
  -8  14   5        244.61        255.24        26.92 o                         
  -7  14   5        250.52        270.41        25.56 o                         
  -6  14   5        331.32        346.44        23.52 o                         
  -5  14   5        238.30        225.88        18.23 o                         
  -4  14   5          1.28         -1.30         3.55 o                         
  -3  14   5        165.44        182.90        13.88 o                         
  -2  14   5        129.90         99.62        10.12 o                         
  -1  14   5         98.71        103.81        10.55 o                         
   0  14   5        166.00        145.16        12.88 o                         
   1  14   5        732.74        714.67        31.45 o                         
   2  14   5        557.76        583.04        30.14 o                         
   3  14   5        506.15        545.98        33.89 o                         
   4  14   5        249.22        310.75        26.62 o                         
   5  14   5        273.61        268.97        26.17 o                         
   6  14   5        117.16        101.12        26.43 o                         
   7  14   5         15.06          8.45        40.90 o                         
  -9  15   5          3.56          4.54         6.22 o                         
  -8  15   5          1.05         25.33        10.36 o                         
  -7  15   5          0.07         17.22         8.62 o                         
  -6  15   5          2.14          6.83         4.08 o                         
  -5  15   5         32.15         37.01         8.05 o                         
  -4  15   5         37.63         34.83         7.18 o                         
  -3  15   5         61.20         55.72         9.05 o                         
  -2  15   5        225.61        217.24        14.23 o                         
  -1  15   5        416.50        393.55        18.00 o                         
   0  15   5        495.93        438.54        22.15 o                         
   1  15   5         59.40         76.43        10.54 o                         
   2  15   5          4.26          9.68         6.43 o                         
   3  15   5          2.28         14.82         9.38 o                         
   4  15   5          1.07         15.40         8.95 o                         
   5  15   5          0.88          4.47         9.41 o                         
   6  15   5         15.16          2.97        11.78 o                         
   7  15   5         10.23         42.36        18.95 o                         
  -9  16   5         38.98         49.99        13.39 o                         
  -8  16   5         83.44        107.34        18.39 o                         
  -7  16   5         89.70        105.07        16.92 o                         
  -6  16   5         34.70         41.45         6.98 o                         
  -5  16   5         51.03         38.81         7.45 o                         
  -4  16   5         50.59         41.23         8.30 o                         
  -3  16   5          4.79          1.27         6.36 o                         
  -2  16   5         11.33         12.67         3.62 o                         
  -1  16   5         82.75         76.85         9.14 o                         
   0  16   5        126.29        153.07        12.63 o                         
   1  16   5        161.18        152.67        15.75 o                         
   2  16   5        185.57        180.66        18.89 o                         
   3  16   5         78.10        105.30        16.49 o                         
   4  16   5         42.10         52.10        12.78 o                         
   5  16   5         37.76         26.86         7.44 o                         
   6  16   5         27.40         22.07        15.66 o                         
   7  16   5         17.25         32.39        16.45 o                         
  -8  17   5          1.93         17.78         7.62 o                         
  -7  17   5         11.24          8.22         6.78 o                         
  -6  17   5         93.87         88.62        13.88 o                         
  -5  17   5         97.65         99.64        12.96 o                         
  -4  17   5        148.16        122.51        15.26 o                         
  -3  17   5         76.96         51.69        23.74 o                         
  -2  17   5        302.57        296.30        16.48 o                         
  -1  17   5        450.15        469.82        21.59 o                         
   0  17   5        217.07        235.78        17.68 o                         
   1  17   5         66.35         48.78        11.44 o                         
   2  17   5          2.35          6.72         7.75 o                         
   3  17   5          1.68          3.69         5.66 o                         
   4  17   5          0.08          4.58         8.06 o                         
   5  17   5         28.94         52.57        14.20 o                         
   6  17   5         47.16         96.60        23.21 o                         
   7  17   5         32.74         54.32        32.39 o                         
  -8  18   5         12.45         19.63        12.50 o                         
  -7  18   5          0.08          0.28         4.81 o                         
  -6  18   5         46.19         19.83         7.41 o                         
  -5  18   5        130.99        107.54        15.81 o                         
  -4  18   5         51.58         70.14        11.70 o                         
  -3  18   5          8.25         -5.18        15.14 o                         
  -2  18   5          5.07          4.82         9.85 o                         
  -1  18   5         40.86         47.92         7.51 o                         
   0  18   5        105.97        109.29        10.75 o                         
   1  18   5          0.23          3.07         6.92 o                         
   2  18   5          5.59         14.57         5.67 o                         
   3  18   5         10.45         17.48        11.98 o                         
   4  18   5         23.25         26.59        10.41 o                         
   5  18   5          5.18         26.58        14.17 o                         
   6  18   5          0.50         33.46        21.70 o                         
  -8  19   5          0.03          3.22         8.73 o                         
  -7  19   5          2.40         17.98         8.89 o                         
  -6  19   5         58.47         55.90        15.45 o                         
  -5  19   5        206.17        225.56        27.48 o                         
  -4  19   5        358.47        357.57        28.28 o                         
  -3  19   5        272.14        295.27        30.15 o                         
  -2  19   5        184.99        207.50        20.20 o                         
  -1  19   5        239.58        265.92        17.59 o                         
   0  19   5        250.14        292.10        17.99 o                         
   1  19   5        101.01         84.80        13.16 o                         
   2  19   5          1.26          6.87         5.76 o                         
   3  19   5         21.26         13.70         7.14 o                         
   4  19   5         29.76         54.59        13.51 o                         
   5  19   5         22.58         30.10         9.14 o                         
   6  19   5         20.16         52.72        17.70 o                         
  -7  20   5         44.57         50.23        19.24 o                         
  -6  20   5         57.26         69.11        17.04 o                         
  -5  20   5         66.84         60.28        15.20 o                         
  -4  20   5        107.79        110.91        16.77 o                         
  -3  20   5         31.95         51.31        12.77 o                         
  -2  20   5          0.21         11.08         7.19 o                         
  -1  20   5         19.90         33.43         7.71 o                         
   0  20   5         34.23         46.47         7.90 o                         
   1  20   5         64.17         68.89        11.91 o                         
   2  20   5         20.00         14.37        11.62 o                         
   3  20   5          4.10          9.03         8.26 o                         
   4  20   5          6.98         50.96        14.26 o                         
   5  20   5         14.31         17.13        11.62 o                         
  -7  21   5         10.86          6.09         8.36 o                         
  -6  21   5          9.60         25.44        15.20 o                         
  -5  21   5         10.41          8.91         8.75 o                         
  -4  21   5         34.27         37.97        10.85 o                         
  -3  21   5        114.48        114.77        17.78 o                         
  -2  21   5        116.76        123.31        16.04 o                         
  -1  21   5         66.65         57.27         9.04 o                         
   0  21   5         24.89         30.73         6.58 o                         
   1  21   5          4.39         29.71         9.46 o                         
   2  21   5          1.24          3.24         4.52 o                         
   3  21   5          0.66         -3.61         6.93 o                         
   4  21   5          2.15          3.00        16.69 o                         
   5  21   5          4.21         16.33         9.93 o                         
  -6  22   5         57.52         96.06        28.75 o                         
  -5  22   5         20.71         16.84        12.40 o                         
  -4  22   5          5.18          6.93         8.22 o                         
  -3  22   5          0.94          0.15         9.56 o                         
  -2  22   5          0.20         -5.62         5.62 o                         
  -1  22   5         25.18         40.27        10.34 o                         
   0  22   5        126.60        145.57        13.55 o                         
   1  22   5        142.68        169.01        16.87 o                         
   2  22   5         74.77         91.82        14.82 o                         
   3  22   5         34.83         45.86        13.51 o                         
   4  22   5         17.20         22.96         9.17 o                         
  -6  23   5          0.25          3.91        42.06 o                         
  -5  23   5          0.68         12.91        18.76 o                         
  -4  23   5          0.59         -3.72        20.64 o                         
  -3  23   5          4.77         -6.78         8.87 o                         
  -2  23   5          6.78         24.76         8.76 o                         
  -1  23   5          0.04          2.70         6.76 o                         
   0  23   5          1.71         15.34         5.04 o                         
   1  23   5          5.05         19.85         7.99 o                         
   2  23   5          8.19         33.46         9.83 o                         
   3  23   5          5.61         19.86        10.79 o                         
   4  23   5          9.72         12.83        13.03 o                         
  -5  24   5          1.87         -5.87        24.82 o                         
  -4  24   5          0.34        -15.19        26.85 o                         
  -3  24   5          1.40          1.72         6.70 o                         
  -2  24   5         11.14         22.77         9.85 o                         
  -1  24   5         25.00         35.67        11.45 o                         
   0  24   5         49.01         47.92         9.08 o                         
   1  24   5         48.39         45.79         9.30 o                         
   2  24   5         26.35         51.00        12.52 o                         
   3  24   5         19.61         14.58        11.37 o                         
  -4  25   5         11.69         14.73        12.06 o                         
  -3  25   5          8.96         24.05        20.20 o                         
  -2  25   5         17.30         27.65        10.28 o                         
  -1  25   5         43.49         46.52        11.44 o                         
   0  25   5         45.01         69.59        13.78 o                         
   1  25   5         17.02         20.89         8.24 o                         
   2  25   5          2.26         13.19         7.96 o                         
  -3  26   5          0.04          5.03        10.86 o                         
  -2  26   5          1.61          7.71         8.65 o                         
  -1  26   5          4.91         18.28         7.94 o                         
   0  26   5          9.50         26.54        10.42 o                         
   1  26   5          8.38         10.21         6.49 o                         
 -11   0   6         68.19        134.17        48.70 o                         
 -10   0   6         70.86         86.46        34.03 o                         
  -9   0   6        135.06        143.83        40.49 o                         
  -8   0   6        565.14        639.80        76.32 o                         
  -7   0   6         78.93         82.11        12.51 o                         
  -6   0   6        939.13        821.38        43.98 o                         
  -5   0   6       2963.15       2999.95        73.40 o                         
  -4   0   6       1675.53       1756.48       111.73 o                         
  -3   0   6        911.56        816.90        39.89 o                         
  -2   0   6      10167.69      10415.70       187.18 o                         
  -1   0   6      11239.18      11384.98       203.72 o                         
   0   0   6       7386.25       7650.61       178.60 o                         
   1   0   6        780.36        850.34        45.31 o                         
   2   0   6       1276.76       1244.76        47.87 o                         
   3   0   6       1010.74       1039.38        56.24 o                         
   4   0   6        245.18        211.65        26.83 o                         
   5   0   6        166.11        153.36        23.53 o                         
   6   0   6        179.80        152.00        37.57 o                         
   7   0   6         62.66         69.41        29.16 o                         
   8   0   6          7.35         14.28        18.07 o                         
 -11   1   6          0.77         21.19        18.96 o                         
 -10   1   6          9.53          6.00        17.54 o                         
  -9   1   6         29.94         31.25        12.99 o                         
  -8   1   6         47.53         37.79        11.30 o                         
  -7   1   6         22.04         19.76         5.66 o                         
  -6   1   6         14.24         13.15         3.24 o                         
  -5   1   6        144.20        140.65        11.77 o                         
  -4   1   6         80.03         77.40         9.04 o                         
  -3   1   6        138.22        148.24        12.27 o                         
  -2   1   6        169.39        209.64        19.37 o                         
  -1   1   6        428.18        395.69        26.95 o                         
   0   1   6        250.14        224.45        22.32 o                         
   1   1   6          0.52          6.53         6.07 o                         
   2   1   6          5.22         10.87         4.00 o                         
   3   1   6        328.71        298.94        21.72 o                         
   4   1   6        360.61        358.72        24.11 o                         
   5   1   6        212.10        170.00        17.16 o                         
   6   1   6         25.35         27.06        14.30 o                         
   7   1   6          6.94         29.27        17.84 o                         
   8   1   6          0.07         27.56        16.20 o                         
 -11   2   6         60.28         76.66        24.49 o                         
 -10   2   6         99.25        141.37        30.06 o                         
  -9   2   6         59.67         82.03        20.94 o                         
  -8   2   6         27.53          9.22         7.59 o                         
  -7   2   6         33.67         34.44         5.90 o                         
  -6   2   6        153.70        162.96        14.82 o                         
  -5   2   6        424.66        455.22        20.35 o                         
  -4   2   6        445.71        449.06        19.35 o                         
  -3   2   6        561.14        487.42        21.56 o                         
  -2   2   6       1974.74       1909.32        47.73 o                         
  -1   2   6       1903.16       1846.31        57.70 o                         
   0   2   6       1262.85       1214.45        42.90 o                         
   1   2   6        252.26        281.26        18.56 o                         
   2   2   6        173.55        203.12        16.16 o                         
   3   2   6        590.63        597.23        27.02 o                         
   4   2   6        277.78        286.63        22.42 o                         
   5   2   6         31.70         35.28         6.33 o                         
   6   2   6        153.24        142.11        20.68 o                         
   7   2   6         89.11         62.25        19.75 o                         
   8   2   6          8.84        161.07       137.29 o                         
 -11   3   6          0.90          9.14        10.19 o                         
 -10   3   6          5.20         10.28        15.60 o                         
  -9   3   6         56.00         41.68        15.10 o                         
  -8   3   6        120.75        115.73        14.06 o                         
  -7   3   6        349.00        299.69        18.80 o                         
  -6   3   6        420.84        443.04        23.65 o                         
  -5   3   6       1522.59       1506.86        36.73 o                         
  -4   3   6        675.46        649.80        22.86 o                         
  -3   3   6        653.86        636.28        24.35 o                         
  -2   3   6        185.31        173.56        14.32 o                         
  -1   3   6        160.27        226.14        16.94 o                         
   0   3   6        593.67        535.99        20.95 o                         
   1   3   6        766.90        807.90        37.63 o                         
   2   3   6        864.38        905.32        34.58 o                         
   3   3   6       1240.74       1259.46        39.59 o                         
   4   3   6        916.01        954.39        41.45 o                         
   5   3   6        321.11        356.81        28.88 o                         
   6   3   6         95.45        120.57        19.56 o                         
   7   3   6         59.93         53.30        20.35 o                         
   8   3   6         12.09         15.25        24.22 o                         
 -11   4   6          4.94         32.24        17.64 o                         
 -10   4   6          6.73         40.74        20.34 o                         
  -9   4   6         10.23         14.26        10.01 o                         
  -8   4   6         30.94         15.48         7.14 o                         
  -7   4   6        130.89        132.79        15.94 o                         
  -6   4   6        122.15         96.96        10.43 o                         
  -5   4   6         17.82         20.64         5.10 o                         
  -4   4   6        204.31        172.96        11.77 o                         
  -3   4   6        588.18        631.59        20.30 o                         
  -2   4   6        100.83        107.31         9.66 o                         
  -1   4   6        298.36        332.12        20.60 o                         
   0   4   6        905.36        862.75        24.97 o                         
   1   4   6        218.16        214.93        19.50 o                         
   2   4   6        642.68        546.58        27.34 o                         
   3   4   6        639.13        631.25        30.34 o                         
   4   4   6         43.17         66.23        11.68 o                         
   5   4   6         38.03         62.41        16.72 o                         
   6   4   6          0.05          2.28         7.61 o                         
   7   4   6          1.67          0.53        24.40 o                         
   8   4   6          9.44         23.19        32.94 o                         
 -10   5   6         18.88         20.21        10.42 o                         
  -9   5   6        328.36        357.83        34.07 o                         
  -8   5   6        654.71        640.23        36.92 o                         
  -7   5   6        748.26        811.37        38.91 o                         
  -6   5   6       1051.11       1108.96        52.41 o                         
  -5   5   6       1385.22       1321.96        69.37 o                         
  -4   5   6       1806.60       1774.13        63.11 o                         
  -3   5   6        274.29        250.91        12.31 o                         
  -2   5   6        207.76        223.74        13.71 o                         
  -1   5   6         85.96         75.81         8.63 o                         
   0   5   6        203.01        205.75        14.62 o                         
   1   5   6        398.65        348.59        25.32 o                         
   2   5   6        907.09        850.15        41.58 o                         
   3   5   6       1666.63       1652.66        49.80 o                         
   4   5   6       1850.70       1781.81        48.85 o                         
   5   5   6       1033.81       1207.97        59.84 o                         
   6   5   6        290.06        306.74        32.19 o                         
   7   5   6         24.07          3.34         9.80 o                         
   8   5   6          3.26          4.67         9.69 o                         
 -10   6   6          9.57         -0.35         5.81 o                         
  -9   6   6         43.77         40.10        17.92 o                         
  -8   6   6         24.08         26.42        11.58 o                         
  -7   6   6         45.44         37.30        10.09 o                         
  -6   6   6         40.42         47.12        10.54 o                         
  -5   6   6         13.19          9.17         5.64 o                         
  -4   6   6        184.29        179.88        10.67 o                         
  -3   6   6        497.78        397.38        17.61 o                         
  -2   6   6       1632.54       1592.06        45.88 o                         
  -1   6   6       1321.93       1418.73        39.22 o                         
   0   6   6        502.02        428.75        21.56 o                         
   1   6   6         16.39          5.32         5.38 o                         
   2   6   6          3.98         20.32        10.96 o                         
   3   6   6          3.01         20.89         6.34 o                         
   4   6   6         15.72         25.14         9.50 o                         
   5   6   6          0.41         25.50        13.73 o                         
   6   6   6          1.68         10.40         9.79 o                         
   7   6   6         25.21          8.16        22.11 o                         
   8   6   6          5.01        -12.98        12.98 o                         
 -10   7   6         17.19         18.44         9.00 o                         
  -9   7   6         29.08         29.32         9.68 o                         
  -8   7   6        130.25        122.45        18.37 o                         
  -7   7   6         59.56         81.49        12.60 o                         
  -6   7   6        240.82        249.58        20.88 o                         
  -5   7   6        900.22        912.48        38.18 o                         
  -4   7   6       1106.98       1222.31        41.35 o                         
  -3   7   6        306.99        287.91        16.43 o                         
  -2   7   6        147.51        116.88        10.19 o                         
  -1   7   6         65.77         62.13         8.46 o                         
   0   7   6        427.82        440.83        17.40 o                         
   1   7   6        908.31        921.45        33.67 o                         
   2   7   6        810.47        840.04        42.07 o                         
   3   7   6        224.57        210.49        17.63 o                         
   4   7   6         15.69         28.26        12.23 o                         
   5   7   6         76.96         85.84        16.54 o                         
   6   7   6         85.37         82.82        17.24 o                         
   7   7   6         44.43         87.42        24.31 o                         
   8   7   6         12.74        -11.06        12.30 o                         
 -10   8   6        101.85         79.59        20.34 o                         
  -9   8   6         71.98         59.50        13.40 o                         
  -8   8   6         23.13         20.97         6.11 o                         
  -7   8   6         23.81         33.61         8.91 o                         
  -6   8   6         59.56         77.85        12.34 o                         
  -5   8   6        448.38        457.57        27.65 o                         
  -4   8   6        748.94        776.58        33.53 o                         
  -3   8   6        996.90        958.30        32.77 o                         
  -2   8   6        312.92        273.56        15.66 o                         
  -1   8   6       1137.99       1151.54        36.10 o                         
   0   8   6       2035.34       1854.34        38.32 o                         
   1   8   6        861.91        810.86        32.68 o                         
   2   8   6        260.19        259.31        23.49 o                         
   3   8   6         12.54         17.78         5.46 o                         
   4   8   6        102.08        122.33        19.13 o                         
   5   8   6          7.21          3.67         8.48 o                         
   6   8   6         83.94         91.32        18.25 o                         
   7   8   6         83.48         94.58        24.96 o                         
   8   8   6         30.55         21.62        13.48 o                         
 -10   9   6          3.91         11.33         7.42 o                         
  -9   9   6         11.50         15.54         7.43 o                         
  -8   9   6          5.46          5.16         6.09 o                         
  -7   9   6          0.01         -6.78         6.78 o                         
  -6   9   6         21.63         19.94         7.10 o                         
  -5   9   6          4.44          8.94         6.73 o                         
  -4   9   6        191.87        217.17        18.81 o                         
  -3   9   6         59.89         50.25         6.32 o                         
  -2   9   6         20.99         19.41         5.31 o                         
  -1   9   6         27.27         12.06         5.03 o                         
   0   9   6         27.35         40.36         5.66 o                         
   1   9   6         47.50         75.56        10.40 o                         
   2   9   6         52.78         30.33        15.13 o                         
   3   9   6          1.11          9.65         5.56 o                         
   4   9   6          9.85          9.90         7.75 o                         
   5   9   6         54.51         30.34        16.68 o                         
   6   9   6          0.11         -7.42         7.42 o                         
   7   9   6          5.68         18.86        34.34 o                         
   8   9   6          0.24          4.95        11.78 o                         
 -10  10   6         70.60         73.26        15.55 o                         
  -9  10   6         56.82         50.97        12.77 o                         
  -8  10   6         79.22         74.92        13.30 o                         
  -7  10   6          0.05         -3.89         8.18 o                         
  -6  10   6         23.61         21.81         6.11 o                         
  -5  10   6        512.75        524.07        30.42 o                         
  -4  10   6       1126.44       1148.87        38.49 o                         
  -3  10   6       1676.89       1630.97        48.55 o                         
  -2  10   6       2844.65       2683.52        57.81 o                         
  -1  10   6       2431.30       2114.23        49.49 o                         
   0  10   6       1791.07       1732.69        48.53 o                         
   1  10   6       1077.03       1055.27        40.48 o                         
   2  10   6         91.45         60.81        12.05 o                         
   3  10   6         85.27         95.72        17.50 o                         
   4  10   6         44.80         46.92        13.19 o                         
   5  10   6          0.85         -1.43        13.26 o                         
   6  10   6         14.06         27.82        13.08 o                         
   7  10   6         20.82         44.69        16.81 o                         
   8  10   6         18.87         22.09        12.82 o                         
 -10  11   6          8.95          2.90         7.08 o                         
  -9  11   6         23.13         36.23        11.23 o                         
  -8  11   6         13.31         15.31         7.59 o                         
  -7  11   6         32.48         30.70         8.88 o                         
  -6  11   6        197.85        180.99        16.89 o                         
  -5  11   6        448.75        453.66        25.87 o                         
  -4  11   6         91.53         93.71        10.62 o                         
  -3  11   6         87.86         66.87        13.89 o                         
  -2  11   6         67.57         57.67         7.48 o                         
  -1  11   6         56.97         60.54         7.16 o                         
   0  11   6         28.67         32.13         4.84 o                         
   1  11   6        380.16        417.39        26.26 o                         
   2  11   6        337.68        320.68        28.91 o                         
   3  11   6        125.27        135.45        19.94 o                         
   4  11   6        154.13        146.03        21.69 o                         
   5  11   6        185.44        153.93        25.60 o                         
   6  11   6         50.19         61.51        29.33 o                         
   7  11   6         17.59         15.65        11.12 o                         
 -10  12   6          2.92         10.30         7.56 o                         
  -9  12   6          4.70          1.96         7.39 o                         
  -8  12   6         59.36         64.21        13.41 o                         
  -7  12   6         29.13         21.53         5.71 o                         
  -6  12   6         81.63         79.76        11.84 o                         
  -5  12   6        271.16        290.03        20.93 o                         
  -4  12   6        127.78        101.25        12.12 o                         
  -3  12   6        204.90        177.23        15.92 o                         
  -2  12   6        518.85        498.04        27.71 o                         
  -1  12   6        599.79        587.40        25.52 o                         
   0  12   6        197.93        182.94        13.99 o                         
   1  12   6        185.43        178.38        17.79 o                         
   2  12   6         18.26         31.92        11.51 o                         
   3  12   6         21.94          8.55         9.75 o                         
   4  12   6         24.66         54.07        15.41 o                         
   5  12   6          2.80          0.54         6.87 o                         
   6  12   6          4.08         -6.80        18.46 o                         
   7  12   6          0.68          9.31        13.24 o                         
  -9  13   6         32.15         32.66        11.27 o                         
  -8  13   6         56.43         60.66        14.11 o                         
  -7  13   6         66.99         85.64        12.42 o                         
  -6  13   6        195.39        242.62        19.97 o                         
  -5  13   6        524.77        514.92        28.35 o                         
  -4  13   6        399.19        342.19        21.95 o                         
  -3  13   6        246.64        222.11        19.78 o                         
  -2  13   6        185.76        144.81        12.75 o                         
  -1  13   6         13.06          7.78         4.60 o                         
   0  13   6        209.65        149.99        12.85 o                         
   1  13   6        671.69        725.51        36.40 o                         
   2  13   6        324.80        341.34        27.68 o                         
   3  13   6        190.68        184.92        24.66 o                         
   4  13   6        313.66        345.77        34.35 o                         
   5  13   6        136.27        142.86        23.28 o                         
   6  13   6         62.32         47.00        14.73 o                         
   7  13   6         15.90         23.12        25.58 o                         
  -9  14   6          1.31          3.90         6.22 o                         
  -8  14   6          2.74         19.09         9.68 o                         
  -7  14   6          5.60         11.08        14.32 o                         
  -6  14   6          1.49          0.89         4.23 o                         
  -5  14   6          4.30         30.49         6.94 o                         
  -4  14   6         39.97         34.76         7.54 o                         
  -3  14   6         48.65         25.84         7.13 o                         
  -2  14   6         16.14         13.92         4.63 o                         
  -1  14   6         25.90         18.71         5.92 o                         
   0  14   6        264.61        243.01        17.75 o                         
   1  14   6        275.45        272.09        23.40 o                         
   2  14   6         30.38         27.13         9.07 o                         
   3  14   6         38.37         50.89        13.96 o                         
   4  14   6         40.72         62.41        17.55 o                         
   5  14   6          8.78          5.25         6.73 o                         
   6  14   6          0.05          7.21        10.30 o                         
   7  14   6          5.34          4.28        37.98 o                         
  -9  15   6         19.91         25.27         9.34 o                         
  -8  15   6         59.86         78.91        14.52 o                         
  -7  15   6        159.05        172.73        22.01 o                         
  -6  15   6        411.68        425.83        27.69 o                         
  -5  15   6        243.19        232.12        19.25 o                         
  -4  15   6        142.81        150.79        14.65 o                         
  -3  15   6         27.23         27.78         8.98 o                         
  -2  15   6        190.07        202.84        20.37 o                         
  -1  15   6        223.77        215.78        17.58 o                         
   0  15   6         11.34          7.64         5.14 o                         
   1  15   6        208.81        179.70        19.54 o                         
   2  15   6        341.94        348.56        25.46 o                         
   3  15   6        349.95        352.68        29.27 o                         
   4  15   6        151.56        137.60        23.60 o                         
   5  15   6         56.28         59.40        16.68 o                         
   6  15   6         26.84          7.12        15.68 o                         
   7  15   6          8.00         47.25        36.07 o                         
  -9  16   6          6.87          8.33         6.42 o                         
  -8  16   6         25.40         34.54        10.63 o                         
  -7  16   6          6.48          8.58         6.44 o                         
  -6  16   6          2.70         11.69         6.04 o                         
  -5  16   6          0.84          5.45         4.47 o                         
  -4  16   6          0.54         -5.87         5.87 o                         
  -3  16   6         69.80         62.39        12.54 o                         
  -2  16   6        402.27        378.50        33.03 o                         
  -1  16   6        905.69        932.22        40.73 o                         
   0  16   6        250.55        234.85        18.30 o                         
   1  16   6         11.44         21.22         8.52 o                         
   2  16   6          7.58         18.00         6.29 o                         
   3  16   6         64.88         66.92        15.16 o                         
   4  16   6         28.86         36.73        12.04 o                         
   5  16   6          6.76         -3.74        10.05 o                         
   6  16   6          0.50         -1.32        19.48 o                         
  -8  17   6         16.68         15.23         8.51 o                         
  -7  17   6         19.74          7.16         5.30 o                         
  -6  17   6         26.20         15.31        12.51 o                         
  -5  17   6         32.56         24.10         7.92 o                         
  -4  17   6         55.85         37.63         9.18 o                         
  -3  17   6        131.01        126.84        19.27 o                         
  -2  17   6         79.18         98.81        14.85 o                         
  -1  17   6          5.43         20.72         6.93 o                         
   0  17   6        146.09        144.30        13.93 o                         
   1  17   6         66.46         61.34        11.39 o                         
   2  17   6          5.88         13.01         5.28 o                         
   3  17   6          7.14         13.32         7.52 o                         
   4  17   6         15.74         11.72         8.38 o                         
   5  17   6         18.40         -1.08         7.66 o                         
   6  17   6          1.85          5.34         7.88 o                         
  -8  18   6         15.05         20.47         7.24 o                         
  -7  18   6          8.11          1.47        10.39 o                         
  -6  18   6         11.25         18.57         8.69 o                         
  -5  18   6        116.23        101.35        15.84 o                         
  -4  18   6        104.23         92.85        14.15 o                         
  -3  18   6         83.44         83.13        17.04 o                         
  -2  18   6         53.09         67.51        13.46 o                         
  -1  18   6        189.07        194.72        15.93 o                         
   0  18   6        305.74        274.08        19.91 o                         
   1  18   6        255.32        268.12        20.56 o                         
   2  18   6         92.03        108.03        15.63 o                         
   3  18   6          3.18          9.54         5.94 o                         
   4  18   6          2.13          9.97        11.22 o                         
   5  18   6          0.39         -0.29         9.79 o                         
   6  18   6          2.80         -3.26        11.88 o                         
  -7  19   6          8.04          5.69         9.47 o                         
  -6  19   6         43.99         54.20        13.66 o                         
  -5  19   6         32.02         34.79        10.01 o                         
  -4  19   6         61.51         60.34        12.55 o                         
  -3  19   6         40.29         21.90        13.03 o                         
  -2  19   6          0.78          2.10         5.17 o                         
  -1  19   6          5.35          3.61         6.15 o                         
   0  19   6         14.56         28.98         6.45 o                         
   1  19   6          3.86         12.88         5.47 o                         
   2  19   6          0.27          6.62         9.15 o                         
   3  19   6          0.16          3.50        11.19 o                         
   4  19   6          0.11          3.73         5.94 o                         
   5  19   6          1.58          7.97        10.19 o                         
  -7  20   6          0.36         18.82        10.38 o                         
  -6  20   6          1.59          5.33         8.26 o                         
  -5  20   6         39.14         42.48        14.39 o                         
  -4  20   6        146.41        133.05        17.82 o                         
  -3  20   6        163.00        184.12        25.49 o                         
  -2  20   6        106.47        121.97        17.95 o                         
  -1  20   6         40.61         38.49         9.43 o                         
   0  20   6         50.94         51.61         8.81 o                         
   1  20   6         74.96         91.35        12.24 o                         
   2  20   6         30.52         41.87        10.44 o                         
   3  20   6          2.40         10.35         8.43 o                         
   4  20   6          0.24         17.42         8.57 o                         
   5  20   6          0.11          3.41        11.23 o                         
  -6  21   6         70.12         72.09        18.43 o                         
  -5  21   6         51.40         55.78        16.77 o                         
  -4  21   6         53.85         51.25        12.75 o                         
  -3  21   6         72.22         83.26        17.68 o                         
  -2  21   6         39.06         45.56        12.23 o                         
  -1  21   6          1.66         -4.37         4.37 o                         
   0  21   6         13.24         11.06         6.63 o                         
   1  21   6         39.93         48.65         9.49 o                         
   2  21   6         25.83         36.16        10.23 o                         
   3  21   6         11.59         24.05         7.42 o                         
   4  21   6          7.72         28.33        12.01 o                         
  -6  22   6          7.40         23.20        11.97 o                         
  -5  22   6          2.01          7.02        18.71 o                         
  -4  22   6         14.84         12.62         6.82 o                         
  -3  22   6         48.93         33.72        12.62 o                         
  -2  22   6         45.98         52.74        12.57 o                         
  -1  22   6          2.21          3.70         8.99 o                         
   0  22   6          0.67         -0.46         3.84 o                         
   1  22   6          0.34          6.90         5.83 o                         
   2  22   6          1.24         20.09         8.28 o                         
   3  22   6          0.27         10.02        10.45 o                         
   4  22   6          0.02         12.85        15.99 o                         
  -5  23   6         46.54         27.68        17.90 o                         
  -4  23   6         16.23         25.73        10.10 o                         
  -3  23   6          4.28         15.54         9.73 o                         
  -2  23   6          2.59          3.07         6.99 o                         
  -1  23   6          0.00          1.49         5.48 o                         
   0  23   6          6.85          7.69         5.45 o                         
   1  23   6         30.56         47.81         9.64 o                         
   2  23   6         36.83         54.37        12.54 o                         
   3  23   6         21.32         35.44        10.57 o                         
  -4  24   6          1.02         -2.14        10.10 o                         
  -3  24   6          0.26          7.83         5.59 o                         
  -2  24   6          3.36          3.53         8.39 o                         
  -1  24   6         39.16         51.17        10.69 o                         
   0  24   6         50.09         53.84        10.70 o                         
   1  24   6         22.28         23.49         7.31 o                         
   2  24   6          5.31         10.93         7.66 o                         
  -3  25   6          6.41         26.01        12.52 o                         
  -2  25   6          0.61          2.75         8.69 o                         
  -1  25   6          2.36         12.98         6.60 o                         
   0  25   6          7.18         39.14        14.08 o                         
   1  25   6          6.91         30.46        11.11 o                         
 -10   1   7         53.33         67.53        25.12 o                         
  -9   1   7        164.21        159.22        30.02 o                         
  -8   1   7        303.44        268.92        38.97 o                         
  -7   1   7        642.54        597.00        26.53 o                         
  -6   1   7         26.65         33.94         6.96 o                         
  -5   1   7          1.72         10.42         4.28 o                         
  -4   1   7        103.30        119.06        12.61 o                         
  -3   1   7        437.92        438.09        22.22 o                         
  -2   1   7       3670.50       3811.77        87.95 o                         
  -1   1   7       8434.50       9003.93       141.50 o                         
   0   1   7       4860.52       5250.54       114.72 o                         
   1   1   7       1931.39       1941.12        47.59 o                         
   2   1   7        565.87        574.20        27.38 o                         
   3   1   7        355.51        362.49        25.04 o                         
   4   1   7        399.34        376.36        26.90 o                         
   5   1   7         78.87         68.42        12.17 o                         
   6   1   7          5.99          9.42        12.77 o                         
   7   1   7          8.41         12.16        14.02 o                         
   8   1   7          3.86          1.35        12.94 o                         
 -10   2   7          3.87         12.16        12.43 o                         
  -9   2   7         78.54         77.37        20.59 o                         
  -8   2   7         39.59         34.12         7.99 o                         
  -7   2   7         60.29         57.78        10.77 o                         
  -6   2   7        240.00        236.34        16.22 o                         
  -5   2   7        772.03        714.94        30.03 o                         
  -4   2   7       2130.91       2123.06        49.53 o                         
  -3   2   7        330.73        335.65        19.43 o                         
  -2   2   7        856.91        834.84        40.66 o                         
  -1   2   7         78.98        100.73        16.55 o                         
   0   2   7         12.08         19.99         7.93 o                         
   1   2   7          3.26          6.89         8.47 o                         
   2   2   7         38.14         64.88        10.31 o                         
   3   2   7         60.59         53.45         9.33 o                         
   4   2   7          5.14          1.29         8.21 o                         
   5   2   7        300.18        302.28        30.95 o                         
   6   2   7        121.55        126.64        20.88 o                         
   7   2   7         32.50          9.84        10.80 o                         
   8   2   7          2.71          3.78        13.13 o                         
 -10   3   7         14.45         14.03         9.99 o                         
  -9   3   7         50.81         48.55        13.58 o                         
  -8   3   7         76.55         77.95        12.14 o                         
  -7   3   7         76.55         84.70        13.27 o                         
  -6   3   7        364.68        324.16        22.13 o                         
  -5   3   7        176.87        184.72        14.13 o                         
  -4   3   7        205.10        190.89        15.40 o                         
  -3   3   7        393.74        352.52        21.93 o                         
  -2   3   7       2613.14       2656.41        53.31 o                         
  -1   3   7        878.32        911.70        37.77 o                         
   0   3   7        342.91        337.50        21.30 o                         
   1   3   7        126.30        197.34        20.36 o                         
   2   3   7        190.05        194.84        17.43 o                         
   3   3   7         56.33         53.04         8.60 o                         
   4   3   7          7.36         -4.51         5.57 o                         
   5   3   7          1.96         33.49        14.38 o                         
   6   3   7          5.07         12.20         7.65 o                         
   7   3   7          0.15         12.24        16.75 o                         
   8   3   7          1.97         19.11        15.26 o                         
 -10   4   7         10.26         16.11         8.46 o                         
  -9   4   7         67.57         54.44        11.12 o                         
  -8   4   7        540.01        513.79        32.31 o                         
  -7   4   7        870.81        845.46        52.29 o                         
  -6   4   7       1387.91       1461.42        65.12 o                         
  -5   4   7       1670.70       1691.86        67.80 o                         
  -4   4   7       1338.57       1205.23        37.05 o                         
  -3   4   7       1043.32       1004.56        31.32 o                         
  -2   4   7       1745.85       1708.22        42.64 o                         
  -1   4   7       1294.42       1222.82        43.63 o                         
   0   4   7        134.21        125.75        14.23 o                         
   1   4   7         37.32         19.33         7.18 o                         
   2   4   7          0.99         11.24         7.30 o                         
   3   4   7         68.95         63.92        11.26 o                         
   4   4   7        300.35        291.94        21.97 o                         
   5   4   7        553.14        571.05        44.27 o                         
   6   4   7        225.17        236.61        30.49 o                         
   7   4   7         75.16        117.95        28.61 o                         
   8   4   7          9.95         -1.43        12.04 o                         
 -10   5   7          3.33          5.04         9.30 o                         
  -9   5   7          9.46         14.65         6.66 o                         
  -8   5   7          3.09         29.26        11.47 o                         
  -7   5   7          1.54         53.10        12.86 o                         
  -6   5   7         13.24         28.66         9.46 o                         
  -5   5   7          0.13         10.31         6.03 o                         
  -4   5   7         16.04         20.71         3.96 o                         
  -3   5   7          0.25          4.03         2.56 o                         
  -2   5   7         58.63         83.22         9.30 o                         
  -1   5   7        451.71        421.07        31.92 o                         
   0   5   7         29.85         30.20         7.86 o                         
   1   5   7         48.13         46.83        11.18 o                         
   2   5   7          0.26          9.38         6.86 o                         
   3   5   7        219.11        219.85        19.60 o                         
   4   5   7        545.12        510.91        28.36 o                         
   5   5   7         80.37        112.24        22.21 o                         
   6   5   7          9.85         35.18        14.78 o                         
   7   5   7          5.81         25.12        18.58 o                         
   8   5   7          0.23         -9.67        38.75 o                         
 -10   6   7          2.33          7.32         5.75 o                         
  -9   6   7         59.10         40.70        10.40 o                         
  -8   6   7        528.86        574.47        36.45 o                         
  -7   6   7        848.87        882.83        41.91 o                         
  -6   6   7        546.98        578.54        32.31 o                         
  -5   6   7        506.35        541.72        29.56 o                         
  -4   6   7        812.20        812.54        34.69 o                         
  -3   6   7       2006.85       1752.44        60.58 o                         
  -2   6   7        502.12        474.20        22.00 o                         
  -1   6   7        113.49        124.85        13.04 o                         
   0   6   7         29.33         36.89         7.26 o                         
   1   6   7        123.12        107.24        14.40 o                         
   2   6   7        249.17        219.05        23.64 o                         
   3   6   7        222.76        216.50        19.92 o                         
   4   6   7        839.89        907.32        45.91 o                         
   5   6   7        294.43        343.34        34.67 o                         
   6   6   7         92.75         92.11        18.99 o                         
   7   6   7         27.08         16.41        15.19 o                         
   8   6   7         27.68         16.43        11.78 o                         
 -10   7   7         24.79         24.75         8.46 o                         
  -9   7   7        101.92         96.22        16.27 o                         
  -8   7   7        196.74        217.79        22.63 o                         
  -7   7   7        274.46        295.82        24.82 o                         
  -6   7   7        113.61        144.19        17.47 o                         
  -5   7   7         13.97         25.12         7.61 o                         
  -4   7   7          3.28         -4.44         4.68 o                         
  -3   7   7          7.76          5.16         5.21 o                         
  -2   7   7        333.23        354.52        21.58 o                         
  -1   7   7        903.77        809.59        32.42 o                         
   0   7   7       1783.42       1588.69        62.48 o                         
   1   7   7        171.30        249.72        23.75 o                         
   2   7   7          8.34         10.51         4.76 o                         
   3   7   7        172.82        153.83        16.58 o                         
   4   7   7        272.25        332.28        33.85 o                         
   5   7   7        195.42        192.87        26.32 o                         
   6   7   7          9.73         16.43         9.78 o                         
   7   7   7         11.52         18.58        14.58 o                         
 -10   8   7          2.71          3.74        10.03 o                         
  -9   8   7          3.84          3.79         9.06 o                         
  -8   8   7         12.01         12.04         7.80 o                         
  -7   8   7        175.49        209.16        21.68 o                         
  -6   8   7        141.82        135.53        16.07 o                         
  -5   8   7         78.89         63.02        11.42 o                         
  -4   8   7          2.26         -3.11         5.43 o                         
  -3   8   7         86.32         83.28         9.31 o                         
  -2   8   7         31.05         37.04         7.40 o                         
  -1   8   7        144.21        188.07        16.27 o                         
   0   8   7          7.32         10.26         5.23 o                         
   1   8   7          1.48         -0.06         4.29 o                         
   2   8   7         74.71         64.06        18.65 o                         
   3   8   7         20.40         34.58         9.93 o                         
   4   8   7         39.89         40.75        12.30 o                         
   5   8   7         12.12         17.68         8.31 o                         
   6   8   7         17.78         15.21         8.02 o                         
   7   8   7         19.00         14.28        11.00 o                         
 -10   9   7         91.27         73.67        15.75 o                         
  -9   9   7        131.85        151.21        20.38 o                         
  -8   9   7        141.31        155.47        20.01 o                         
  -7   9   7        134.02        141.10        18.77 o                         
  -6   9   7          4.27          8.20         5.76 o                         
  -5   9   7         22.02         32.04         8.72 o                         
  -4   9   7         60.38         39.55         7.19 o                         
  -3   9   7        253.67        239.75        15.39 o                         
  -2   9   7       1290.31       1190.89        39.81 o                         
  -1   9   7       1916.79       1825.51        61.06 o                         
   0   9   7       1508.95       1367.11        40.89 o                         
   1   9   7       1247.12       1189.26        43.08 o                         
   2   9   7        928.49        909.20        48.11 o                         
   3   9   7        615.58        690.39        44.56 o                         
   4   9   7        117.46        125.52        21.36 o                         
   5   9   7          2.94          8.40        17.11 o                         
   6   9   7          2.87          2.99         6.18 o                         
   7   9   7          1.42         35.04        16.31 o                         
 -10  10   7          6.30         10.51         7.95 o                         
  -9  10   7          0.63         15.47         7.99 o                         
  -8  10   7         16.91         16.91         8.00 o                         
  -7  10   7         61.95         69.06        13.05 o                         
  -6  10   7        106.05        152.58        18.57 o                         
  -5  10   7        104.44        105.27        12.94 o                         
  -4  10   7        568.30        574.39        28.16 o                         
  -3  10   7       1541.01       1475.28        48.42 o                         
  -2  10   7        580.46        589.01        27.96 o                         
  -1  10   7         11.75          6.59         4.83 o                         
   0  10   7         54.75         52.49         6.89 o                         
   1  10   7         58.01         54.88        11.45 o                         
   2  10   7         21.19         24.24        10.06 o                         
   3  10   7          5.64         16.28        11.79 o                         
   4  10   7          9.52         14.21         6.56 o                         
   5  10   7          1.52          2.10         9.14 o                         
   6  10   7          3.38         -8.18         8.18 o                         
   7  10   7          3.24          5.10         9.98 o                         
  -9  11   7         17.35         12.32        11.70 o                         
  -8  11   7         84.77         85.66        16.30 o                         
  -7  11   7        108.92        132.32        18.37 o                         
  -6  11   7         10.36         18.50         6.57 o                         
  -5  11   7         42.41         43.53         8.51 o                         
  -4  11   7        106.73         84.85        12.07 o                         
  -3  11   7        218.26        219.06        19.44 o                         
  -2  11   7        564.36        567.68        25.44 o                         
  -1  11   7       1465.54       1367.65        46.98 o                         
   0  11   7        750.19        730.35        28.08 o                         
   1  11   7        769.59        701.69        34.94 o                         
   2  11   7        409.50        404.14        33.97 o                         
   3  11   7         52.59         75.27        16.23 o                         
   4  11   7         10.27         -2.02         6.40 o                         
   5  11   7          7.10         16.58        10.98 o                         
   6  11   7          0.39          6.90        13.15 o                         
   7  11   7          1.23          8.31        20.73 o                         
  -9  12   7          1.75          0.40         6.69 o                         
  -8  12   7         17.59         26.14        10.02 o                         
  -7  12   7         88.46        104.27        15.21 o                         
  -6  12   7        162.37        184.82        18.76 o                         
  -5  12   7        393.00        395.22        25.49 o                         
  -4  12   7        823.22        745.84        33.25 o                         
  -3  12   7        904.64        841.40        43.22 o                         
  -2  12   7        754.38        685.94        45.76 o                         
  -1  12   7        120.23        145.43        19.37 o                         
   0  12   7          9.39         -0.90         4.67 o                         
   1  12   7         23.09          6.39         5.29 o                         
   2  12   7         23.76         11.44         6.77 o                         
   3  12   7         41.16         24.97        11.30 o                         
   4  12   7         60.79         71.44        16.37 o                         
   5  12   7         21.27         10.70        10.34 o                         
   6  12   7          3.35          0.42         7.67 o                         
   7  12   7         11.68          3.77        38.53 o                         
  -9  13   7          3.94         18.11        10.24 o                         
  -8  13   7          0.59         24.67         9.26 o                         
  -7  13   7         33.89         33.69         8.92 o                         
  -6  13   7         89.64        102.64        14.51 o                         
  -5  13   7          0.93          4.81         5.09 o                         
  -4  13   7         29.87         41.78         8.91 o                         
  -3  13   7        143.02        152.97        16.55 o                         
  -2  13   7         82.87         90.23        12.00 o                         
  -1  13   7         28.95         14.71         4.54 o                         
   0  13   7         71.19         47.79         7.65 o                         
   1  13   7         33.84         34.02         9.03 o                         
   2  13   7          0.59          2.22        14.75 o                         
   3  13   7         32.48         38.43        10.91 o                         
   4  13   7         43.22         22.45        19.61 o                         
   5  13   7          9.58         15.17        14.51 o                         
   6  13   7          0.74        -10.68        16.24 o                         
  -9  14   7         18.14         19.29         9.63 o                         
  -8  14   7         58.33         58.37        12.67 o                         
  -7  14   7        134.20        138.12        17.11 o                         
  -6  14   7        229.58        237.75        21.35 o                         
  -5  14   7        449.55        457.19        28.39 o                         
  -4  14   7        477.66        494.03        27.73 o                         
  -3  14   7        371.76        401.67        33.24 o                         
  -2  14   7        208.76        193.38        32.19 o                         
  -1  14   7        259.74        248.25        20.85 o                         
   0  14   7         33.81         19.36         6.94 o                         
   1  14   7          1.03          0.98         4.22 o                         
   2  14   7        179.79        183.45        25.32 o                         
   3  14   7        267.48        274.83        32.49 o                         
   4  14   7        162.98        165.13        26.44 o                         
   5  14   7         36.01         49.49        15.56 o                         
   6  14   7         11.56         11.33        13.58 o                         
  -8  15   7         56.75         41.40        11.65 o                         
  -7  15   7         14.38         30.51         9.69 o                         
  -6  15   7         14.06         24.54         9.71 o                         
  -5  15   7         38.95         50.26        10.44 o                         
  -4  15   7          8.48         21.74         7.80 o                         
  -3  15   7          4.47         15.29         8.78 o                         
  -2  15   7          0.71         -1.83         7.63 o                         
  -1  15   7        239.78        233.75        20.75 o                         
   0  15   7        210.29        212.27        20.91 o                         
   1  15   7         60.54         41.79        10.38 o                         
   2  15   7         71.48         57.54        14.62 o                         
   3  15   7        120.38        143.29        24.25 o                         
   4  15   7        132.18        102.67        20.63 o                         
   5  15   7         28.27         35.90        13.69 o                         
   6  15   7          2.90         -5.59        33.17 o                         
  -8  16   7         24.87         30.22        11.73 o                         
  -7  16   7         62.90         66.97        15.02 o                         
  -6  16   7        118.02        124.49        19.13 o                         
  -5  16   7        171.88        181.23        21.18 o                         
  -4  16   7         83.87         95.84        14.04 o                         
  -3  16   7         38.60         15.65        11.14 o                         
  -2  16   7         22.88         25.55        10.14 o                         
  -1  16   7         59.74         56.52        12.65 o                         
   0  16   7          3.55         14.88         9.02 o                         
   1  16   7         44.78         27.67         9.30 o                         
   2  16   7         64.24         84.41        15.78 o                         
   3  16   7         58.22         58.39        15.70 o                         
   4  16   7         36.29         67.12        16.85 o                         
   5  16   7         18.25         15.04        20.34 o                         
   6  16   7         23.12         14.91        15.43 o                         
  -8  17   7         34.45         44.44        14.70 o                         
  -7  17   7         39.96         52.82        14.32 o                         
  -6  17   7         17.46         30.42         8.19 o                         
  -5  17   7          0.43         -0.59         4.89 o                         
  -4  17   7          0.06          3.92         5.76 o                         
  -3  17   7          0.45         -6.51         6.51 o                         
  -2  17   7         13.12         20.14        10.83 o                         
  -1  17   7        104.37         99.25        14.12 o                         
   0  17   7        182.00        145.58        21.21 o                         
   1  17   7        124.93        155.32        19.60 o                         
   2  17   7        139.57        168.56        22.08 o                         
   3  17   7        108.39         81.05        19.66 o                         
   4  17   7         28.62         26.07        15.62 o                         
   5  17   7          2.33         -2.71         9.91 o                         
  -7  18   7          2.24          5.35         6.73 o                         
  -6  18   7          1.20         -8.72         8.72 o                         
  -5  18   7          0.47         -4.80         4.80 o                         
  -4  18   7          5.88          5.39         6.20 o                         
  -3  18   7          1.83          5.31         6.59 o                         
  -2  18   7          4.19         15.70         8.52 o                         
  -1  18   7         54.75         39.86         9.34 o                         
   0  18   7         31.51         26.94         9.14 o                         
   1  18   7          9.92         25.15        10.74 o                         
   2  18   7          1.20         15.25         8.26 o                         
   3  18   7          2.68         -1.02        10.37 o                         
   4  18   7          6.21          7.88        13.71 o                         
   5  18   7          2.81          8.01         6.74 o                         
  -7  19   7         18.63          7.74         8.62 o                         
  -6  19   7          4.35          7.80         9.24 o                         
  -5  19   7         20.41         24.48         9.02 o                         
  -4  19   7         51.92         44.05        11.88 o                         
  -3  19   7         20.33         11.35         6.41 o                         
  -2  19   7         10.34         -4.92        12.81 o                         
  -1  19   7         34.46         45.05         9.41 o                         
   0  19   7        132.04        126.72        17.91 o                         
   1  19   7        205.02        235.78        26.40 o                         
   2  19   7        109.31        107.26        19.28 o                         
   3  19   7         39.17         34.03        14.15 o                         
   4  19   7          4.82          4.45         6.96 o                         
  -6  20   7         23.35         29.32        12.57 o                         
  -5  20   7         80.30         87.43        17.86 o                         
  -4  20   7         98.38         87.20        15.91 o                         
  -3  20   7        119.31        113.19        21.97 o                         
  -2  20   7         56.62         49.77        13.02 o                         
  -1  20   7         18.19          5.43         9.58 o                         
   0  20   7          3.56          8.11         4.68 o                         
   1  20   7          0.51          8.11         9.84 o                         
   2  20   7          2.83         18.09        11.67 o                         
   3  20   7          1.64          4.29        17.19 o                         
   4  20   7          5.53         15.04        12.46 o                         
  -6  21   7          1.20          4.90         6.68 o                         
  -5  21   7          0.11        -10.43        14.47 o                         
  -4  21   7         16.67         16.86         7.12 o                         
  -3  21   7         72.12         50.95        14.04 o                         
  -2  21   7         70.42        105.22        21.09 o                         
  -1  21   7         27.45         29.86         9.67 o                         
   0  21   7          8.64         14.75         7.10 o                         
   1  21   7         13.52         27.47         9.05 o                         
   2  21   7         20.03         44.84        13.13 o                         
   3  21   7         11.42         26.71        13.18 o                         
  -5  22   7         42.39         51.51        14.16 o                         
  -4  22   7         43.33         35.10         9.33 o                         
  -3  22   7         69.30         83.91        18.77 o                         
  -2  22   7         57.24         73.69        18.06 o                         
  -1  22   7         19.10         31.72        13.27 o                         
   0  22   7          0.90          7.04         5.62 o                         
   1  22   7          2.83         -0.38         6.04 o                         
   2  22   7          6.61         12.17         7.66 o                         
   3  22   7          6.73         15.81         9.91 o                         
  -4  23   7          0.49         -1.49         5.96 o                         
  -3  23   7          2.98         24.80        15.44 o                         
  -2  23   7          8.86         17.18        13.85 o                         
  -1  23   7          1.53          4.40         6.91 o                         
   0  23   7          4.14          1.78         5.73 o                         
   1  23   7          6.55         24.55        13.82 o                         
   2  23   7          1.93         19.30         6.48 o                         
  -3  24   7         18.77         38.10        16.14 o                         
  -2  24   7         10.78         -0.86         7.23 o                         
  -1  24   7          1.04         24.02        10.48 o                         
   0  24   7          1.30          7.67        10.57 o                         
 -10   0   8         84.29        112.37        40.28 o                         
  -9   0   8        586.50        772.28        95.13 o                         
  -8   0   8        964.37       1083.17       103.73 o                         
  -7   0   8        946.79        804.65        94.62 o                         
  -6   0   8        364.93        322.90        30.42 o                         
  -5   0   8         35.58         19.45         8.34 o                         
  -4   0   8         83.52         91.51        18.12 o                         
  -3   0   8         40.06         46.61        12.35 o                         
  -2   0   8        498.55        422.66        45.91 o                         
  -1   0   8       2080.17       2173.06       107.19 o                         
   0   0   8       2167.51       2203.03       115.54 o                         
   1   0   8        765.87        843.12        44.38 o                         
   2   0   8        117.25        154.40        20.85 o                         
   3   0   8        112.57        118.64        23.14 o                         
   4   0   8        190.97        222.48        30.75 o                         
   5   0   8        216.00        194.65        29.24 o                         
   6   0   8         38.66          0.36        13.66 o                         
   7   0   8          3.73         20.72        21.48 o                         
 -10   1   8          0.53         39.17        19.92 o                         
  -9   1   8          2.01         22.24        26.59 o                         
  -8   1   8         11.84         44.78        22.12 o                         
  -7   1   8         44.83         34.38        20.65 o                         
  -6   1   8          5.48         12.03         5.59 o                         
  -5   1   8         29.61         35.47         7.60 o                         
  -4   1   8        745.66        745.99        31.88 o                         
  -3   1   8       1350.42       1393.78        42.76 o                         
  -2   1   8        310.55        311.07        27.41 o                         
  -1   1   8        215.65        237.43        26.23 o                         
   0   1   8         69.62         79.89        15.03 o                         
   1   1   8         10.98         21.97         8.09 o                         
   2   1   8          1.54         17.47         6.88 o                         
   3   1   8          5.59          9.06         5.20 o                         
   4   1   8          0.42          5.57         5.51 o                         
   5   1   8          0.11         13.96         7.64 o                         
   6   1   8          6.23         21.54        12.97 o                         
   7   1   8          9.21         12.48        22.33 o                         
 -10   2   8         57.49         67.91        24.78 o                         
  -9   2   8        134.98        117.84        28.68 o                         
  -8   2   8        370.59        349.06        31.15 o                         
  -7   2   8        875.10        865.38        54.31 o                         
  -6   2   8       1057.64       1061.14        48.72 o                         
  -5   2   8        488.78        444.76        28.58 o                         
  -4   2   8         76.03         83.65        11.55 o                         
  -3   2   8         12.04         23.45         8.19 o                         
  -2   2   8        751.23        815.47        44.49 o                         
  -1   2   8       1885.38       1828.79        58.49 o                         
   0   2   8        775.06        810.96        38.36 o                         
   1   2   8        111.15        128.15        13.47 o                         
   2   2   8          5.82          8.53        13.85 o                         
   3   2   8         15.55         24.38         7.28 o                         
   4   2   8         56.73         35.71        10.42 o                         
   5   2   8         62.24         55.64        13.16 o                         
   6   2   8         15.70          7.43        13.40 o                         
   7   2   8          8.64          9.49        12.76 o                         
 -10   3   8         18.47         39.81        19.29 o                         
  -9   3   8          0.62          4.81        10.21 o                         
  -8   3   8        107.38         99.30        14.66 o                         
  -7   3   8        119.55        163.54        17.89 o                         
  -6   3   8         33.35         55.28        13.55 o                         
  -5   3   8          9.88          7.15         5.29 o                         
  -4   3   8        498.62        520.41        25.97 o                         
  -3   3   8       1148.00       1188.51        47.40 o                         
  -2   3   8       1275.84       1324.63        41.42 o                         
  -1   3   8       1435.43       1537.90        53.71 o                         
   0   3   8       1134.70       1188.36        43.49 o                         
   1   3   8        410.43        439.39        32.46 o                         
   2   3   8         53.06         44.47         8.58 o                         
   3   3   8          1.85         -1.21         8.55 o                         
   4   3   8          9.52         -4.28        17.54 o                         
   5   3   8         41.44         74.65        17.06 o                         
   6   3   8         95.11         90.57        27.11 o                         
   7   3   8         60.33         39.12        16.33 o                         
 -10   4   8          9.32         21.29        10.98 o                         
  -9   4   8          8.83          4.45         5.89 o                         
  -8   4   8         59.48         59.18        11.79 o                         
  -7   4   8        323.55        304.94        24.83 o                         
  -6   4   8        267.67        268.07        21.87 o                         
  -5   4   8          0.61          5.79         6.83 o                         
  -4   4   8        494.10        429.97        20.23 o                         
  -3   4   8         83.44         81.42        11.24 o                         
  -2   4   8         48.37         57.02         9.29 o                         
  -1   4   8         10.62          5.20         8.90 o                         
   0   4   8          0.77         -6.53        13.19 o                         
   1   4   8          7.13         12.30        11.87 o                         
   2   4   8         10.90         24.28         5.53 o                         
   3   4   8          7.09          2.65         5.88 o                         
   4   4   8         48.80         56.44        14.26 o                         
   5   4   8          8.64         34.79        13.96 o                         
   6   4   8          2.27          5.54        12.32 o                         
   7   4   8          0.03         19.76        15.63 o                         
 -10   5   8          1.96         10.66        11.53 o                         
  -9   5   8          4.29         22.11         8.26 o                         
  -8   5   8         84.01        111.59        15.91 o                         
  -7   5   8        295.03        301.48        24.54 o                         
  -6   5   8         46.27         67.35        11.84 o                         
  -5   5   8         58.44         55.29         9.09 o                         
  -4   5   8        703.83        645.69        38.04 o                         
  -3   5   8       2026.02       2024.76        59.08 o                         
  -2   5   8       3738.09       3628.50        67.62 o                         
  -1   5   8       1416.66       1394.49        46.27 o                         
   0   5   8        529.01        638.09        37.86 o                         
   1   5   8        164.06        180.58        21.47 o                         
   2   5   8          5.28         13.78        11.00 o                         
   3   5   8        164.84        143.42        16.66 o                         
   4   5   8        461.71        481.46        35.92 o                         
   5   5   8        195.03        200.35        28.98 o                         
   6   5   8         44.38         54.94        16.99 o                         
   7   5   8         16.30         19.20        25.76 o                         
 -10   6   8         21.49         21.83         8.86 o                         
  -9   6   8         74.43         52.42        12.85 o                         
  -8   6   8        257.79        237.54        24.02 o                         
  -7   6   8        154.75        161.28        18.23 o                         
  -6   6   8         21.93         14.62         6.58 o                         
  -5   6   8         62.32         57.58        16.29 o                         
  -4   6   8        213.50        210.85        21.90 o                         
  -3   6   8        421.60        371.98        20.26 o                         
  -2   6   8         54.49         40.77         6.49 o                         
  -1   6   8        154.23        138.74        17.98 o                         
   0   6   8         41.15         67.15        12.90 o                         
   1   6   8         49.40         53.34        22.43 o                         
   2   6   8          2.33          5.60        12.64 o                         
   3   6   8         73.03         70.73        12.25 o                         
   4   6   8         93.32        119.67        23.00 o                         
   5   6   8        107.73         95.02        20.98 o                         
   6   6   8         15.93         39.47        14.00 o                         
   7   6   8          0.38          8.77        11.09 o                         
 -10   7   8          5.99         -0.44         8.58 o                         
  -9   7   8          0.70          2.28         5.88 o                         
  -8   7   8         22.02         52.23        12.82 o                         
  -7   7   8        141.62        151.38        18.39 o                         
  -6   7   8        159.49        150.25        17.57 o                         
  -5   7   8         65.75         55.90         9.01 o                         
  -4   7   8         56.32         66.60        12.22 o                         
  -3   7   8        244.57        277.36        22.41 o                         
  -2   7   8        348.41        372.32        23.65 o                         
  -1   7   8        498.58        499.16        27.71 o                         
   0   7   8        364.00        303.59        21.24 o                         
   1   7   8        492.83        463.21        34.18 o                         
   2   7   8        222.87        221.41        24.72 o                         
   3   7   8         11.87          7.12         6.58 o                         
   4   7   8        249.05        269.60        33.59 o                         
   5   7   8        180.72        194.71        28.07 o                         
   6   7   8         45.30         50.90        17.10 o                         
   7   7   8         14.99         13.12         5.50 o                         
 -10   8   8         51.94         65.54        17.21 o                         
  -9   8   8        136.88        154.92        20.90 o                         
  -8   8   8        335.72        410.64        32.06 o                         
  -7   8   8        560.13        631.53        50.32 o                         
  -6   8   8        488.39        529.03        33.23 o                         
  -5   8   8        240.43        213.64        20.21 o                         
  -4   8   8        322.21        308.75        23.33 o                         
  -3   8   8        307.67        307.15        27.73 o                         
  -2   8   8          8.30          5.55         2.71 o                         
  -1   8   8        640.05        572.19        30.87 o                         
   0   8   8        580.77        572.12        37.52 o                         
   1   8   8        284.30        326.42        29.04 o                         
   2   8   8         95.84        110.24        17.79 o                         
   3   8   8        127.93        157.82        22.79 o                         
   4   8   8         85.16         92.11        19.01 o                         
   5   8   8         33.12         40.43        17.69 o                         
   6   8   8         14.13         18.97        11.49 o                         
   7   8   8          1.71         -4.77         4.77 o                         
  -9   9   8         23.85         35.08        11.25 o                         
  -8   9   8          2.76         25.78        11.06 o                         
  -7   9   8          0.13         29.14        11.29 o                         
  -6   9   8         21.90         56.76        14.16 o                         
  -5   9   8          3.42          1.83         8.63 o                         
  -4   9   8          6.87         15.03         6.86 o                         
  -3   9   8          1.07         10.96        10.34 o                         
  -2   9   8         42.30         35.56         9.45 o                         
  -1   9   8         88.58         91.46        12.45 o                         
   0   9   8        204.15        155.78        13.27 o                         
   1   9   8         96.88         97.78        16.87 o                         
   2   9   8         13.89          5.47        12.54 o                         
   3   9   8        113.88        136.03        22.53 o                         
   4   9   8         15.94         45.32        14.77 o                         
   5   9   8          3.18         13.39        10.07 o                         
   6   9   8          2.21          6.42         7.39 o                         
  -9  10   8        129.58        143.61        20.89 o                         
  -8  10   8        219.08        235.75        25.88 o                         
  -7  10   8        394.49        403.61        32.00 o                         
  -6  10   8        236.43        232.05        23.29 o                         
  -5  10   8          2.60         10.96         5.55 o                         
  -4  10   8         38.75         32.03         7.26 o                         
  -3  10   8        161.90        134.92        18.51 o                         
  -2  10   8        328.74        302.15        24.41 o                         
  -1  10   8        305.13        329.60        22.10 o                         
   0  10   8        284.89        280.69        21.64 o                         
   1  10   8        186.79        173.20        21.95 o                         
   2  10   8        601.22        585.10        42.19 o                         
   3  10   8        427.99        420.96        37.77 o                         
   4  10   8        143.22        138.14        23.09 o                         
   5  10   8          8.62         16.99         8.47 o                         
   6  10   8          0.45         19.99        10.76 o                         
  -9  11   8         38.18         51.82        14.08 o                         
  -8  11   8         16.32         42.26        13.00 o                         
  -7  11   8          2.06         18.05        10.53 o                         
  -6  11   8        135.83        133.92        15.76 o                         
  -5  11   8        202.83        233.79        20.41 o                         
  -4  11   8        330.24        304.39        24.73 o                         
  -3  11   8        790.53        747.95        42.16 o                         
  -2  11   8        796.05        674.44        32.84 o                         
  -1  11   8        205.70        170.97        20.71 o                         
   0  11   8         27.28         26.66         7.73 o                         
   1  11   8         21.21         21.89         8.05 o                         
   2  11   8         26.19         30.97        12.13 o                         
   3  11   8         46.36         40.61        11.78 o                         
   4  11   8          4.42          4.80         9.15 o                         
   5  11   8          2.50          8.93         6.37 o                         
   6  11   8          1.59         10.75         9.88 o                         
  -9  12   8         32.59         52.69        13.54 o                         
  -8  12   8         51.20         52.00        12.21 o                         
  -7  12   8        140.61        159.98        19.00 o                         
  -6  12   8         99.43        111.13        15.29 o                         
  -5  12   8         18.27         25.54         7.39 o                         
  -4  12   8         49.66         45.25        10.96 o                         
  -3  12   8        264.41        249.62        22.11 o                         
  -2  12   8        635.21        628.68        56.70 o                         
  -1  12   8        278.34        252.16        26.06 o                         
   0  12   8        110.20        117.87        18.80 o                         
   1  12   8         66.80         62.32        11.45 o                         
   2  12   8         93.79         87.70        16.83 o                         
   3  12   8         23.71         15.25        12.46 o                         
   4  12   8          7.70         10.83        13.59 o                         
   5  12   8          4.80         -1.59         5.82 o                         
   6  12   8          7.64         20.20        17.16 o                         
  -9  13   8          0.01          2.27         5.95 o                         
  -8  13   8          0.11          6.24         5.83 o                         
  -7  13   8          7.91         22.59         7.99 o                         
  -6  13   8         86.78        109.05        15.34 o                         
  -5  13   8        418.76        362.55        25.27 o                         
  -4  13   8        698.15        720.60        38.19 o                         
  -3  13   8        547.13        569.94        40.61 o                         
  -2  13   8        179.48        179.41        28.11 o                         
  -1  13   8        167.00        144.67        19.94 o                         
   0  13   8        231.44        204.26        20.28 o                         
   1  13   8        230.85        231.98        22.62 o                         
   2  13   8         65.54         53.35        15.88 o                         
   3  13   8          7.94          3.48         7.24 o                         
   4  13   8         40.91         38.54        13.35 o                         
   5  13   8         33.21         36.04        13.07 o                         
   6  13   8          6.78         -3.73         9.17 o                         
  -8  14   8          3.62         12.23         7.67 o                         
  -7  14   8          0.09          8.36         5.67 o                         
  -6  14   8         31.80         29.68         8.58 o                         
  -5  14   8          5.36         17.82        10.10 o                         
  -4  14   8         77.13         89.04        17.53 o                         
  -3  14   8        266.16        249.73        27.43 o                         
  -2  14   8        206.27        186.89        29.03 o                         
  -1  14   8          0.04          4.14         4.52 o                         
   0  14   8         87.71         88.85        15.25 o                         
   1  14   8         13.13         13.65         6.76 o                         
   2  14   8          0.92          9.26         7.00 o                         
   3  14   8          3.18          9.47        10.02 o                         
   4  14   8         10.10         23.63        15.33 o                         
   5  14   8          5.34         -4.58         8.05 o                         
  -8  15   8         12.82         23.06         9.43 o                         
  -7  15   8         41.75         37.24        10.04 o                         
  -6  15   8         61.61        104.54        17.07 o                         
  -5  15   8        160.13        181.02        21.05 o                         
  -4  15   8        221.84        234.69        26.77 o                         
  -3  15   8        212.46        226.11        27.16 o                         
  -2  15   8        199.77        194.53        30.51 o                         
  -1  15   8        223.44        186.75        23.44 o                         
   0  15   8        160.78        177.74        21.27 o                         
   1  15   8          8.45         11.79         5.58 o                         
   2  15   8         24.19         31.71        11.77 o                         
   3  15   8         39.00         46.44        17.24 o                         
   4  15   8         36.12         51.43        16.45 o                         
   5  15   8         23.74         23.42        11.87 o                         
  -8  16   8         35.34         41.96        15.13 o                         
  -7  16   8         46.82         55.33        16.36 o                         
  -6  16   8         31.63         23.97         8.22 o                         
  -5  16   8         60.20         63.86        13.75 o                         
  -4  16   8         46.69         43.33        11.04 o                         
  -3  16   8         10.47          7.66         5.35 o                         
  -2  16   8          0.73          6.63        24.28 o                         
  -1  16   8          3.28         -6.35         6.35 o                         
   0  16   8          1.19         -3.02         5.38 o                         
   1  16   8         21.19         18.02         7.62 o                         
   2  16   8        150.69        151.52        24.82 o                         
   3  16   8        166.26        189.61        27.85 o                         
   4  16   8         62.18         86.14        20.56 o                         
   5  16   8          7.00         11.67        13.68 o                         
  -7  17   8         24.62         35.39        11.83 o                         
  -6  17   8         15.35         24.57         9.37 o                         
  -5  17   8         32.80         32.35         9.49 o                         
  -4  17   8         57.85         48.50        13.92 o                         
  -3  17   8         33.77         22.63        11.62 o                         
  -2  17   8         10.59          2.91        14.50 o                         
  -1  17   8          2.98         -9.30         9.30 o                         
   0  17   8          1.17          3.30         7.36 o                         
   1  17   8          1.17         15.26         6.94 o                         
   2  17   8          0.54         24.90        13.05 o                         
   3  17   8          4.58         22.08        12.29 o                         
   4  17   8         19.04         29.05        18.50 o                         
  -7  18   8         38.23         36.48        13.09 o                         
  -6  18   8         35.48         30.32         8.31 o                         
  -5  18   8         34.38         34.24        10.13 o                         
  -4  18   8         19.80         26.26        12.49 o                         
  -3  18   8         14.76          8.89         8.84 o                         
  -2  18   8          0.22         -0.57        11.62 o                         
  -1  18   8         14.20         -3.17         5.78 o                         
   0  18   8         53.91         30.12        14.37 o                         
   1  18   8        138.91        172.92        21.93 o                         
   2  18   8        172.57        165.57        27.82 o                         
   3  18   8         84.06        105.59        24.73 o                         
   4  18   8         22.69         36.84        19.12 o                         
  -6  19   8          1.00         -4.69         9.41 o                         
  -5  19   8         28.48         29.69        10.31 o                         
  -4  19   8         47.54         32.15        12.94 o                         
  -3  19   8         21.20         24.80        10.95 o                         
  -2  19   8          1.14          3.85         9.16 o                         
  -1  19   8         14.05         -4.33         8.71 o                         
   0  19   8          1.80          9.17         9.69 o                         
   1  19   8         32.14         44.13        12.55 o                         
   2  19   8         14.41         46.02        16.10 o                         
   3  19   8          0.95         -1.62        10.29 o                         
  -6  20   8          7.22         -4.49         8.27 o                         
  -5  20   8          1.19         19.48         8.91 o                         
  -4  20   8          4.68          5.40        13.19 o                         
  -3  20   8         20.48         28.73        11.67 o                         
  -2  20   8         19.33         30.55        10.74 o                         
  -1  20   8         13.82         10.40         9.27 o                         
   0  20   8         23.70         16.79         7.78 o                         
   1  20   8         60.61         61.79        15.42 o                         
   2  20   8         77.98        109.26        22.73 o                         
   3  20   8         39.96         54.53        16.90 o                         
  -5  21   8         46.06         77.58        16.22 o                         
  -4  21   8         86.81         93.57        17.42 o                         
  -3  21   8        125.10        132.17        24.60 o                         
  -2  21   8         65.12         94.61        20.89 o                         
  -1  21   8          4.61          6.04         7.84 o                         
   0  21   8          0.76         16.67         7.94 o                         
   1  21   8          9.40          9.54         8.15 o                         
   2  21   8          9.89         19.99        13.25 o                         
  -4  22   8          4.32         15.60         6.04 o                         
  -3  22   8         29.22         35.42        12.47 o                         
  -2  22   8         45.91         47.17        17.14 o                         
  -1  22   8         31.78         26.12        10.74 o                         
   0  22   8         12.03         19.53        10.43 o                         
   1  22   8          4.00         18.90         9.55 o                         
  -3  23   8         56.63         88.69        21.13 o                         
  -2  23   8         64.25         80.70        21.29 o                         
  -1  23   8         35.37         37.60        13.18 o                         
   0  23   8          5.33          1.70         8.35 o                         
 -10   1   9          7.91         13.35        20.00 o                         
  -9   1   9        157.97        194.42        34.39 o                         
  -8   1   9        572.18        694.41        60.50 o                         
  -7   1   9        406.96        450.81        47.08 o                         
  -6   1   9        123.97        103.35        14.81 o                         
  -5   1   9          5.59         12.35         5.75 o                         
  -4   1   9        126.11        153.40        15.21 o                         
  -3   1   9        508.27        548.62        28.65 o                         
  -2   1   9         11.55         14.10         8.15 o                         
  -1   1   9        139.39        132.24        22.47 o                         
   0   1   9        266.92        275.13        22.55 o                         
   1   1   9        303.45        326.28        21.02 o                         
   2   1   9        377.01        415.25        26.78 o                         
   3   1   9        505.51        544.85        34.68 o                         
   4   1   9        149.43        175.89        20.78 o                         
   5   1   9         59.33         50.90        17.41 o                         
   6   1   9         63.48         78.04        30.57 o                         
 -10   2   9         22.11         38.81        19.61 o                         
  -9   2   9         45.05         73.53        22.41 o                         
  -8   2   9         31.91         53.95        27.93 o                         
  -7   2   9          0.71         -0.68         4.04 o                         
  -6   2   9          5.56         -3.27         7.91 o                         
  -5   2   9        160.03        171.22        21.43 o                         
  -4   2   9        165.10        175.84        16.51 o                         
  -3   2   9        674.30        659.48        36.15 o                         
  -2   2   9        464.30        466.86        36.69 o                         
  -1   2   9        386.93        368.36        28.13 o                         
   0   2   9        578.57        583.84        33.41 o                         
   1   2   9        227.89        253.70        19.42 o                         
   2   2   9        112.31        109.48        15.14 o                         
   3   2   9          6.64          9.04         6.33 o                         
   4   2   9         21.69          7.83         6.96 o                         
   5   2   9          1.34         -1.03         6.92 o                         
   6   2   9          1.40          7.96         9.05 o                         
 -10   3   9         35.72         31.85        17.57 o                         
  -9   3   9         83.86         90.06        26.28 o                         
  -8   3   9         76.46         78.10        20.95 o                         
  -7   3   9        221.19        208.71        23.79 o                         
  -6   3   9        390.78        380.28        32.65 o                         
  -5   3   9        323.55        330.48        28.37 o                         
  -4   3   9         21.07         16.36         9.65 o                         
  -3   3   9        127.06        126.60        13.70 o                         
  -2   3   9          1.37         11.03         8.11 o                         
  -1   3   9          3.24          7.08        10.93 o                         
   0   3   9         59.06         67.58        12.62 o                         
   1   3   9         10.43         20.62         8.49 o                         
   2   3   9        232.76        221.27        19.78 o                         
   3   3   9         67.29         47.25        13.71 o                         
   4   3   9         81.12         55.88        17.82 o                         
   5   3   9         71.44         87.83        20.13 o                         
   6   3   9         31.39         29.64        14.70 o                         
 -10   4   9         53.62         65.25        36.95 o                         
  -9   4   9         62.61         67.29        22.49 o                         
  -8   4   9         20.48         15.84        13.18 o                         
  -7   4   9         15.23         19.23         7.74 o                         
  -6   4   9         29.08         21.56         8.60 o                         
  -5   4   9          1.85         -1.86         4.43 o                         
  -4   4   9        157.84        163.59        19.89 o                         
  -3   4   9       1032.02       1060.10        38.54 o                         
  -2   4   9       1760.19       1820.06        52.67 o                         
  -1   4   9       1825.28       1839.74        76.62 o                         
   0   4   9        506.07        534.48        37.32 o                         
   1   4   9        222.75        198.37        23.73 o                         
   2   4   9          6.19         15.17         6.47 o                         
   3   4   9          6.94         10.93         6.92 o                         
   4   4   9         32.91         26.54        17.26 o                         
   5   4   9         13.47         14.14        10.32 o                         
   6   4   9          4.40          9.93        26.60 o                         
  -9   5   9          7.21         15.66        12.86 o                         
  -8   5   9          8.34         17.58        16.89 o                         
  -7   5   9         30.24         32.57         9.52 o                         
  -6   5   9          2.81         -0.24         7.24 o                         
  -5   5   9         34.52         34.56         9.09 o                         
  -4   5   9          0.85         -2.17         8.72 o                         
  -3   5   9         22.98         19.42         8.93 o                         
  -2   5   9         62.78         72.77        10.76 o                         
  -1   5   9          0.04          1.05         6.27 o                         
   0   5   9         40.36         17.33        10.22 o                         
   1   5   9         42.83         33.49         9.82 o                         
   2   5   9         22.96         21.25        10.89 o                         
   3   5   9         28.32         21.27         5.67 o                         
   4   5   9          2.00         -5.70         5.70 o                         
   5   5   9          0.46         -8.98         9.59 o                         
   6   5   9          0.69          7.84        13.15 o                         
  -9   6   9         11.79         14.61         6.86 o                         
  -8   6   9         28.37         27.24        16.07 o                         
  -7   6   9         11.28          3.71         4.65 o                         
  -6   6   9          2.73          5.01         7.32 o                         
  -5   6   9         72.31         69.65        16.05 o                         
  -4   6   9        700.80        691.85        40.72 o                         
  -3   6   9        717.69        718.66        60.62 o                         
  -2   6   9        469.21        446.69        28.30 o                         
  -1   6   9        402.32        413.14        32.87 o                         
   0   6   9        348.65        328.81        32.57 o                         
   1   6   9        302.73        315.53        30.33 o                         
   2   6   9         19.74         46.17        11.82 o                         
   3   6   9          9.15          9.50         9.00 o                         
   4   6   9         15.39         14.02        11.26 o                         
   5   6   9         31.39         33.36        14.26 o                         
   6   6   9          5.43         12.76         9.36 o                         
  -9   7   9         37.11         46.48        12.31 o                         
  -8   7   9        156.12        150.82        19.84 o                         
  -7   7   9        268.88        244.95        23.55 o                         
  -6   7   9        273.92        297.22        25.03 o                         
  -5   7   9        145.63        162.11        20.59 o                         
  -4   7   9        212.09        266.18        25.52 o                         
  -3   7   9        298.71        372.35        30.59 o                         
  -2   7   9        349.88        314.43        23.40 o                         
  -1   7   9         14.66          8.32         4.32 o                         
   0   7   9        191.11        217.58        25.00 o                         
   1   7   9        233.37        213.15        25.41 o                         
   2   7   9        141.28        145.99        17.66 o                         
   3   7   9         20.89          4.37        15.06 o                         
   4   7   9         89.22         78.09        15.32 o                         
   5   7   9         98.16        123.06        23.93 o                         
   6   7   9         37.68         41.24        15.62 o                         
  -9   8   9          0.47         18.19         9.38 o                         
  -8   8   9          7.71         25.01         9.06 o                         
  -7   8   9          2.78          4.22         8.94 o                         
  -6   8   9          0.80          5.42         7.17 o                         
  -5   8   9         55.14         62.87        13.67 o                         
  -4   8   9        307.72        327.40        29.22 o                         
  -3   8   9        515.44        486.30        35.16 o                         
  -2   8   9        451.00        445.72        32.09 o                         
  -1   8   9        146.79        121.06        14.61 o                         
   0   8   9        102.37        102.10        26.13 o                         
   1   8   9          2.52         21.63         9.28 o                         
   2   8   9         12.24         12.10         9.86 o                         
   3   8   9         17.08         -5.91         7.78 o                         
   4   8   9          4.15         18.13        12.26 o                         
   5   8   9          4.58         14.47        12.10 o                         
   6   8   9         12.29          7.13         7.26 o                         
  -9   9   9         85.13        110.52        19.18 o                         
  -8   9   9         87.59         88.76        16.38 o                         
  -7   9   9        178.45        182.06        21.93 o                         
  -6   9   9        429.14        416.45        30.88 o                         
  -5   9   9        443.32        462.86        35.15 o                         
  -4   9   9         77.91         74.35        13.43 o                         
  -3   9   9         12.45         20.64         8.47 o                         
  -2   9   9          1.59         -0.31         5.26 o                         
  -1   9   9          1.52          1.16         3.84 o                         
   0   9   9         64.05         58.83        11.85 o                         
   1   9   9        326.07        274.47        30.09 o                         
   2   9   9        360.24        397.02        40.75 o                         
   3   9   9        203.18        204.77        27.85 o                         
   4   9   9        104.78         93.29        21.49 o                         
   5   9   9         71.59         66.53        14.85 o                         
   6   9   9         27.02         32.25        12.30 o                         
  -9  10   9         17.41         43.41        12.82 o                         
  -8  10   9          0.27          8.22         6.75 o                         
  -7  10   9         18.63         23.51        10.82 o                         
  -6  10   9          1.13         -2.58         8.62 o                         
  -5  10   9          0.05         16.11         6.48 o                         
  -4  10   9          0.11          5.11         6.37 o                         
  -3  10   9         19.80         12.87         8.27 o                         
  -2  10   9         39.79         48.92        12.36 o                         
  -1  10   9         12.57         17.13         7.71 o                         
   0  10   9          3.05          3.91         6.93 o                         
   1  10   9         41.54         50.46        16.37 o                         
   2  10   9         10.65          6.49         9.46 o                         
   3  10   9          1.42          8.44         9.31 o                         
   4  10   9          0.25         18.09        10.54 o                         
   5  10   9          0.01         27.98        18.95 o                         
  -8  11   9         58.20         51.86        12.15 o                         
  -7  11   9         84.24         89.94        15.55 o                         
  -6  11   9        115.86        131.78        16.35 o                         
  -5  11   9        129.69        144.30        15.80 o                         
  -4  11   9         77.78         69.45        15.24 o                         
  -3  11   9          5.98         16.46         9.28 o                         
  -2  11   9         64.75         65.93        16.54 o                         
  -1  11   9         56.16         33.39         7.53 o                         
   0  11   9         36.80         28.51        10.41 o                         
   1  11   9         33.46         45.92        12.60 o                         
   2  11   9         64.68         79.06        16.73 o                         
   3  11   9        139.83        123.89        21.93 o                         
   4  11   9         73.53         76.97        18.04 o                         
   5  11   9         32.94         41.89        12.24 o                         
  -8  12   9          8.71         14.43         7.51 o                         
  -7  12   9          3.98          8.38         7.00 o                         
  -6  12   9          0.79          6.57         7.22 o                         
  -5  12   9         38.62         26.87         8.30 o                         
  -4  12   9        276.45        285.26        35.63 o                         
  -3  12   9        458.12        463.68        47.31 o                         
  -2  12   9        206.14        183.20        29.85 o                         
  -1  12   9         34.77         18.09         6.66 o                         
   0  12   9        121.91         99.43        18.71 o                         
   1  12   9        220.12        249.65        29.76 o                         
   2  12   9        208.77        185.70        36.80 o                         
   3  12   9         36.43         32.35         9.92 o                         
   4  12   9          0.19         -2.81         7.71 o                         
   5  12   9          0.15          7.62        12.58 o                         
  -8  13   9         29.39         31.46         9.09 o                         
  -7  13   9         31.18         25.25         8.85 o                         
  -6  13   9         40.67         33.71         7.98 o                         
  -5  13   9         11.02          1.96         5.11 o                         
  -4  13   9          0.29         16.87        10.20 o                         
  -3  13   9         23.47         63.60        20.30 o                         
  -2  13   9        104.96         90.49        26.36 o                         
  -1  13   9         47.32         23.79         6.35 o                         
   0  13   9         10.13         17.21         9.02 o                         
   1  13   9         30.53         35.44        13.73 o                         
   2  13   9          2.53         10.56        11.89 o                         
   3  13   9         36.61         40.38        13.18 o                         
   4  13   9         30.21         23.29        20.69 o                         
   5  13   9          3.60          6.52        10.36 o                         
  -8  14   9          1.27         10.74         6.04 o                         
  -7  14   9          1.00          5.16         9.73 o                         
  -6  14   9          1.22          5.64         7.00 o                         
  -5  14   9         37.63         56.03        12.71 o                         
  -4  14   9        274.99        283.56        31.58 o                         
  -3  14   9        512.66        456.52        49.47 o                         
  -2  14   9        355.59        381.70        44.41 o                         
  -1  14   9        156.02        135.89        19.48 o                         
   0  14   9        178.48        161.53        18.81 o                         
   1  14   9        125.73        131.51        22.80 o                         
   2  14   9         44.74         46.48        14.66 o                         
   3  14   9          0.22          5.65         7.92 o                         
   4  14   9          2.60         11.51        10.63 o                         
  -7  15   9         12.64         11.92         8.44 o                         
  -6  15   9          9.22         14.82        13.12 o                         
  -5  15   9         12.27         16.10         7.56 o                         
  -4  15   9         57.12         59.25        16.26 o                         
  -3  15   9         35.86         71.55        18.71 o                         
  -2  15   9          0.28         41.82        28.17 o                         
  -1  15   9          9.47         14.97         7.38 o                         
   0  15   9          6.44          1.83         5.51 o                         
   1  15   9          0.26          9.24        14.00 o                         
   2  15   9          0.94          5.50        13.26 o                         
   3  15   9         29.96         44.20        14.61 o                         
   4  15   9         32.30         32.81        14.94 o                         
  -7  16   9         11.49         23.26         9.36 o                         
  -6  16   9         16.18         20.67         9.93 o                         
  -5  16   9         15.40         29.09        10.05 o                         
  -4  16   9         55.87         52.75        14.35 o                         
  -3  16   9        112.36         92.30        23.13 o                         
  -2  16   9        107.02        121.97        38.09 o                         
  -1  16   9         34.60         29.26        10.11 o                         
   0  16   9          7.18          2.64         4.39 o                         
   1  16   9         13.80         16.03         8.23 o                         
   2  16   9         15.69         -0.32         6.83 o                         
   3  16   9          1.29         12.18         9.75 o                         
   4  16   9          1.30         22.40        11.29 o                         
  -6  17   9        105.54         92.16        16.17 o                         
  -5  17   9        162.92        176.21        22.87 o                         
  -4  17   9        144.03        170.50        25.68 o                         
  -3  17   9         59.22         87.12        33.29 o                         
  -2  17   9          0.45          4.43        15.77 o                         
  -1  17   9          7.61         -5.85         7.98 o                         
   0  17   9          5.31         17.78         9.55 o                         
   1  17   9          4.69          3.39         7.58 o                         
   2  17   9         29.29          5.67         6.80 o                         
   3  17   9         52.07         82.70        23.79 o                         
  -6  18   9         17.07         18.69         8.91 o                         
  -5  18   9         12.85         41.40        12.88 o                         
  -4  18   9         14.49         36.49        11.00 o                         
  -3  18   9         10.31         10.65        12.01 o                         
  -2  18   9          9.63         25.88        17.12 o                         
  -1  18   9         11.86         -3.39         9.79 o                         
   0  18   9          1.08         -0.77         5.69 o                         
   1  18   9          1.27         12.76        11.72 o                         
   2  18   9          6.16         22.36        14.97 o                         
   3  18   9          3.66         21.15        22.38 o                         
  -5  19   9         64.39         79.94        16.26 o                         
  -4  19   9         44.37         70.60        18.03 o                         
  -3  19   9         23.09         36.44        30.43 o                         
  -2  19   9          7.99         19.93        12.14 o                         
  -1  19   9          1.01          7.14         7.93 o                         
   0  19   9         14.48         18.98        10.10 o                         
   1  19   9         29.76         -4.27        14.44 o                         
   2  19   9         48.82         40.48        16.08 o                         
  -5  20   9          3.68         15.01         7.28 o                         
  -4  20   9         34.20         25.60        14.23 o                         
  -3  20   9         35.51         38.89        19.42 o                         
  -2  20   9         11.54         33.72        26.34 o                         
  -1  20   9          0.82          9.16         8.79 o                         
   0  20   9          0.48          9.19         7.86 o                         
   1  20   9         17.03         32.08        12.65 o                         
  -3  21   9          4.46         44.37        20.75 o                         
  -2  21   9          2.52         21.22        25.26 o                         
  -1  21   9          0.47          5.31         8.05 o                         
   0  21   9          3.34          8.51        11.78 o                         
  -9   0  10          4.90         11.37        16.05 o                         
  -8   0  10         83.12        151.24        42.47 o                         
  -7   0  10        310.65        322.59        56.57 o                         
  -6   0  10        627.61        566.49        71.82 o                         
  -5   0  10        823.10        776.69       160.18 o                         
  -4   0  10        458.34        392.86        44.01 o                         
  -3   0  10        846.61        841.80        53.55 o                         
  -2   0  10        843.76        798.16        72.80 o                         
  -1   0  10         39.72         41.77        24.35 o                         
   0   0  10        160.34        181.29        23.43 o                         
   1   0  10        370.49        390.82        35.68 o                         
   2   0  10        226.84        208.94        32.85 o                         
   3   0  10         50.39         48.32        16.46 o                         
   4   0  10         62.80         74.19        20.98 o                         
   5   0  10         15.40         14.41        11.74 o                         
  -9   1  10          6.67         16.73        10.63 o                         
  -8   1  10         33.70         49.58        17.83 o                         
  -7   1  10         11.26         35.89        16.00 o                         
  -6   1  10         12.76         33.89        16.00 o                         
  -5   1  10        245.52        215.71        24.04 o                         
  -4   1  10        328.24        283.50        22.04 o                         
  -3   1  10         15.71         34.16         9.42 o                         
  -2   1  10          3.95         26.36        12.92 o                         
  -1   1  10          7.73         27.27        10.66 o                         
   0   1  10        169.34        167.22        18.97 o                         
   1   1  10        406.08        409.20        25.35 o                         
   2   1  10        145.91        131.89        16.42 o                         
   3   1  10         49.48         50.49        11.24 o                         
   4   1  10          7.74         24.26        10.38 o                         
   5   1  10          1.27         -6.11        12.47 o                         
  -9   2  10          4.81         31.38        19.81 o                         
  -8   2  10         50.69         64.19        18.66 o                         
  -7   2  10        262.98        282.92        38.60 o                         
  -6   2  10        711.39        644.72        62.45 o                         
  -5   2  10        581.97        617.95        40.00 o                         
  -4   2  10        173.55        185.03        22.70 o                         
  -3   2  10        104.11         96.60        14.74 o                         
  -2   2  10        167.92        179.74        20.83 o                         
  -1   2  10        241.26        254.09        32.01 o                         
   0   2  10          9.42         38.67        10.50 o                         
   1   2  10         53.51         72.80        12.02 o                         
   2   2  10        149.01        164.07        18.62 o                         
   3   2  10         76.42         71.20        13.45 o                         
   4   2  10         34.60         11.85         9.97 o                         
   5   2  10         22.27         29.81        18.64 o                         
  -9   3  10         34.98         55.98        21.33 o                         
  -8   3  10         57.07         68.44        21.85 o                         
  -7   3  10         22.40         10.18        27.73 o                         
  -6   3  10          6.19         22.61        11.13 o                         
  -5   3  10         48.65         70.87        18.77 o                         
  -4   3  10        186.41        167.06        21.64 o                         
  -3   3  10        274.22        253.10        21.10 o                         
  -2   3  10        222.59        250.75        24.41 o                         
  -1   3  10        402.27        385.77        27.96 o                         
   0   3  10        642.45        666.02        37.32 o                         
   1   3  10        711.74        713.88        40.21 o                         
   2   3  10        322.43        324.76        25.33 o                         
   3   3  10        104.47         94.40        13.39 o                         
   4   3  10         27.91         21.00         9.42 o                         
   5   3  10          6.89          7.89         9.53 o                         
  -9   4  10         23.37         41.70        24.04 o                         
  -8   4  10          1.12         26.29        15.21 o                         
  -7   4  10          1.76         -9.71        16.44 o                         
  -6   4  10         24.42         52.95        13.35 o                         
  -5   4  10        145.95        155.56        21.27 o                         
  -4   4  10        296.32        276.66        27.04 o                         
  -3   4  10         94.30         87.48        15.58 o                         
  -2   4  10          0.42          5.29         5.36 o                         
  -1   4  10         25.20         33.77         7.97 o                         
   0   4  10         74.80        100.56        17.07 o                         
   1   4  10         62.86         81.14        15.10 o                         
   2   4  10         15.28         51.03        11.86 o                         
   3   4  10          7.93         15.22         6.24 o                         
   4   4  10          1.33          8.09         6.19 o                         
   5   4  10          8.83         10.05         7.15 o                         
  -9   5  10         86.02         84.86        45.58 o                         
  -8   5  10         58.09         79.09        22.70 o                         
  -7   5  10          1.15         -5.09         8.15 o                         
  -6   5  10          4.78          5.08         6.76 o                         
  -5   5  10          3.58          7.36         7.45 o                         
  -4   5  10         63.68         67.93        13.83 o                         
  -3   5  10        384.85        386.62        38.26 o                         
  -2   5  10        157.05        202.41        24.08 o                         
  -1   5  10        142.78        181.63        23.16 o                         
   0   5  10        465.03        488.43        38.65 o                         
   1   5  10        671.01        706.24        47.84 o                         
   2   5  10        451.98        466.88        33.18 o                         
   3   5  10         57.27         37.53        11.14 o                         
   4   5  10          8.94         24.63        11.11 o                         
   5   5  10         10.63         -0.02         6.20 o                         
  -9   6  10          2.04          8.84        16.76 o                         
  -8   6  10         50.18         26.51        19.96 o                         
  -7   6  10        198.11        198.72        24.80 o                         
  -6   6  10        236.96        211.88        25.24 o                         
  -5   6  10        130.03        157.29        21.11 o                         
  -4   6  10         53.80         64.81        14.48 o                         
  -3   6  10         53.92         60.36        17.63 o                         
  -2   6  10         31.84         22.34         6.02 o                         
  -1   6  10        129.04        107.15        17.43 o                         
   0   6  10         20.31          7.42        10.02 o                         
   1   6  10          0.61         21.79         8.48 o                         
   2   6  10         42.84         65.37        13.36 o                         
   3   6  10         37.00         34.79        12.57 o                         
   4   6  10         15.34         29.08        11.22 o                         
   5   6  10          9.25         21.08        11.49 o                         
  -9   7  10         33.03         45.01        13.80 o                         
  -8   7  10          4.62         -1.33         4.96 o                         
  -7   7  10          8.36         -0.70         5.73 o                         
  -6   7  10          6.69         11.52         5.45 o                         
  -5   7  10         33.19         38.19        12.12 o                         
  -4   7  10         11.25          9.98         9.45 o                         
  -3   7  10        239.52        240.94        26.23 o                         
  -2   7  10        294.55        272.72        23.15 o                         
  -1   7  10         55.87         57.49        11.73 o                         
   0   7  10         45.18         66.44        15.14 o                         
   1   7  10        146.77        162.96        24.28 o                         
   2   7  10        142.55        147.21        19.89 o                         
   3   7  10         50.68         42.30        14.53 o                         
   4   7  10          5.42         31.94        12.28 o                         
   5   7  10          1.14         10.76         9.58 o                         
  -8   8  10         99.24        107.83        17.54 o                         
  -7   8  10        267.34        259.81        43.68 o                         
  -6   8  10        417.44        390.60        34.85 o                         
  -5   8  10        491.79        484.03        45.93 o                         
  -4   8  10        376.24        364.26        28.54 o                         
  -3   8  10        186.29        199.94        29.17 o                         
  -2   8  10        110.02        111.74        17.98 o                         
  -1   8  10        107.66        124.86        15.78 o                         
   0   8  10         29.46         20.96         8.49 o                         
   1   8  10         10.06          1.75         9.68 o                         
   2   8  10         69.32         74.75        16.31 o                         
   3   8  10         43.00         52.56        16.16 o                         
   4   8  10         14.98          2.04        15.16 o                         
   5   8  10         24.11         23.62        13.69 o                         
  -8   9  10          3.01          9.25         8.09 o                         
  -7   9  10         15.73          9.17         4.87 o                         
  -6   9  10         39.68         36.13        12.70 o                         
  -5   9  10         21.54         33.56         9.96 o                         
  -4   9  10         12.80          4.38         7.85 o                         
  -3   9  10          2.95          1.44        11.10 o                         
  -2   9  10          9.67         21.69         8.57 o                         
  -1   9  10          0.23         -0.14         4.58 o                         
   0   9  10         12.65         12.61         6.75 o                         
   1   9  10         17.54          3.62         5.72 o                         
   2   9  10          0.54          9.77         8.08 o                         
   3   9  10         21.48         23.03         6.32 o                         
   4   9  10         15.72          5.73         7.45 o                         
   5   9  10          0.02         11.65        10.89 o                         
  -8  10  10         45.41         22.59        18.74 o                         
  -7  10  10         44.66         30.71         8.43 o                         
  -6  10  10        155.39        138.10        18.88 o                         
  -5  10  10        354.37        332.26        28.29 o                         
  -4  10  10        530.13        527.37        40.02 o                         
  -3  10  10        348.11        373.71        44.60 o                         
  -2  10  10        111.11        119.30        25.12 o                         
  -1  10  10          1.80         10.55         9.00 o                         
   0  10  10         24.35         25.46        10.11 o                         
   1  10  10         91.55         85.36        16.59 o                         
   2  10  10         83.99         72.93        18.60 o                         
   3  10  10         41.22         45.86        16.30 o                         
   4  10  10          8.88         21.76         9.16 o                         
  -8  11  10         13.75         25.18         8.88 o                         
  -7  11  10          9.29         22.01         7.10 o                         
  -6  11  10          6.39         11.25         8.02 o                         
  -5  11  10          1.10          6.71         9.10 o                         
  -4  11  10         32.35         34.07        23.68 o                         
  -3  11  10        156.15        187.51        43.28 o                         
  -2  11  10        150.38        137.62        28.28 o                         
  -1  11  10         64.68         78.50        16.28 o                         
   0  11  10         65.50         66.03        15.15 o                         
   1  11  10        158.30        151.46        23.71 o                         
   2  11  10        140.53        135.97        23.28 o                         
   3  11  10         60.85         50.75        16.67 o                         
   4  11  10          8.64         12.36         7.99 o                         
  -8  12  10         23.33         36.27        10.42 o                         
  -7  12  10         14.92         28.09         9.68 o                         
  -6  12  10         43.58         50.52        11.49 o                         
  -5  12  10         87.32         91.99        18.66 o                         
  -4  12  10         93.02        118.48        26.96 o                         
  -3  12  10         63.57         77.87        33.01 o                         
  -2  12  10          0.09         22.60        13.02 o                         
  -1  12  10         95.34         82.09        22.94 o                         
   0  12  10         67.55         59.74        14.72 o                         
   1  12  10          3.61         13.93         9.26 o                         
   2  12  10          1.15          6.22         9.48 o                         
   3  12  10          8.66         -8.84         8.84 o                         
   4  12  10         28.51         29.75        19.05 o                         
  -7  13  10         29.16         16.53         7.83 o                         
  -6  13  10         45.79         39.40        10.09 o                         
  -5  13  10          1.25         19.18        10.30 o                         
  -4  13  10         40.10         39.90        16.96 o                         
  -3  13  10        142.99        189.52        33.72 o                         
  -2  13  10        261.74        258.56        38.98 o                         
  -1  13  10        326.49        300.89        41.71 o                         
   0  13  10        345.09        342.43        34.72 o                         
   1  13  10        212.70        206.24        27.84 o                         
   2  13  10         59.32         49.82        22.90 o                         
   3  13  10         17.30         28.96        12.51 o                         
  -7  14  10          0.42         14.88         7.84 o                         
  -6  14  10          6.25          5.07         8.86 o                         
  -5  14  10         10.10         35.81        14.87 o                         
  -4  14  10          0.52         -2.20         7.57 o                         
  -3  14  10          9.85         50.37        21.06 o                         
  -2  14  10          9.82         28.21        23.62 o                         
  -1  14  10         15.75         19.77        15.93 o                         
   0  14  10         34.26         38.29        11.29 o                         
   1  14  10         31.14         20.13         6.05 o                         
   2  14  10         13.08          7.92        13.79 o                         
   3  14  10          2.14         14.15         9.26 o                         
  -6  15  10          8.98          8.77         7.06 o                         
  -5  15  10          7.99         20.57        15.94 o                         
  -4  15  10          4.64         10.68        13.65 o                         
  -3  15  10         46.10         63.72        22.20 o                         
  -2  15  10        125.40        134.01        44.94 o                         
  -1  15  10        134.54        132.69        29.34 o                         
   0  15  10         78.40         72.65        21.37 o                         
   1  15  10         19.08         28.57        10.67 o                         
   2  15  10         12.83          5.70        15.72 o                         
   3  15  10         18.84         23.05        10.38 o                         
  -6  16  10         30.16         33.20        10.12 o                         
  -5  16  10         39.63         53.42        14.46 o                         
  -4  16  10         42.49         63.89        22.70 o                         
  -3  16  10         48.97         55.19        19.19 o                         
  -2  16  10         44.90         55.60        21.60 o                         
  -1  16  10         25.32         45.93        19.10 o                         
   0  16  10         16.06          6.56        47.95 o                         
   1  16  10          2.25         -0.57         6.47 o                         
   2  16  10          0.11          9.60        10.89 o                         
  -5  17  10          6.24         25.08        10.87 o                         
  -4  17  10          2.92         19.39        26.62 o                         
  -3  17  10          1.07         14.29        12.13 o                         
  -2  17  10          0.38         11.08        14.45 o                         
  -1  17  10          9.56         15.91        11.58 o                         
   0  17  10         20.26         13.39        12.26 o                         
   1  17  10          7.71         -4.57        11.19 o                         
   2  17  10          2.41         12.12         8.11 o                         
  -5  18  10         87.16         94.73        17.99 o                         
  -4  18  10        120.44        162.30        32.44 o                         
  -3  18  10         51.15         84.47        24.39 o                         
  -2  18  10         11.70          7.64        12.81 o                         
  -1  18  10          1.09         19.01        15.87 o                         
   0  18  10          0.02          5.52        12.41 o                         
   1  18  10          0.35         27.84        25.22 o                         
  -4  19  10          0.53         28.00        18.13 o                         
  -3  19  10          1.02         32.45        17.07 o                         
  -2  19  10          4.03          1.67        10.21 o                         
  -1  19  10          4.58          6.01        14.60 o                         
   0  19  10          2.90         15.19        15.04 o                         
  -8   1  11          9.69         20.38        13.41 o                         
  -7   1  11        130.26        131.65        28.56 o                         
  -6   1  11        363.02        335.71        42.27 o                         
  -5   1  11        881.96        924.57        67.37 o                         
  -4   1  11        761.18        723.60        45.03 o                         
  -3   1  11        300.30        294.55        23.48 o                         
  -2   1  11         93.59         93.36        15.90 o                         
  -1   1  11         71.06         83.22        14.38 o                         
   0   1  11         74.03         82.96        11.83 o                         
   1   1  11         40.59         72.16        12.08 o                         
   2   1  11          0.45         10.67         7.05 o                         
   3   1  11          0.40         11.95         9.83 o                         
   4   1  11          2.72          3.80         8.77 o                         
  -8   2  11         36.89         38.88        16.86 o                         
  -7   2  11        134.32        162.74        31.16 o                         
  -6   2  11        165.55        182.22        32.51 o                         
  -5   2  11         33.43         48.77        13.72 o                         
  -4   2  11         61.26         64.22        14.96 o                         
  -3   2  11         31.72         43.55        12.85 o                         
  -2   2  11          6.14          9.28         6.65 o                         
  -1   2  11          0.68          3.41         6.05 o                         
   0   2  11        121.39        118.32        14.98 o                         
   1   2  11        333.33        298.23        25.30 o                         
   2   2  11        177.19        171.39        19.37 o                         
   3   2  11         14.35         25.00        10.78 o                         
   4   2  11         14.18         -1.97         5.19 o                         
  -8   3  11         18.19         24.30        14.40 o                         
  -7   3  11        110.21        112.74        27.03 o                         
  -6   3  11        295.02        321.56        41.58 o                         
  -5   3  11        238.75        262.40        28.13 o                         
  -4   3  11         89.01        101.39        17.46 o                         
  -3   3  11         62.78         67.13        18.10 o                         
  -2   3  11         31.74         35.71         8.32 o                         
  -1   3  11         16.99         22.22         9.39 o                         
   0   3  11          2.08         18.44        11.77 o                         
   1   3  11          7.74         29.44        14.16 o                         
   2   3  11          0.53         24.89         9.69 o                         
   3   3  11          4.02          5.29         6.97 o                         
   4   3  11          1.83         -2.00        12.16 o                         
  -8   4  11         59.53         67.47        22.77 o                         
  -7   4  11        193.80        204.95        34.22 o                         
  -6   4  11        337.42        349.32        33.38 o                         
  -5   4  11        278.42        293.15        29.80 o                         
  -4   4  11         21.33         19.53        14.66 o                         
  -3   4  11         18.81         25.68        13.05 o                         
  -2   4  11         34.35         44.31        12.18 o                         
  -1   4  11         15.17         10.38         6.50 o                         
   0   4  11        181.20        173.02        30.45 o                         
   1   4  11        309.74        308.33        28.38 o                         
   2   4  11        236.23        259.59        24.07 o                         
   3   4  11         81.76         57.33        13.14 o                         
   4   4  11         13.10         25.82        10.79 o                         
  -8   5  11         12.93         18.93        14.51 o                         
  -7   5  11          0.72         -1.44         9.44 o                         
  -6   5  11          5.73         31.64        13.03 o                         
  -5   5  11         17.10         23.63        13.31 o                         
  -4   5  11          0.16          9.46        10.40 o                         
  -3   5  11          1.59          3.07        14.31 o                         
  -2   5  11         14.21         11.32         6.64 o                         
  -1   5  11        115.39         98.64        18.00 o                         
   0   5  11        103.05        123.78        21.11 o                         
   1   5  11         10.60          8.52        15.01 o                         
   2   5  11          1.55         12.16         9.61 o                         
   3   5  11          0.03          7.47         9.34 o                         
   4   5  11          0.18         13.31        10.29 o                         
  -8   6  11         74.27         74.19        23.64 o                         
  -7   6  11         88.93        106.80        19.96 o                         
  -6   6  11         52.65         50.11        14.25 o                         
  -5   6  11         75.58         66.83        20.70 o                         
  -4   6  11        181.45        172.91        23.30 o                         
  -3   6  11         53.58         75.06        17.12 o                         
  -2   6  11         12.34         25.82        10.04 o                         
  -1   6  11        181.33        178.84        20.78 o                         
   0   6  11        320.70        329.77        33.95 o                         
   1   6  11        195.25        232.40        24.85 o                         
   2   6  11        100.92         86.44        15.42 o                         
   3   6  11         51.68         53.26        16.82 o                         
   4   6  11          4.86         26.14        11.74 o                         
  -8   7  11          1.72          1.57        14.26 o                         
  -7   7  11         35.44         34.20        11.25 o                         
  -6   7  11        194.97        180.66        24.74 o                         
  -5   7  11        260.72        278.26        29.59 o                         
  -4   7  11        115.01        127.46        18.03 o                         
  -3   7  11         45.80         49.98        14.18 o                         
  -2   7  11         55.30         57.55        13.06 o                         
  -1   7  11        206.05        204.09        26.02 o                         
   0   7  11        199.33        209.58        28.73 o                         
   1   7  11         54.82         43.82        14.74 o                         
   2   7  11         13.12         31.09        12.63 o                         
   3   7  11          0.61         27.30        10.10 o                         
   4   7  11          8.85         21.76        16.30 o                         
  -8   8  11          0.86          0.63         6.29 o                         
  -7   8  11         22.41         34.74        14.48 o                         
  -6   8  11         32.37         47.89        13.95 o                         
  -5   8  11          6.66         43.41        17.29 o                         
  -4   8  11         11.96         31.60         9.14 o                         
  -3   8  11          6.40          7.52         6.98 o                         
  -2   8  11          5.77         19.33        15.48 o                         
  -1   8  11        105.88        115.43        28.99 o                         
   0   8  11         91.46        109.34        20.65 o                         
   1   8  11         79.15        100.32        19.45 o                         
   2   8  11         63.19         63.18        17.99 o                         
   3   8  11         51.03         59.20        15.29 o                         
  -7   9  11         70.97         61.12        15.57 o                         
  -6   9  11        249.18        211.61        28.07 o                         
  -5   9  11        304.87        322.33        29.13 o                         
  -4   9  11        216.42        245.53        28.94 o                         
  -3   9  11        228.64        249.78        37.30 o                         
  -2   9  11        318.43        371.94        43.78 o                         
  -1   9  11        233.41        302.50        40.07 o                         
   0   9  11         20.94         18.30         9.94 o                         
   1   9  11          3.73         12.24         8.72 o                         
   2   9  11          3.65         23.68        11.10 o                         
   3   9  11          0.99          3.17         5.79 o                         
  -7  10  11         58.11         54.90        15.08 o                         
  -6  10  11         60.02         58.20        13.87 o                         
  -5  10  11         21.40         44.91        11.94 o                         
  -4  10  11          0.89          8.79        14.29 o                         
  -3  10  11         17.67         38.50        14.81 o                         
  -2  10  11          4.30         19.13        14.34 o                         
  -1  10  11         27.49         31.33        12.94 o                         
   0  10  11         38.34         14.40        11.10 o                         
   1  10  11          1.81         19.13        11.47 o                         
   2  10  11         21.22         14.21         6.52 o                         
   3  10  11         10.25         16.95         9.19 o                         
  -7  11  11         57.28         81.75        16.81 o                         
  -6  11  11         44.37         63.46        17.65 o                         
  -5  11  11         81.25         85.99        24.10 o                         
  -4  11  11         99.02        122.74        28.42 o                         
  -3  11  11         79.61        112.35        26.67 o                         
  -2  11  11         73.83         99.73        40.06 o                         
  -1  11  11         14.69         50.85        20.91 o                         
   0  11  11          2.34         14.22         6.19 o                         
   1  11  11          2.37         14.16         9.20 o                         
   2  11  11          1.29         14.40        10.37 o                         
   3  11  11          0.62          4.67         6.70 o                         
  -6  12  11         79.20         93.65        20.00 o                         
  -5  12  11         36.95         55.83        16.83 o                         
  -4  12  11          0.63         34.61        15.52 o                         
  -3  12  11         17.98         17.19        10.20 o                         
  -2  12  11         46.78         74.95        22.27 o                         
  -1  12  11         56.23         39.61        16.62 o                         
   0  12  11         52.07         42.79        13.41 o                         
   1  12  11         65.95         45.86        13.33 o                         
   2  12  11         36.79         35.51        12.84 o                         
  -6  13  11         17.33         29.21        12.83 o                         
  -5  13  11         26.65         27.31        14.43 o                         
  -4  13  11         31.32         65.73        22.83 o                         
  -3  13  11          0.71         35.76        14.03 o                         
  -2  13  11         12.27         10.64        10.24 o                         
  -1  13  11         39.13         51.00        19.72 o                         
   0  13  11         19.31         16.85        15.56 o                         
   1  13  11          9.68          3.62         4.48 o                         
   2  13  11          4.51          8.00         9.11 o                         
  -6  14  11         35.25         33.53        14.65 o                         
  -5  14  11         33.77         15.29        10.11 o                         
  -4  14  11          2.35         25.65        19.79 o                         
  -3  14  11          9.43          8.27        28.98 o                         
  -2  14  11         55.50         70.41        20.45 o                         
  -1  14  11        131.96        119.67        27.86 o                         
   0  14  11        126.82        148.38        31.87 o                         
   1  14  11         82.78         74.23        18.02 o                         
  -5  15  11          0.44         23.23        12.47 o                         
  -4  15  11          6.32          8.45         9.68 o                         
  -3  15  11         35.81         33.49        16.23 o                         
  -2  15  11        104.50        111.12        27.77 o                         
  -1  15  11         96.22         77.61        23.73 o                         
   0  15  11         47.91         55.68        19.63 o                         
   1  15  11         10.20         43.62        22.28 o                         
  -4  16  11         13.51         10.77        11.84 o                         
  -3  16  11          4.94         -0.25         9.34 o                         
  -2  16  11         44.50         42.70        18.10 o                         
  -1  16  11         67.57         75.28        32.40 o                         
   0  16  11         61.22         82.82        24.61 o                         
  -3  17  11         36.20         42.38        19.17 o                         
  -2  17  11         77.06         75.82        24.74 o                         
  -1  17  11         90.16         66.43        23.35 o                         
  -7   0  12          0.12          2.75        13.25 o                         
  -6   0  12         31.85         30.75        21.63 o                         
  -5   0  12        147.10        205.05        47.63 o                         
  -4   0  12        383.99        399.71        63.47 o                         
  -3   0  12        346.20        344.46        59.73 o                         
  -2   0  12        186.71        191.59        31.58 o                         
  -1   0  12         71.01        107.57        19.74 o                         
   0   0  12         34.51         36.72        13.00 o                         
   1   0  12         28.59         27.89        16.94 o                         
   2   0  12         38.96         43.76        18.80 o                         
   3   0  12          2.98         -7.94        10.51 o                         
  -7   1  12         11.05          7.62        14.66 o                         
  -6   1  12          4.33         18.18        13.57 o                         
  -5   1  12          4.40         15.62        13.45 o                         
  -4   1  12          1.17         16.74        13.74 o                         
  -3   1  12          0.09         11.51         8.13 o                         
  -2   1  12          0.38         22.72        11.21 o                         
  -1   1  12          0.02         14.59        13.21 o                         
   0   1  12         16.53         21.75        10.61 o                         
   1   1  12         26.88         29.52         8.29 o                         
   2   1  12         30.10         22.36         9.47 o                         
   3   1  12          9.85         -1.98        15.02 o                         
  -7   2  12          4.38         32.82        15.19 o                         
  -6   2  12         58.63         52.97        18.59 o                         
  -5   2  12         97.03        100.10        23.27 o                         
  -4   2  12         40.12         36.98         9.43 o                         
  -3   2  12         18.46         29.34        11.19 o                         
  -2   2  12         87.14        113.91        25.07 o                         
  -1   2  12        143.73        153.91        23.14 o                         
   0   2  12         71.67         83.15        12.46 o                         
   1   2  12          8.30         19.99         9.94 o                         
   2   2  12          2.10         27.37         8.75 o                         
   3   2  12          1.75          5.38        17.48 o                         
  -7   3  12         90.04         80.21        22.40 o                         
  -6   3  12        205.58        268.04        39.28 o                         
  -5   3  12        265.97        232.63        35.96 o                         
  -4   3  12         82.50         70.62        14.67 o                         
  -3   3  12          1.97          2.72         5.61 o                         
  -2   3  12         27.30         28.87         9.78 o                         
  -1   3  12          7.30         -5.31         5.58 o                         
   0   3  12         11.86         38.40        22.21 o                         
   1   3  12         40.94         58.91        12.59 o                         
   2   3  12         80.53         68.28        12.64 o                         
   3   3  12         45.08         18.27         7.94 o                         
  -7   4  12          6.85          7.34        10.21 o                         
  -6   4  12         39.01         49.03        18.95 o                         
  -5   4  12         99.96        100.90        19.88 o                         
  -4   4  12          4.07          8.63         5.22 o                         
  -3   4  12         12.85         -1.99        18.32 o                         
  -2   4  12          0.54          2.80         5.30 o                         
  -1   4  12         13.39         -0.48        18.92 o                         
   0   4  12          6.37         17.98        10.58 o                         
   1   4  12          0.54         18.49         9.59 o                         
   2   4  12          2.59          3.48         8.29 o                         
   3   4  12          1.42          4.92         7.38 o                         
  -7   5  12        110.37        146.26        29.80 o                         
  -6   5  12        231.49        303.49        42.30 o                         
  -5   5  12        258.11        228.14        27.01 o                         
  -4   5  12        143.80        135.54        21.68 o                         
  -3   5  12         27.39         43.85        13.84 o                         
  -2   5  12          5.48          8.54        10.58 o                         
  -1   5  12         35.97         12.02         7.73 o                         
   0   5  12         56.48         44.72        14.22 o                         
   1   5  12         77.56         49.82        11.12 o                         
   2   5  12         53.43         46.48        10.89 o                         
  -7   6  12         13.21          8.75        22.08 o                         
  -6   6  12          0.03         26.96        12.25 o                         
  -5   6  12          6.31         22.39        10.51 o                         
  -4   6  12         16.91         12.60        11.25 o                         
  -3   6  12         20.53         24.46        11.69 o                         
  -2   6  12         32.54         22.15        17.68 o                         
  -1   6  12         27.99         17.72        11.81 o                         
   0   6  12         29.49         45.99        32.78 o                         
   1   6  12          9.07         24.02        11.51 o                         
   2   6  12          0.18          6.97         7.24 o                         
  -7   7  12         51.65         53.35        19.19 o                         
  -6   7  12         38.99         38.02        20.44 o                         
  -5   7  12         31.41         27.35        10.22 o                         
  -4   7  12         29.26         38.16         9.77 o                         
  -3   7  12         20.74         33.97        11.68 o                         
  -2   7  12          0.99         23.10        14.08 o                         
  -1   7  12         12.74         35.32        19.40 o                         
   0   7  12         55.36         39.67        14.35 o                         
   1   7  12         67.77         85.57        17.41 o                         
   2   7  12         32.67         49.55        14.79 o                         
  -6   8  12          9.48         22.36        12.88 o                         
  -5   8  12         90.09         90.71        15.54 o                         
  -4   8  12         51.84         71.49        17.72 o                         
  -3   8  12         37.17         58.82        18.87 o                         
  -2   8  12        108.92        123.80        29.20 o                         
  -1   8  12        163.20        166.21        33.11 o                         
   0   8  12         96.28        101.44        21.94 o                         
   1   8  12         11.88         30.56        10.96 o                         
   2   8  12          0.36         -0.63         6.88 o                         
  -6   9  12         21.58         32.26        12.41 o                         
  -5   9  12         15.71         35.70        19.60 o                         
  -4   9  12          0.31          1.44         8.11 o                         
  -3   9  12          0.07          8.12        14.21 o                         
  -2   9  12          1.03         11.29        24.95 o                         
  -1   9  12         10.96         47.06        19.38 o                         
   0   9  12         18.39         31.73        13.71 o                         
   1   9  12         16.91         29.93        13.94 o                         
   2   9  12         10.29         15.00         8.19 o                         
  -6  10  12         48.48         66.73        18.66 o                         
  -5  10  12         87.52         75.83        17.72 o                         
  -4  10  12         89.47        139.93        25.07 o                         
  -3  10  12         93.39        112.22        26.81 o                         
  -2  10  12        152.44        138.29        30.67 o                         
  -1  10  12        169.74        195.06        36.23 o                         
   0  10  12         54.34         93.82        25.82 o                         
   1  10  12          5.24          5.66         7.66 o                         
  -5  11  12         29.81         33.78        13.67 o                         
  -4  11  12          0.95          4.77        22.65 o                         
  -3  11  12          0.78         -4.46         9.50 o                         
  -2  11  12          7.83         12.03         7.48 o                         
  -1  11  12         14.38         41.64        19.81 o                         
   0  11  12          0.52          5.28        12.28 o                         
   1  11  12          9.82         41.50        15.20 o                         
  -5  12  12          6.23         21.04        10.29 o                         
  -4  12  12         20.54          6.28        12.00 o                         
  -3  12  12         41.18         84.37        26.03 o                         
  -2  12  12         26.61         10.50        25.24 o                         
  -1  12  12         22.39         17.52        40.16 o                         
   0  12  12         18.92         37.95        17.27 o                         
  -4  13  12          2.90         17.04        24.54 o                         
  -3  13  12          0.48         15.05        14.55 o                         
  -2  13  12          1.37         12.28         7.46 o                         
  -1  13  12          5.70         30.49        15.10 o                         
   0  13  12         28.25         47.16        20.60 o                         
  -3  14  12          0.02          7.69        10.48 o                         
  -2  14  12          0.84         20.62        11.55 o                         
  -6   1  13          7.94         -3.24        26.04 o                         
  -5   1  13         24.53         10.95        11.71 o                         
  -4   1  13         67.14         59.72        18.96 o                         
  -3   1  13        156.66        158.09        30.71 o                         
  -2   1  13        208.29        202.18        24.83 o                         
  -1   1  13        141.26        133.61        17.33 o                         
   0   1  13         66.96         62.02        12.36 o                         
   1   1  13         37.92         30.62         9.57 o                         
  -6   2  13         31.19         38.01        18.89 o                         
  -5   2  13         19.28         48.06        19.17 o                         
  -4   2  13         42.90         59.50        19.13 o                         
  -3   2  13         54.51         72.60        21.85 o                         
  -2   2  13         36.59         62.72        18.19 o                         
  -1   2  13          2.47         22.95        12.43 o                         
   0   2  13          6.40         18.05         8.04 o                         
   1   2  13         11.97          7.04         7.95 o                         
  -6   3  13          1.96         20.68        18.97 o                         
  -5   3  13          4.83         23.02        14.93 o                         
  -4   3  13          7.42          4.06        15.57 o                         
  -3   3  13          7.18         10.00        15.93 o                         
  -2   3  13         23.83         31.83        12.53 o                         
  -1   3  13         34.44         18.73        11.62 o                         
   0   3  13         29.74         36.16        12.36 o                         
   1   3  13         17.28         13.63        17.25 o                         
  -5   4  13        207.10        211.49        36.34 o                         
  -4   4  13        145.87        136.95        28.90 o                         
  -3   4  13         59.00         79.91        18.63 o                         
  -2   4  13         11.23         31.32        14.31 o                         
  -1   4  13          0.08          7.24         8.40 o                         
   0   4  13          2.01          5.09        10.46 o                         
   1   4  13          7.53         14.13         8.82 o                         
  -5   5  13          3.65         -0.10        10.35 o                         
  -4   5  13          8.85         35.78        13.69 o                         
  -3   5  13          0.31          3.37         6.04 o                         
  -2   5  13         21.07         35.78        15.96 o                         
  -1   5  13         24.58         21.65        14.62 o                         
   0   5  13          5.92         12.35        15.26 o                         
  -5   6  13        107.30        108.15        19.71 o                         
  -4   6  13        122.42        112.76        18.44 o                         
  -3   6  13         75.13         53.01        43.09 o                         
  -2   6  13         18.82         26.67        12.86 o                         
  -1   6  13          0.19         -2.42        11.71 o                         
   0   6  13          0.64         14.96        10.88 o                         
  -5   7  13          7.78         15.38         6.96 o                         
  -4   7  13         20.51         20.20        14.14 o                         
  -3   7  13          8.76          7.73        14.29 o                         
  -2   7  13         38.71         51.03        19.24 o                         
  -1   7  13         74.62         84.74        26.10 o                         
   0   7  13         63.06         46.05        20.56 o                         
  -4   8  13          1.31         34.16        13.90 o                         
  -3   8  13          2.81         15.07        15.69 o                         
  -2   8  13          3.67         -1.25        16.28 o                         
  -1   8  13          1.32         36.27        18.73 o                         
  -3   9  13         49.33         45.01        23.52 o                         
  -2   9  13         68.37         87.36        37.12 o                         
  -1   9  13         86.90        131.16        32.41 o                         
                                                                                
